# Supplementary material for: MOF-ChemUnity: Literature-Informed Large Language Models for Metal–Organic Framework Research
Source: J Am Chem Soc. 2025 Nov 10;147(47):43474–86. doi: 10.1021/jacs.5c11789 (PMC12673590; doi:10.1021/jacs.5c11789)
Supplement: Supplementary file 2 [file ja5c11789_si_002.xlsx]

## Sheet: names_mof_chemunity
MOF Name	CSD Ref Code	DOI
Cd(L2)(SCN)2<|>compound 10	DUHDOA	10.1021/cg900515j
InEu(BTB)7/3(H2O)2Ã‚Â·(DEF)6<|>SMOF-2<|>compound 1	KUNSUJ	10.1021/cm500700z
[AuS2PPh(OC5H9)]2<|>2	OGIJIX	10.1021/ic0201856
[Cd(ÃŽÂ¼-tp)(ÃŽÂ¼-bpp)(H2O)]Ã‚Â·nnH2O<|>3	WOCKOP	10.1021/cg701232n
[CuBr2(L1)]Ã‚Â·nn(MeOH)<|>complex 3	CURYAQ	10.1021/cg901327m
[FeIII(2,2Ã¢â‚¬Ëœ-bpy)(HPO3)(H2PO4)]<|>I	FIZKUV	10.1021/cm049064p
Zn(LTP)2<|>complex 1	UNABAN	10.1021/cg1009175
Ni(LTP)2<|>complex 3	UMUZUY	10.1021/cg1009175
Ã¢Ë†Å¾3[SmCl3(1,4-Ph(CN)2)]<|>compound 1	BOLHAM	10.1021/ic800635u
Ã¢Ë†Å¾3[GdCl3(1,4-Ph(CN)2)]<|>compound 2	BOLHOA	10.1021/ic800635u
Ã¢Ë†Å¾3[TbCl3(1,4-Ph(CN)2)]<|>compound 3	BOLHEQ	10.1021/ic800635u
{[Cd2(HL)2(H2O)4]Ã‚Â·6H2O}(n2)<|>compound 2	HESMOK	10.1021/acs.cgd.7b01689
NPC-7-Zn<|>Zn2(TMBDI)(DMF)3	JUXFOZ	10.1021/acsami.5b07953
Er2(BDC)3(DMF)2(H2O)2Ã‚Â·H2O<|>compound 1<|>1	RESWUI	10.1021/ic060568u
Er2(BDC-F4)3(DMF)(H2O)Ã‚Â·DMF<|>compound 2<|>2	RESWOC	10.1021/ic060568u
[Ag2(mnqu)(NO3)2]<|>compound 3	PICVEE	10.1021/ic400081v
[Et3(n-Pr)P][Cd(dca)3]<|>compound 1	YARZEZ	10.1021/acs.inorgchem.6b02508
[Et3(n-Pr)P][Cd(dca)3]<|>ÃŽÂ³-phase	YARZEZ03	10.1021/acs.inorgchem.6b02508
[Et3(n-Pr)P][Cd(dca)3]<|>ÃŽÂ´-phase	YARZEZ02	10.1021/acs.inorgchem.6b02508
{[Co(bpbenz)(4,4Ã¢â‚¬Â²-sdb)]Ã‚Â·(H2O)2.75}<|>compound 4	YASNAJ	10.1021/cg2012638
{[CuL]Ã‚Â·DMFÃ‚Â·H2O}Ã¢Ë†Å¾<|>compound 1<|>[CuL] (1a)	EWUCOP	10.1021/ic1017467
BaAMP<|>Ba[HN(CH2PO3H)3]	ECUGIU	10.1021/ic301192y
[Zn(ÃŽÂ¼-succinate)(ÃŽÂ¼-bpa)]Ã‚Â·3H2O<|>compound 2	VIXTUT	10.1021/cg4009703
[Zn(ÃŽÂ¼-adipate)(ÃŽÂ¼-bpa)]Ã‚Â·H2O<|>compound 5	VIXVUV	10.1021/cg4009703
[Cu4I6(H2b3pmdc)]<|>compound 2	BIFHEF	10.1021/cg3018858
[NH2(CH3)2][Sm(MDIP)(H2O)]<|>compound 3	RAVDAV	10.1021/cg201283a
[NH2(CH3)2][Yb(MDIP)(H2O)]Ã‚Â·0.5NH(CH3)2<|>compound 10	RAVFIF	10.1021/cg201283a
[NH2(CH3)2][Tm(MDIP)(H2O)]Ã‚Â·0.5NH(CH3)2<|>compound 9	RAVFEB	10.1021/cg201283a
[NH2(CH3)2][Eu(MDIP)(H2O)]<|>compound 4	RAVDEZ	10.1021/cg201283a
[NH2(CH3)2][Tb(MDIP)(H2O)]<|>compound 6	RAVDOJ	10.1021/cg201283a
[NH2(CH3)2][Dy(MDIP)(H2O)]<|>compound 7	RAVDUP	10.1021/cg201283a
[NH2(CH3)2][Er(MDIP)(H2O)]Ã‚Â·0.5NH(CH3)2<|>compound 8	RAVFAX	10.1021/cg201283a
[NH2(CH3)2][Gd(MDIP)(H2O)]<|>compound 5	RAVDID	10.1021/cg201283a
[NH2(CH3)2][Pr(MDIP)(H2O)]<|>compound 1	RAVCOI	10.1021/cg201283a
[NH2(CH3)2][Nd(MDIP)(H2O)]<|>compound 2	RAVCUO	10.1021/cg201283a
ÃŽÂµ(trim)<|>ÃŽÂµ(trim) 4/3	IZOWAW	10.1021/ja201165c
ÃŽÂµ2(trim)<|>ÃŽÂµ2(trim) 2	IZOWEA	10.1021/ja201165c
Zn5(ÃŽÂ¼3-OH)2(BTA)2(tp)3<|>Complex 1<|>Compound 1	LISBIZ	10.1021/cg070356n
Zn(BTA)(chdc)0.5<|>Complex 2<|>Compound 2	LISBUL	10.1021/cg070356n
Zn(BTA)(ap)0.5<|>Complex 3<|>Compound 3	LISBEV	10.1021/cg070356n
Ga4(O3PC2H4PO3)3<|>compound 1	MESBAN	10.1021/ic010588q
[Mn6(pshz)6(bpea)2(dmf)2]Ã‚Â·x(dmf)<|>2	XAKYUE	10.1021/ic0486872
[Mn6(ashz)6(bpea)2(dmf)2]Ã‚Â·x(dep)Ã‚Â·y(dmf)<|>10	XAKZOZ	10.1021/ic0486872
[Mn6(hshz)6(bpea)2(dmf)2]Ã‚Â·x(dep)Ã‚Â·y(dmf)<|>28	XALDEU	10.1021/ic0486872
[Mn6(hshz)6(bpea)2(dmf)2]Ã‚Â·x(dpp)Ã‚Â·y(dmf)<|>29	XALDIY	10.1021/ic0486872
[Mn6(pshz)6(bpea)2(dmf)2]Ã‚Â·x(dbp)Ã‚Â·y(dmf)<|>21	XALCAP	10.1021/ic0486872
[Pb(INO)2]Ã‚Â·nH2O<|>compound 2	CEZZIR	10.1021/cg060535p
[Pb(INO)2]2Ã‚Â·7H2O<|>compound 1	CEZZEN	10.1021/cg060535p
NU-503<|>NU-504	PALTON	10.1021/cg2011309
NU-501<|>NU-502	PALTIH	10.1021/cg2011309
Cd-L-TMA	RIWSUM	10.1021/cg7007232
Zn-L-TMA	RIWSOG	10.1021/cg7007232
{[Sr3(H2O)10][Ag6(mna)6]Ã‚Â·12H2O}<|>compound 2	OLONAG	10.1021/acs.cgd.6b00463
[CuÃ‚Â­(H2O)]2{(UO2)4F2[(PO3C6H4)(C6H4PO3H)3]2(bipym)}Ã‚Â·6H2O<|>compound 1	PODVUB	10.1021/ic500220d
[CuÃ‚Â­(H2O)]2{(UO2)4[(C6H4PO3)(C6H4PO3H)]4(bipym)}<|>compound 2	PODVIP	10.1021/ic500220d
MIL-141(Cs)<|>Fe(Ni-TCPP)CsÃ¢â‚¬Â¢(DMF)	PAQTIM	10.1021/cm2025747
MIL-141(Rb)<|>Fe(Ni-TCPP)RbÃ¢â‚¬Â¢(DMF)	PAQTOS	10.1021/cm2025747
MIL-141(K)<|>Fe(Ni-TCPP)KÃ¢â‚¬Â¢(DMF)	PAQVEK	10.1021/cm2025747
Compound 1<|>Cd(ppene)(1,2-BDC)	IBOPOH	10.1021/acs.cgd.6b01728
Compound 2<|>Cd(ppene)(1,3-BDC)	IBOPUN	10.1021/acs.cgd.6b01728
Compound 4<|>Cd(ppene)(1,3,5-HBTC)	IBOQAU	10.1021/acs.cgd.6b01728
Compound 1a<|>Cd2(4-tp-3-lad)(1,2-BDC)2	IBIXEZ	10.1021/acs.cgd.6b01728
Compound 3a<|>Cd2(4-tp-3-lad)(1,4-BDC)2	IBIXID	10.1021/acs.cgd.6b01728
[Gd2Cu6(ipO)6(H2O)12]<|>3	NUNGEK	10.1021/acs.cgd.5b00327
[Mn3(LMe)2(DMF)4(H2O)]Ã‚Â·1.5DMFÃ‚Â·3.5H2O<|>complex 1	XOTSEG	10.1021/cg501425x
[Cd3(LMe)2(DMF)3][Cd3(LMe)2(DMF)2(H2O)]Ã‚Â·5DMFÃ‚Â·3.5H2O<|>complex 2	XOTSIK	10.1021/cg501425x
[DyÃ‚Â­(HL)Ã‚Â­(H2O)2]Ã‚Â·1.5H2O<|>complex 1	FAFHIG	10.1021/acs.cgd.5b01500
[TbÃ‚Â­(HL)Ã‚Â­(H2O)2]Ã‚Â·1.5H2O<|>complex 2	FAFHOM	10.1021/acs.cgd.5b01500
[Dy2(H2L)Ã‚Â­(L)Ã‚Â­(H2O)4]Ã‚Â·1.5H2O<|>complex 3	FAFHUS	10.1021/acs.cgd.5b01500
[Tb2(H2L)Ã‚Â­(L)Ã‚Â­(H2O)4]Ã‚Â·1.5H2O<|>complex 4	FAFJAA	10.1021/acs.cgd.5b01500
Zn2(Hpdc)2(btb)(H2O)2<|>complex 2	OHALAL	10.1021/cg900509r
Ni(Hpdc)(bth)<|>complex 4	OHALIT	10.1021/cg900509r
3[Ag2(o-CÃ¢â€¹Â®CC6H4CÃ¢â€¹Â®C)]Ã‚Â·14AgCF3CO2Ã‚Â·2CH3CNÃ‚Â·9H2O<|>complex 3	MAYHAW	10.1021/ja054176i
[UO2(R-chdc)]<|>Complex1	TATROY	10.1021/acs.inorgchem.6b02537
1<|>compound 1	ASOYOY	10.1021/acs.inorgchem.6b00935
[(Cu5Cl6)2(Cu6Cl6)Ã‚Â­(hmt)4]Ã‚Â­(hmt-CH3)2(H2O)2<|>compound 2	IZETUE	10.1021/acs.cgd.6b01364
{Na2[Cd(odpa)(H2O)]}(n1)<|>compound 1	COMGIV	10.1021/cg8003257
{Na2[Cd3(odpa)2(H2O)5]Ã‚Â·1.5H2O}(n3)<|>compound 3	COMGUH	10.1021/cg8003257
[Zn(TCNQ)(4-phenylpyridine)2]	QUQQID	10.1021/cg100568a
[Zn(TCNQ)(bipy)]	QUQPUO	10.1021/cg100568a
[Zn(TCNQ)(pyridine)2]	QUQQAV	10.1021/cg100568a
[Zn(TCNQ)(1,2-bis(4-pyridyl)ethene)]	QUQPOI	10.1021/cg100568a
Zn(pymtz)2<|>compound 1	DILDEI01	10.1021/cg9013398
{[Ni(TPPA)(trans-chdc)(H2O)]Ã‚Â·(H2O)4}<|>compound 4	HEDTER	10.1021/cg300386p
C3N4-type framework of 3<|>compound 3	CUFFAL	10.1021/ja906302t
{[AgL3(CH3CN)]ClO4}<|>Complex 5	FAZQIH	10.1021/cg0499212
Sr[(HPAA)(H2O)3]Ã‚Â·H2O<|>SrÃ¢Ë†â€™HPAA (3a)	SOGXAO	10.1021/cm801004w
LiH(l-C4H4O6)<|>1	UNIROZ	10.1021/cg101170k
ZJU-18	MEFZUU	10.1021/ja303728c
ZJU-19	MEGBAD	10.1021/ja303728c
Compound 1<|>Cu(TMBD)0.5(H2TMBD)0.5Ã‚Â·H2TMBD	OLIHIB	10.1021/ic101501p
[Cu2(CO3)2(1,4-bix)3]Ã‚Â·(1,4-bix)Ã‚Â·10H2O<|>compound 8	EFULUN01	10.1021/cg701119g
{[Cd2(4,4Ã¢â‚¬Ëœ-pytz)3(ÃŽÂ¼-NO3)(NO3)3(MeOH)]}Ã¢Ë†Å¾<|>1	MARKOF	10.1021/ja991698n
Tm4(BDC)6(H2O)2(DMF)2Ã‚Â·2DMFÃ‚Â·2H2O<|>complex 7	KINFAQ	10.1021/cg400531j
Er2(BDC)3(phen)2Ã‚Â·3H2O<|>complex 3	KINDIW	10.1021/cg400531j
Tm2(TBDC)3(DMF)2(H2O)2Ã‚Â·4H2O<|>complex 4	KINDOC	10.1021/cg400531j
Tm(BDC)1.5(H2O)Ã‚Â·0.5DMFÃ‚Â·C2H5OHÃ‚Â·2H2O<|>complex 6	IJASES01	10.1021/cg400531j
Er2(BDC)3(DMF)2(H2O)2<|>complex 1	RESWUI02	10.1021/cg400531j
CuÃ‚Â·NDSÃ‚Â·B3PVA<|>FNP1d	FIDFEG	10.1021/acs.cgd.7b01574
Zn6(IDC)4(OH)2(Hprz)2<|>1	WIJDAV	10.1021/ic7004908
C32H18O7N4U<|>compound 1	ASEBAD	10.1021/acs.cgd.6b00429
C60H30O20N6NaU2<|>compound 3	ASECUY	10.1021/acs.cgd.6b00429
[Ln2(ÃŽÂ¼4-pmdc)2(ÃŽÂ¼-pmdc)(H2O)2]Ã‚Â·H2O<|>2-La<|>2-Ce<|>2-Pr<|>2-Nd<|>2-Sm<|>2-Eu<|>2-Gd<|>2-Tb<|>2-Dy<|>2-Ho<|>2-Er<|>2-Tm<|>2-Yb	WEHSUZ	10.1021/ic3009392
[Li2Zn2(NH2-bdc)3(bpy)]Ã‚Â·DMFÃ‚Â·CH3CNÃ‚Â·3H2O<|>2-NH2	LAWFUN	10.1021/acs.inorgchem.6b02713
CaNa(PC)2(H2O)<|>CaNaPC	BUQCEV	10.1021/ja016384q
Zn-MOF<|>compound 2	DAKVOC	10.1021/cg200919m
Cu-MOF<|>compound 3	DAKVUI	10.1021/cg200919m
Cd-MOF<|>not provided	DAKVIW	10.1021/cg200919m
[Tb3(L)2(HCOO)Ã‚Â­(H2O)5]Ã‚Â·DMFÃ‚Â·4H2O<|>compound 1	ALAHUS	10.1021/acs.inorgchem.5b02294
[(CH3)2NH2]4Ã‚Â­[Zn2(L)]Ã‚Â­Ã‚Â·2DMFÃ‚Â·6H2O<|>2	ULAQAB	10.1021/acs.cgd.6b00213
[(CH3)2NH2]4Ã‚Â­[Co2(L)]Ã‚Â­Ã‚Â·2DMFÃ‚Â­Ã‚Â·4H2O<|>3	ULAQEF	10.1021/acs.cgd.6b00213
[Cd2(DDCBA)Ã‚Â·DMAÃ‚Â·H2O]Ã‚Â·H2N(Me)2<|>compound 2<|>2	MULXUO	10.1021/acs.cgd.5b00997
[Zn2(d-cam)2(Lb)2]Ã‚Â·(H2O)5<|>5	AHINIP	10.1021/ic802445q
[Zn3(hpc1)(BDC)2(HCO2)(OH)(H2O)]Ã‚Â·DMFÃ‚Â·EtOHÃ‚Â·H2O<|>compound 2	QUSSII	10.1021/acs.inorgchem.5b00975
[Zn10(hpc1)4(BDC)7(HCO2)2(OH)4(EtOH)2]Ã‚Â·3DMFÃ‚Â·3H2O<|>compound 3	QUSSOO	10.1021/acs.inorgchem.5b00975
(ÃŽÂ¼4-Cu2I2)Ã‚Â­(m-bis-L)<|>2	QAJFOZ	10.1021/acs.inorgchem.5b02314
CAU-10-OCH3<|>3	CELZIE	10.1021/cm3025445
[Zn(Me4BPZ)]<|>Species 1	HIQPII	10.1021/cg400495w
[Co(Me4BPZ)]<|>Species 2	HIQPEE	10.1021/cg400495w
{Co(hfipbb)(L1)0.5}(n1)<|>Compound 1	HEBGUS	10.1021/cg300800h
CALF-22	NIMXIS	10.1021/ic302127y
[NdCu(Hbic)2(C2O4)H2O]Ã‚Â·2H2O<|>complex 1	QURYIM	10.1021/cg900571v
[TbAg(Hbic)2(C2O4)H2O]Ã‚Â·2H2O<|>complex 3	QURYUY	10.1021/cg900571v
[SmCu(Hbic)3(C2O4)0.5]Ã‚Â·H2O<|>complex 4	QURZAF	10.1021/cg900571v
KÃ‚Â­[CuÃ‚Â­(LX)Ã‚Â­OAr]<|>KÃ‚Â­[CuÃ‚Â­(LX1)Ã‚Â­OAr]<|>KÃ‚Â­[CuÃ‚Â­(LX2)Ã‚Â­OAr]	HEQLOH	10.1021/jacs.7b11853
ZnBr2(BPU)<|>2	NEMJUL	10.1021/ic060958g
ZnI2(BPU)<|>3	NEMKAS	10.1021/ic060958g
MnAPO-LAU<|>MAPO-LAU (M = Mn)	GOMREG	10.1021/ic801405e
CoAPO-LAU<|>MAPO-LAU (M = Co)	YOMVIG	10.1021/ic801405e
ZnAPO-LAU<|>MAPO-LAU (M = Zn)	GOMRAC	10.1021/ic801405e
compound 1<|>1<|>1Ã¢â‚¬Â²	KAXQIL	10.1021/cg300274n
COMOC-2(VIV)<|>COMOC-2	NIGBOW	10.1021/ic301338a
[Cd3(trz)2Cl(MeCN)]<|>3	AVESAW	10.1021/ic100610t
[Cd(trz)Cl]Ã‚Â·H2O<|>1Ã‚Â·H2O	AVEROJ	10.1021/ic100610t
MTAF-1<|>Porous Double-Walled Metal Triazolate Framework	BAWROI	10.1021/ic3002256
ÃŽÂ±-Cd2(ÃŽÂ¼3-OH)2(2,4-pyda)<|>2	FODGUB02	10.1021/cg049610r
ÃŽÂ²-Cd2(ÃŽÂ¼3-OH)2(2,4-pyda)<|>3	FODGUB01	10.1021/cg049610r
[Cu2(obb)2(bpy)0.5(DMF)]Ã‚Â·2DMF<|>3	HEDCIE	10.1021/ic300778m
[Zn2(obb)2(DMF)2]Ã‚Â·2DMF<|>1-Zn<|>1	HEDCAW	10.1021/ic300778m
[Zn2(obb)2(bpy)]Ã‚Â·DMF<|>2	HEDCEA	10.1021/ic300778m
[SmNi(ÃŽÂ¼5-PyIDC)(ÃŽÂ¼2-INIC)(ÃŽÂ¼3-INIC)]Ã‚Â·H2O<|>complex 2	PEKGIX	10.1021/cg301256g
[GdCd(ÃŽÂ¼5-PyIDC)(ÃŽÂ¼2-INIC)(ÃŽÂ¼3-INIC)]Ã‚Â·3H2O<|>complex 7	PEKHIY	10.1021/cg301256g
[TbZn(ÃŽÂ¼5-PyIDC)(ÃŽÂ¼2-INIC)(ÃŽÂ¼3-INIC)]Ã‚Â·3H2O<|>complex 10	PEKJAS	10.1021/cg301256g
[Co5(C6H(COO)5)2(H2O)12]Ã‚Â·(H2O)12<|>3-Co	WIYZOU	10.1021/ic701893z
La(HL)(H2L)(H2O)<|>Complex 1	CIKHAH	10.1021/cg400877g
Tb(HL)(H2L)(H2O)<|>Complex 8	CIKFOT	10.1021/cg400877g
Pr(HL)(H2L)(H2O)<|>Complex 3	CIKGOU	10.1021/cg400877g
Gd(HL)(H2L)(H2O)<|>Complex 7	CIKFUZ	10.1021/cg400877g
Nd(HL)(H2L)(H2O)<|>Complex 4	CIKGIO	10.1021/cg400877g
Sm(HL)(H2L)(H2O)<|>Complex 5	CIKGEK	10.1021/cg400877g
Zn(mpdc)(bpea)<|>compound 2	KAXTEK	10.1021/cg201432w
{FeII[(HgII(SCN)3)2](bpeh)2}<|>1bpehÃ‚Â·H2O	QEQLAC	10.1021/acs.inorgchem.7b02906
{FeII[(HgII(SCN)3)2](tvp)2}<|>1tvp	QEQKIJ	10.1021/acs.inorgchem.7b02906
ÃŽÂ³-Mg-formate<|>ÃŽÂ³-[Mg3(O2CH)6]	OTAXOX	10.1021/ic102057p
[Cu((S)-imp)2]Ã¢Ë†Å¾<|>compound 2	WUWVIU	10.1021/cg1001368
[Nd(HMBA)3][Nd(NO3)6]Ã‚Â·2CHCl3<|>compound 2	QAYTEP	10.1021/ic000673i
[AgÃ‚Â·5Ã‚Â·CF3SO3]Ã‚Â·2C6H6<|>complex 10	OBEDEE	10.1021/cm981153c
[hydrotris(1,2,4-triazolyl)borato]silver(I)<|>Compound 1	TETPUD	10.1021/ja960530o
N(CH3)4CuZn(CN)4	KEGZOL03	10.1021/ja906895j
[{Ru(CN)4}2(ÃŽÂ¼-bpym)][Yb(H2O)6]0.5Yb(H2O)4<|>Ru2Ã¢Ë†â€™Yb	SEHNEZ	10.1021/ic0521574
[{Ru(CN)4}2(ÃŽÂ¼-bpym)][Gd(H2O)6]0.5Gd(H2O)4<|>Ru2Ã¢Ë†â€™Gd	SEHMUO	10.1021/ic0521574
[{Ru(CN)4}2(ÃŽÂ¼-bpym)][Eu(H2O)6]0.5Eu(H2O)4<|>Ru2Ã¢Ë†â€™Eu	SEHNID	10.1021/ic0521574
[Ru(bpym)(CN)4]2[Yb(NO3)(H2O)2]Yb(NO3)0.5(H2O)5.5<|>RuÃ¢Ë†â€™Yb	SEHMIC	10.1021/ic0521574
[Ru(bpym)(CN)4]2[Er(NO3)(H2O)2]Er(NO3)0.5(H2O)5.5<|>RuÃ¢Ë†â€™Er	SEHMAU	10.1021/ic0521574
{Ag2(L)2(tp)]Ã‚Â·2DMSOÃ‚Â·6H2O}<|>compound 4	OKIRIK	10.1021/cg1008472
Ag(L)NO3<|>compound 1	OKIQUV	10.1021/cg1008472
MIL-79<|>Eu(III)5(OH)9(H2O)6(O2CÃ¢Ë†â€™C2H2Ã¢Ë†â€™CO2)3Ã‚Â·9.5H2O	EBOJOV	10.1021/cm035045o
Sm(O3P-C2H4-SO3)(H2O)<|>compound 1	AMOROK	10.1021/ic101786r
Pr(O3P-C2H4-SO3)(H2O)<|>compound 2	AMORUQ	10.1021/ic101786r
[Ag3(pyz2SO)2(ClO4)3]Ã¢Ë†Å¾(3)<|>3	NAFJAH	10.1021/ic901521j
Cu(pz)2(BF4)2<|>compound 2	YIGHIG	10.1021/ic0621392
ULM-16<|>Ga4(PO4)4F1.33(OH)0.67Ã‚Â·1.5NC5H12Ã‚Â·0.5H3OÃ‚Â·0.5H2O	UGELIB	10.1021/cm011247d
Cu9(4-TBA)10(C2H5OH)2<|>Cu-TBA-1	OYIVEY	10.1021/cm2004352
Cu2(4-TBA)2(DMF)(C2H5OH)<|>Cu-TBA-2	OYIVIC	10.1021/cm2004352
Cu2(2-F-4-TBA)2(DMF)2<|>Cu-TBA-2F	OYIVOI	10.1021/cm2004352
[Cd(phen)(Hpppn)]Ã‚Â·4H2O<|>compound 1<|>1	QARYUE	10.1021/cg0500829
(dmq)Cu2Br2<|>compound 1	NESPAC	10.1021/ic010280z
[Cu(C13H9N2O2)(F3CCO2)]<|>compound 1	OHOSEJ	10.1021/ic0206488
[Co5(ÃŽÂ¼3Ã¢Ë†â€™OH)2(5-NH2-bdc)4(H2O)2]Ã‚Â·7.5H2O<|>1	OGUPIQ	10.1021/cg9005696
[Co5(ÃŽÂ¼3Ã¢Ë†â€™OH)2(5-NH2-bdc)4(bpy)0.5(H2O)]Ã‚Â·3H2O<|>2	OGUPOW	10.1021/cg9005696
{SmAg(C14H12N2O13)}<|>Compound 4	HUTRIY	10.1021/ic901291b
{NdAg(C14H12N2O13)}<|>Compound 3	HUTREU	10.1021/ic901291b
{GdAg3(C14H6N2O11)}<|>Compound 6	HUTRUK	10.1021/ic901291b
{TmAg3(C14H6N2O11)}<|>Compound 9	HUTQET	10.1021/ic901291b
{DyAg3(C14H6N2O11)}<|>Compound 8	HUTQOD	10.1021/ic901291b
{TbAg3(C14H6N2O11)}<|>Compound 7	HUTSAR	10.1021/ic901291b
[Zn2(btec) (btzmb)]Ã‚Â·8nnH2O<|>compound 1<|>1Ã¢â‚¬Â¢S	ASUJIJ	10.1021/acs.inorgchem.6b00320
[Co3(bdc)3(dabco)]<|>1	GOBSUM	10.1021/ic800274w
1<|>compound 1	KEWXIV	10.1021/ic302411r
[Zn2(OH)(btc)]2(4,4Ã¢â‚¬Ëœ-bipy)<|>compound 1	ESEVIH	10.1021/cg034084+
{[Ag3L2(ClO4)2]ClO4}n<|>complex 1	YEPCUS	10.1021/cg0602111
{[Ag3L2(NO3)2]NO3}n<|>complex 2	YEPDAZ	10.1021/cg0602111
NTHU-2	ESIGES	10.1021/ja0390146
[BMIm]2Ã‚Â­[Nb6Cl12Ã‚Â­(NCS)6Ã‚Â­{CuÃ‚Â­(CH3CN)}2]Ã‚Â·Ã¢â‚¬â€¹2CH3CN<|>compound 1	OROKEN	10.1021/acs.cgd.6b00225
{[Cd2(Py2TTz)2(BDC)2]Ã‚Â·2Ã‚Â­(DMF)}(n2)<|>compound 2	LIJHAQ	10.1021/acs.cgd.8b01335
[Cd(C4O4)(H2O)2]<|>complex 4	RAMSUT01	10.1021/ja800439p
[Cd(C4O4)(H2O)2]<|>complex 3	AFIPUB	10.1021/ja800439p
Zn(SO4)(BPU)(H2O)2.5<|>Compound 2	PEFHAK	10.1021/cg0505057
[Ag(SO3CH3)(BPU)2]<|>Compound 8	PEFJAM	10.1021/cg0505057
[Ag(NO3)(BCPU)]<|>Compound 7	PEFHUE	10.1021/cg0505057
Cd-BNN<|>CoCd-BNN	JENJEU	10.1021/acsami.7b12926
{[NiÃ‚Â­(BTC)0.66(BPz)2]Ã‚Â­Ã‚Â·2MeOHÃ‚Â­Ã‚Â·4H2O}<|>n1	LUKHOQ	10.1021/acs.cgd.5b00056
{[MnÃ‚Â­(BTC)0.66(BPz)2]Ã‚Â­Ã‚Â·2MeOHÃ‚Â­Ã‚Â·4H2O}<|>n3	LUKHIK	10.1021/acs.cgd.5b00056
Mu-21<|>zincophosphate Mu-21	BEJZAS	10.1021/cm021330g
Ca(BDC)(DMF)(H2O)<|>Ca-BDC-tric<|>NICS-8	SUCLOT	10.1021/cg501273b
{[Cd4(hbhdpy)2(bdc)3(DMA)2]Ã‚Â·(H2O)4}<|>compound 1<|>1	ACURUO	10.1021/acsami.6b14051
[Co(bpdc)(Hpb)(H2O)]n<|>complex 2	JEXNOQ	10.1021/cg060369l
Cd5X2(N3)4(btz)2<|>2<|>3	ENEZON	10.1021/cg100467p
Co(pda)(bix)<|>compound 1	DAVXIJ	10.1021/cg201111r
Co(hfipbb)(bix)0.5<|>compound 5	DAVYEG	10.1021/cg201111r
{[CdÃ‚Â­(bpe)0.5(bdc)Ã‚Â­(H2O)]Ã‚Â·EtOH}(n1)<|>compound 1	ILIQEB	10.1021/acs.inorgchem.5b02873
{[CdÃ‚Â­(bpe)0.5(bdc)Ã‚Â­(H2O)]Ã‚Â·2H2O}(n2)<|>compound 2	ILIQIF	10.1021/acs.inorgchem.5b02873
Cu2I2(tppa)2<|>Cu2I2	EDATOV	10.1021/acs.chemmater.7b01790
[Cd7(L9)3(ÃŽÂ¼3-OH)2(L)2]Ã‚Â·8H2O<|>compound 12	PUNFIO	10.1021/cg901332m
Sm2(bdc)2(ina)2(H2O)2CuÃ‚Â·ClO4<|>Compound 2	JIVSEN	10.1021/ic700893w
[Gd(C2O4)(H2O)3Cl]<|>complex 2<|>2	SOQVIF	10.1021/ic501013x
Cu(Pz)2(ClO4)2	CUPYZP02	10.1021/cm030049e
{[Cd(NO3)2(2,4Ã¢â‚¬Ëœ-pyphac)]}Ã¢Ë†Å¾<|>complex 8	EHUHIY	10.1021/ja029048y
Cu3(MedeaH)2(oba)2(MeOH)2<|>compound 6	LAZSOW	10.1021/cg300434k
Cu3(MedeaH)2(oba)2(H2O)<|>compound 8	LAZSIQ	10.1021/cg300434k
Zn24<|>compound 1	YEZFIU	10.1021/ja3063138
Zn(hfipbb)Ã‚Â·0.5H2OÃ‚Â·0.5DMF<|>1a	PUQXUV	10.1021/cg901181x
Zn(hfipbb)Ã‚Â·0.5H2OÃ‚Â·0.5DMF<|>1b	PUQYAC	10.1021/cg901181x
C9H13AgO10U<|>Compound 3	GAPMUI	10.1021/acs.cgd.7b00081
C23.5H25.5N1.5O16.5U2<|>Compound 7	GAPNOD	10.1021/acs.cgd.7b00081
C36H22N4O10PbU<|>Compound 6	GAPNIX	10.1021/acs.cgd.7b00081
[Ni3(OH)2(trans-1,4-chdc)2(H2O)4]Ã‚Â·4H2O<|>compound 2	ECEZAO	10.1021/ic051633n
[Ni(H2O)4(trans-1,4-chdc)]<|>compound 3	ECEZES	10.1021/ic051633n
NJU-Bai32	UDEGIW	10.1021/acs.cgd.6b01484
{[Cu2(BDDC)(H2O)2]Ã‚Â·DMFÃ‚Â·3H2O}n	RUVKAV	10.1021/cg100046j
Eu(HL)(H2O)(DEF)	JAJKUD	10.1021/acs.cgd.6b01541
Tb(HL)(H2O)(DEF)	JAJLAK	10.1021/acs.cgd.6b01541
Dy(HL)(H2O)(DEF)	JAJLEO	10.1021/acs.cgd.6b01541
NH4@ZnPzC<|>NH4Ã‚Â·Zn3OHÃ‚Â­(PzC)3	YATDUV	10.1021/acs.cgd.7b00346
[Eu2L3(DMSO)2(MeOH)2]Ã‚Â·2DMSOÃ‚Â·3H2O<|>compound 1	NOFHOG	10.1021/ic800394g
[Zn2L2(DMSO)2]Ã‚Â·1.6H2O<|>compound 2	NOFHUM	10.1021/ic800394g
[Hg(iimb)I2]Ã‚Â·0.5acetone<|>complex 1	ODISEA	10.1021/cg060814c
[Hg(bib)I2]<|>complex 3	ODISOK	10.1021/cg060814c
[Hg3(tib)2I6]Ã‚Â·2DMF<|>complex 4	ODISUQ	10.1021/cg060814c
[Cd(L1)(L5)]Ã¢Ë†Å¾<|>4	MEFJUD	10.1021/cg050336q
Dimethyl(ÃŽÂ¼-cyclopentadienyl)-aluminum polymer	BEHBOF	10.1021/ic00131a092
Cu6(H2O)7(ClO4)3Cu(cyd)43<|>Compound 1	CURZEV	10.1021/cg9014465
compound 1<|>1	POZKUL	10.1021/ja809067t
RSMOF-1<|>[InC16H11N2O8]Ã‚Â·1.5H2O	LOSXIC	10.1021/ja508592f
[Cd3(bta)2(bpy)2]Ã‚Â·2H2O<|>complex 6	DOHBOS	10.1021/cg701137d
[Zn3(bta)2(dpe)2]Ã‚Â·2H2O<|>complex 2	DOGZUV	10.1021/cg701137d
Co(II)-MOF<|>compound 1<|>1<|>1Ã¢â‚¬Â²	YUZRAO	10.1021/acs.inorgchem.5b01938
Co(II)-MOF<|>compound 2<|>2	YUZRIW	10.1021/acs.inorgchem.5b01938
Co(II)-MOF<|>compound 1Ã¢â‚¬Â²<|>1Ã¢â‚¬Â²	YUZRES	10.1021/acs.inorgchem.5b01938
[AgCl(NHC)]2Ã¢â‚¬â€œ<|>3e	SIFVAG	10.1021/om400228s
Zn(CN)(NO3)(tpt)2/3<|>Zn(CN)(NO3)(tpt)2/3.cntdot.solv	YUVGOL	10.1021/ja00124a032
NJU-Bai11	XIBZUF	10.1021/cg400096e
Tm(HCOO)(L1)(dmf)<|>Complex 3	PAPVIN	10.1021/cg201210p
Er(HCOO)(L1)(dmf)<|>Complex 2	PAPVEJ	10.1021/cg201210p
Cu(2,3-dmpz)Cl2<|>compound 4	GEDTOA	10.1021/ic3005147
Cu(qnx)Br2<|>compound 1	UMITEP01	10.1021/ic3005147
CdÃ¢â‚¬â€œEDDA	JUVROJ	10.1021/acs.inorgchem.5b01758
Zn4OL3<|>2	LIHFAK	10.1021/ja0700395
{Co2(HCO2)3(L)2Ã‚Â·2H2O}Ã¢Ë†Å¾<|>compound 2	HUYXUV	10.1021/ic901564y
{Ni2(HCO2)3(L)2Ã‚Â·2H2O}Ã¢Ë†Å¾<|>compound 1	HUYXOP	10.1021/ic901564y
UMCM-151<|>[Cu2(C21H11O6)1.33]	ANUGEW	10.1021/ja107423k
UMCM-152<|>[Cu2(C28H14O8)]	ANUGIA	10.1021/ja107423k
UMCM-153<|>[Cu2(C28H14O8)]	ANUGOG	10.1021/ja107423k
{[Zn4(4-bpdb)4(suc)3(OH)2]Ã‚Â·5(H2O)}(n3)<|>compound 3	ZEKNUB	10.1021/acs.cgd.7b01270
{[Zn(4-bpdb)(fum)]Ã‚Â·(H2O)2}(n4)<|>compound 4	ZEKNOV	10.1021/acs.cgd.7b01270
MOF-48	FARBIL	10.1021/ic201396m
[{(H2O)3(NO3)Cd(ÃŽÂ¼-3bpu)}Ã‚Â·(NO3)Ã‚Â·H2OÃ‚Â·1/2o-xylene]<|>coordination polymer 2	LISDAT	10.1021/cg070301l
CP1<|>Cu2I2L2	KATFET	10.1021/acs.inorgchem.6b02571
Cu-3<|>Cu-3Ã‚Â·MeCN	ECEVIS	10.1021/ic052123w
Zn2(pbc)2Ã‚Â·H2tetaÃ‚Â·H2O<|>compound 2	XOJWOJ	10.1021/cg800374s
{[Cd(H2O)6]Ã‚Â·[Dy2(ODA)6Cd2]Ã‚Â·mH2O}<|>3a	KOMJED	10.1021/ic403080n
{[Cd(H2O)6]Ã‚Â·[Er2(ODA)6Cd2]Ã‚Â·mH2O}<|>3c	KOMJON	10.1021/ic403080n
{[Cd(H2O)6]Ã‚Â·[Ho2(ODA)6Cd2]Ã‚Â·mH2O}<|>3b	KOMJIH	10.1021/ic403080n
{[Cd(H2O)6]Ã‚Â·[Tm2(ODA)6Cd2]Ã‚Â·mH2O}<|>3d	KOLTUC	10.1021/ic403080n
{[Cd(H2O)6]Ã‚Â·[Lu2(ODA)6Cd2]Ã‚Â·mH2O}<|>3e	KOLVAK	10.1021/ic403080n
{[Cu4I4L2]Ã‚Â·C6H6}<|>CP6	ZATNIU	10.1021/acs.inorgchem.7b00951
catena-(bis(ÃŽÂ¼2-Bromo)-(ÃŽÂ¼3-(N,N-diethyldithiocarbamato-S,S,S',S'))-bis(ÃŽÂ¼2-(N,N-diethyldithiocarbamato-S,S,S'))-cobalt(iii)-di-copper(i) acetonitrile solvate)	GIJDEI	10.1021/ic00286a029
catena-(tris(ÃŽÂ¼3-N,N-Tetramethyleneldithiocarbamato-S,S,S',S')-tris(ÃŽÂ¼2-iodo)-cobalt(iii)-tri-copper(i))	GIJDIM	10.1021/ic00286a029
[HNEt3]Ã‚Â­[Zn3(ÃŽÂ¼3-OH)Ã‚Â­(ÃŽÂ¼2-H2O)Ã‚Â­(ebdc)3(MeOH)0.67(H2O)0.33]Ã‚Â·MeOHÃ‚Â·1.33H2O<|>5	BOWJAA	10.1021/cg501535b
mesoMOF-1<|>Cu3(TATAB)2(H2O)3Ã‚Â·8DMFÃ‚Â·9H2O<|>mesoMOF-1-HX	HEXVEM	10.1021/ja066616r
[Zn2(Htrb)(L1)2]Ã‚Â·8H2O<|>Compound 1	YINWOJ	10.1021/cg400680r
[Cu3(Htrb)(L2)2(H2O)2]Ã‚Â·8H2O<|>Compound 5	YINXIE	10.1021/cg400680r
{[Zn3(L)2(OH)2]Ã‚Â·8(EtOH)Ã‚Â·4(DMF)}(n1)<|>complex 1	HIFGIO	10.1021/cg400376g
Cd2(TIPA)2(5-OH-bdc)2Ã‚Â·5.5H2O<|>compound 4	UNAZIT	10.1021/cg1011764
[ZnÃ‚Â­(L)Ã‚Â­(H2O)2]Ã‚Â­Ã‚Â·nn(formamide)<|>compound 2	YUZQAN	10.1021/acs.cgd.5b00948
ZnÃ‚Â­(L)Ã‚Â­(H2O)2<|>compound 1	BUSHUU	10.1021/acs.cgd.5b00948
Cd6(X)3(H2O)6Ã‚Â·Guest<|>Compound 1	AROFAP	10.1021/cg101222w
Cd2X(H2O)2Ã‚Â·Guest<|>Compound 2	AROFET	10.1021/cg101222w
Cd2X(H2O)3Ã‚Â·Guest<|>Compound 3	EREGOY	10.1021/cg101222w
[Cd4(pc1)3Cl6]Ã‚Â·CdCl4Ã‚Â·guest<|>compound 1<|>1	EXEMUR	10.1021/acs.inorgchem.6b01119
{[Zn3(suc)2(bix)4]Ã‚Â·2NO3Ã‚Â·7H2O}<|>compound 3	DULCAQ	10.1021/cg501879w
{ZnÃ‚Â­(glu)Ã‚Â­(bix)]Ã‚Â·2H2O}<|>compound 4	GINTAA01	10.1021/cg501879w
{ZnÃ‚Â­(fim)Ã‚Â­(bix)]Ã‚Â·2H2O}<|>compound 5	DULCIY	10.1021/cg501879w
Zn2(BBA)2(CuPyen)Ã‚Â·G<|>M'MOF-20<|>M'MOF-20a	GAWRED	10.1021/ic2021275
Ag2(L1)<|>complex 2	AWEGUF	10.1021/cg200360e
Ag2(HL3)2<|>complex 5	AWEHIU	10.1021/cg200360e
Ag2(HL2)(H2O)3<|>complex 3	AWEHAM	10.1021/cg200360e
Ag(H2L5)0.5<|>complex 8	AWEJAO	10.1021/cg200360e
Ag2(HL4)(H2O)3<|>complex 6	AWEHOA	10.1021/cg200360e
1-MeCN<|>Ni(NCS)2(4-(Boc-amino)pyridine)2Ã‚Â·MeCN	SAWKUZ	10.1021/acs.inorgchem.7b00721
NTHU-12	NEDXOL	10.1021/ja302009h
Cu(cna)2(pyz)<|>compound 1	DUMMAB	10.1021/acs.cgd.5b00453
Cu(cna)2(dpe)<|>compound 3	GUNCEZ	10.1021/acs.cgd.5b00453
[CuL2]Ã‚Â·xDMAÃ‚Â·yH2O<|>3<|>3a	PAMHIW	10.1021/cg200983y
{[Zn(H2MDP)I2]Ã‚Â·H2O}(n6)<|>6	MOXFUB	10.1021/cg800923g
{[Zn(H2MDP)(SO4)]Ã‚Â·H2O}(n8)<|>8	MOXGOW	10.1021/cg800923g
Zn(H2MDP)Cl2<|>4	MOXFEL	10.1021/cg800923g
Ag2(DPA)	DIDKEJ	10.1021/acs.cgd.8b00447
Cd2(2,3-pydc)2(bix)3Ã‚Â·2H2O<|>Compound 1	SEFSEC	10.1021/cg050458i
Cd2(ÃŽÂ¼2-OH2)(2,6-pydc)2(bix)<|>Compound 2	SEFSIG	10.1021/cg050458i
Cd3(SIP)2(bix)4Ã‚Â·8H2O<|>Compound 3	SEFSOM	10.1021/cg050458i
[CdL2(ClO4)2]Ã‚Â·3EtOHÃ‚Â·H2O<|>compound 2<|>2	RAQFUL	10.1021/ic048671b
Cu2(CN)2(3-Hptz)<|>Complex 4	XEMHIJ	10.1021/acs.cgd.7b00967
[Cd3(DBPT)2(H2O)4]Ã‚Â·5H2O<|>compound 1	NEMZIR	10.1021/acs.cgd.7b01430
[Co(C14N4H14)1.5(NO3)2(CH2Cl2)2]n<|>compound 4	XIBCIU	10.1021/ic0014336
[Ni(C12N4H10)2(NO3)2(OC4H8)1.66(H2O)0.33]n<|>compound 2	XIBCAM	10.1021/ic0014336
Cu2(SCN)2(4-PyHBIm)<|>complex 4	QUCVEQ	10.1021/cg900079p
Cu2(SCN)2(3-PyHBIm)<|>complex 5	QUCVIU	10.1021/cg900079p
[Zn(p-BDC)(m-bix)]<|>complex 2	GIMGIT	10.1021/cg070274z
SilverÃ¢Ë†â€™Adenine Metallamacrocyclic Hexamer<|>compound 1	QUBZAP	10.1021/ic900811k
{[Ag(l-acmet)]} n (1)<|>compound 1	DAPJUB	10.1021/ic201950p
{[Ag2(d-met)(l-met)]Ã‚Â·6H2O} n (3)<|>compound 3	DAPKAI	10.1021/ic201950p
{[Ag(l-mecys)]} n (4)<|>compound 4	DAPKEM	10.1021/ic201950p
{Zn(pyeb)2(H2O)}<|>compound 1<|>1	UVARIT	10.1021/cg101731j
{Zn(pyeb)2}(n2)<|>compound 2<|>2	UVAROZ	10.1021/cg101731j
{Zn(pyeb)2}(n3)<|>compound 3<|>3	UVARUF	10.1021/cg101731j
{Zn(pyeb)2}(n4)<|>compound 4<|>4	UVASAM	10.1021/cg101731j
La2(H2L)<|>La2[(HO3P)(O3P)CHÃ¢Ë†â€™C6H4Ã¢Ë†â€™CH(PO3)(PO3H)]Ã‚Â·8H2O	DUGPUR	10.1021/ic802294e
Bu2Sn(2-pic)2<|>compound 2	JEDJOR01	10.1021/om0340140
{[Ni(L1)(NO3)2]}Ã¢Ë†Å¾<|>2	EDEXOB	10.1021/ic070194k
{[Cd(L2)(H2O)(NO3)2]}Ã¢Ë†Å¾<|>5	EDEYES	10.1021/ic070194k
[Co2(bpm)(H2O)2(CO3)(OH)]NO3Ã‚Â·4H2O<|>compound 1	HOKGUJ	10.1021/ic981323n
[H3NCH2CH2NH3]2[Fe4O(PO4)4]Ã‚Â·H2O<|>compound 1<|>1	SINVAM	10.1021/cm970125b
Fe-soc-MOF-1a<|>compound 1a	IZENUY	10.1021/acs.chemmater.6b02817
{[Ni2(DBIBA)3]Ã‚Â·(BF4)Ã‚Â·6H2O}<|>compound 1<|>1	YOYPEJ	10.1021/cg501279y
{[Ni2(DBIBA)3]Ã‚Â·(ClO4)Ã‚Â·3H2O}<|>compound 2<|>2	YOYNUX	10.1021/cg501279y
{[Ni2(DBIBA)3]Ã‚Â·(NO3)Ã‚Â·3H2O}<|>compound 3<|>3	YOYPAF	10.1021/cg501279y
{[Co2(DBIBA)3]Ã‚Â·(ClO4)Ã‚Â·3H2O}<|>compound 5<|>5	YOYPIN	10.1021/cg501279y
{[Co2(DBIBA)3]Ã‚Â·(NO3)Ã‚Â·3H2O}<|>compound 6<|>6	YOYPOT	10.1021/cg501279y
{[Co2(DBIBA)3]Ã‚Â·ClÃ‚Â·3C2H5OH}<|>compound 7<|>7	YOYPUZ	10.1021/cg501279y
{[Co2(DBIBA)3]Ã‚Â·ClÃ‚Â·3DMF}<|>compound 8<|>8	YOYQAG	10.1021/cg501279y
{[Co2(DBIBA)3]Ã‚Â·ClÃ‚Â·3CH3COCH3Ã‚Â·7H2O}<|>compound 9<|>9	YOYQEK	10.1021/cg501279y
{[Mn2(DBIBA)3]Ã‚Â·ClÃ‚Â·3DMFÃ‚Â·3H2O}<|>compound 10<|>10	YOYQIO	10.1021/cg501279y
C28H36N2O20U3<|>Complex 7	RORRIB	10.1021/cg500828s
[Cu(L3)2(bpetha)]n<|>compound 3	LIFLUI	10.1021/cg060616l
{[Cu(L2)2(bpetha)]Ã‚Â·5H2O}n<|>compound 2	LIFLOC	10.1021/cg060616l
CuCl2(1,4-btzb)<|>Compound 1	SOCCET	10.1021/cg700778b
CuBr2(1,4-btzb)<|>Compound 2	SOCCIX	10.1021/cg700778b
Cd(SCN)2(1,4-btzb)<|>Compound 3	SOCCOD	10.1021/cg700778b
Cd(SCN)2(1,2-btze)<|>Compound 4	SOCCUJ	10.1021/cg700778b
Ni(SCN)2(1,2-btze)2<|>Compound 7	SOCDIY	10.1021/cg700778b
UO2(4,4Ã¢â‚¬Â²-bpdc)<|>compound 2	HEBLEH	10.1021/cg300853f
UO2(1,3-bdc)<|>compound 4	HEBLOR	10.1021/cg300853f
{[Mn4(OH)2(H2O)10][(Cu6(mna)6]Ã‚Â·8H2O}<|>compound 2	WOHQAN	10.1021/cg500632d
[Fe2(H2O)2(BTC)4/3]ClÃ‚Â·4.5(DMF)<|>compound 1	NINVAI	10.1021/ic062273m
[{Zn4(ÃŽÂ¼3-OH)2(rctt-tpcb)(suc)3}Ã‚Â·2CH3OHÃ‚Â·4H2O]<|>compound 2IR	PUMCEI	10.1021/acs.inorgchem.0c00932
[Cu(PO4H2)(C11H7N2O2)]<|>compound 1	QIYYAZ	10.1021/ic701137d
Ag2(HL2)<|>complex 6	KAWPEF	10.1021/ic201589p
Ag2(HL3)<|>complex 8	KAWPIJ	10.1021/ic201589p
Ag3(L3)(NH3)3<|>complex 7	KAWPOP	10.1021/ic201589p
Ag2(HL1)(H2O)2<|>complex 3	KAWNUT	10.1021/ic201589p
[Sm2(ADB)3(DMSO)4Ã‚Â·6DMSOÃ‚Â·8H2O]<|>compound 8	ALUKOI	10.1021/ic902194g
[Eu2(ADB)3(DMSO)4Ã‚Â·6DMSOÃ‚Â·8H2O]<|>compound 9	ALUKUO	10.1021/ic902194g
[Dy2(BDC)3(DMF)2(H2O)2]<|>compound 5	ALUKAU	10.1021/ic902194g
[Gd2(ADB)3(DMSO)4Ã‚Â·6DMSOÃ‚Â·8H2O]<|>compound 10	ALULAV	10.1021/ic902194g
[Ce2(ADB)3(DMSO)4Ã‚Â·6DMSOÃ‚Â·8H2O]<|>compound 7	ALUKIC	10.1021/ic902194g
[Ce3(ADB)3(HADB)3]Ã‚Â·30DMSOÃ‚Â·29H2O<|>compound 11	ALULEZ	10.1021/ic902194g
[Ce2(ADB)3(H2O)3]<|>compound 12	ALULID	10.1021/ic902194g
Co(H2O)2(phda)<|>compound 1	HUBHAO	10.1021/ic9004483
Co(phda)<|>compound 2	HUBHES	10.1021/ic9004483
CPO-68-Mn	RUZCAS	10.1021/acs.cgd.5b01302
CPO-68-Co	RUZCEW	10.1021/acs.cgd.5b01302
CPO-69-Cd	RUZCOG	10.1021/acs.cgd.5b01302
CPO-68-Zn	RUZBUL	10.1021/acs.cgd.5b01302
MIL-140C<|>MIL-140C_0<|>MIL-140C_0.1<|>MIL-140C_0.5<|>MIL-140C_1	ZOGROF	10.1021/acs.inorgchem.9b00388
Zn(INH)(succ)<|>compound 1	MAWPOS	10.1021/acs.cgd.7b00251
Zn(INH)(fum)<|>compound 2	MAWQEJ	10.1021/acs.cgd.7b00251
Zn(INH)(bdc)<|>compound 3	MAWPUY	10.1021/acs.cgd.7b00251
Ag2(pz)(bdc)Ã‚Â·H2O<|>compound 1<|>1@298 K	TAJXIO01	10.1021/acs.inorgchem.5b02200
{[CuII(btz)]Ã‚Â·0.5H2O}(n1)<|>1a<|>1	CAYDEN	10.1021/ic2023105
{[CuII(btz)]Ã‚Â·0.5I2}(n1Ã¢â‚¬Â²Ã‚Â·0.5I)<|>1Ã¢â‚¬Â²Ã‚Â·0.5I	CAYDUD	10.1021/ic2023105
Cu2IICuI2(btz)2<|>2	CAYFAL	10.1021/ic2023105
C6H9N8O1.5Cu<|>1b	CAYDIR	10.1021/ic2023105
[Au2LCl1-Ph2]Ã¢Ë†Å¾(3)<|>complex 3	KOBZOR	10.1021/ic701275k
[Au2LCl2-Ph2]Ã¢Ë†Å¾(2)<|>complex 2	PTECAU01	10.1021/ic701275k
[Au2LCl3-Ph2]Ã¢Ë†Å¾(4a)<|>complex 4a	KOBZUX01	10.1021/ic701275k
{Nd(ptaH)1/2ox)Ã‚Â·6H2O}(n1)<|>Compound 1	EBAMUQ	10.1021/ic0495618
[Gd(azdc)(HCOO)]<|>1	CUHYUB	10.1021/acs.inorgchem.5b00797
[Tb(azdc)(HCOO)]<|>2	CUJCIV	10.1021/acs.inorgchem.5b00797
{[Ni2(L)Ã‚Â­(bmp)2Ã‚Â­(H2O)]Ã‚Â·7H2O}<|>complex 4	SUTJIC	10.1021/acs.cgd.5b00757
{[Ni2(L)Ã‚Â­(dpp)2Ã‚Â­(H2O)]Ã‚Â·4H2O}<|>complex 2	JUMZUO	10.1021/acs.cgd.5b00757
{[NiÃ‚Â­(L)0.5Ã‚Â­(pbib)1.5]Ã‚Â·2H2O}<|>complex 5	SUTJAU	10.1021/acs.cgd.5b00757
(C4N2H12)3[Sm3(OH)(SO4)7]<|>compound 1	QEZYUR	10.1021/ic3027682
(C4N2H12)3[Eu3(OH)(SO4)7]<|>compound 2	QEZZAY	10.1021/ic3027682
(C4N2H12)3[Tb3(OH)(SO4)7]<|>compound 3	QEZZEC	10.1021/ic3027682
Mn2(TTFTB)	ROYMEZ	10.1021/ja512437u
{[Ag2(L)12(NDS)]Ã‚Â·3H2O}<|>compound 1	YOTVUA	10.1021/cg500898c
[Ag(ÃŽÂ¼-aba)(ÃŽÂ¼-PTA)]Ã‚Â·3nnH2O<|>Compound 3	ARODOB	10.1021/cg101058x
[Ag2(ÃŽÂ¼4-tpa)(ÃŽÂ¼-PTA)2]Ã‚Â·2nnH2O<|>Compound 4	ARODUH	10.1021/cg101058x
MIL-91(Al)<|>AlOH(H2L)Ã‚Â·nH2O	IVEQEG	10.1021/cm052149l
[In2(OH)2(TBAPy)]Ã‚Â·(guests)<|>1<|>1Ã¢â‚¬Â²<|>1a	XAJQAC	10.1021/ja906041f
{[Zn(FcCOO)2(bpt)]Ã‚Â·2.5H2O}<|>compound 4	TADZEE	10.1021/ic034031h
{Fe(3-Clpy)2[Ag(CN)2]2}<|>compound 2	RIRBIE01	10.1021/ic700607x
[ÃŽÂ±-ZnTe(en)1/2]<|>I	QOBHEU	10.1021/ja002224n
[ÃŽÂ²-ZnTe(en)1/2]<|>II	QOBHEU01	10.1021/ja002224n
ZnTe(pda)1/2<|>III	QOBHIY	10.1021/ja002224n
[H3N(CH2)2NH3][V4O4(OH)2(H2O){O3P(CH2)5PO3}2]Ã‚Â·H2O<|>5	OCUSIP	10.1021/ic0517422
[H3N(CH2)5NH3][V3O3{O3P(CH2)2PO3}2]<|>7	OCUTAI	10.1021/ic0517422
[H2N(CH2CH2)2NH2][V2O2{O3P(CH2)nPO3H}2]<|>6a<|>6b<|>6c	OCURAG	10.1021/ic0517422
[V2O2(H2O){O3P(CH2)6PO3}]<|>2	OCUPUY	10.1021/ic0517422
{[Cu3(SO4)2(5-DTMÃ¢â‚¬â€œH)2(H2O)4(5-DTM)2]Ã‚Â·2H2O}Ã¢Ë†Å¾<|>compound 9	SAVPAJ	10.1021/acs.inorgchem.7b00432
ZJU-30<|>[Cu2L(H2O)2]Ã‚Â·(DMF)6Ã‚Â·H2O	KIJRUS	10.1021/cg400164m
ZJU-199<|>ZJU-199a	AYOQEM	10.1021/acs.cgd.6b01382
ZnAA<|>C6H8O4Zn	CAKLOR	10.1021/ja204481w
[Zn2-1]<|>m-phthalic diamide-linked zinc bisporphyrinate	JOBGIS	10.1021/ic401949e
(2,2Ã¢â‚¬Ëœ-bipy)VSeO4<|>compound 2	BEGFUP	10.1021/ic030165j
(4,4Ã¢â‚¬Ëœ-bipy)V2Se2O8<|>compound 3	BEGFEZ	10.1021/ic030165j
[Tb(HL)(H2O)3]Ã‚Â·H2O<|>compound 1	SERTAN	10.1021/acs.cgd.7b01565
[Yb(HL)(H2O)3]Ã‚Â·H2O<|>compound 6	SERSUG	10.1021/acs.cgd.7b01565
[Er(HL)(H2O)3]Ã‚Â·H2O<|>compound 4	LOZXAB01	10.1021/acs.cgd.7b01565
[Tm(HL)(H2O)3]Ã‚Â·H2O<|>compound 5	SESBOK	10.1021/acs.cgd.7b01565
compound 3	WISWIH	10.1021/acs.inorgchem.8b02519
Ba3[(VO)2(C2O4)5(H2O)6]Ã‚Â·(H2O)3<|>Compound 1	YOTRUW	10.1021/cg500888u
Ba3[(VO)2(C2O4)5(H2O)4]Ã‚Â·(H2O)2<|>Compound 2	YOTSAD	10.1021/cg500888u
[Co2(pm)(H2O)4]nÃ‚Â·2nH2O<|>compound 2	IGAHED	10.1021/ic020065y
2[C3H7NH3]+[Zn2(C2O4)3]2-Ã‚Â·3H2O<|>II	SEYQIW	10.1021/cm990434x
[Cd(H2biim)(1,3-bdc)]2<|>complex 2	DASCIK	10.1021/cg049742k
TbOHCO3<|>TbODCO3	NILCAP	10.1021/acs.inorgchem.8b01549
[Zn2(H2O)(ÃŽÂ¼3-trz)2(ÃŽÂ¼2-ox)]<|>compound 4	WUKSEC	10.1021/ic503032g
(UO2)2(H2O)2(btec)Ã‚Â·H2O<|>compound 1	YAQZUN	10.1021/cg201509v
Gd(Hnica)(H2O)2SO4<|>Complex 3	WOMJUE	10.1021/ic800623v
1<|>compound 1	NADCUS	10.1021/ic1009303
Cu(L1)2<|>Compound 2	ODIVAZ	10.1021/cg060583+
[Cu(L1)]Cl2Ã‚Â·2(H2O)<|>Compound 3	ODIVED	10.1021/cg060583+
Cd(L1)2<|>Compound 1	ODITUR	10.1021/cg060583+
[Co(L2)2]Ã‚Â·H2O<|>Compound 6	ODIVUT	10.1021/cg060583+
FJI-C2	QALHIX	10.1021/acs.inorgchem.6b00019
C7H12AgN4O2Ã‚Â·NO3<|>silver complex	IGURAE	10.1021/jp810170p
Ag(L3l,5g1)(OTf)<|>Compound 1<|>1	DIVPUU	10.1021/ic701412q
Ag(L1)(PF6)<|>Compound 2<|>2	DIVQAB	10.1021/ic701412q
[CoIII(3,5-DBCat)(3,5-DBSq)(azpy)]Ã‚Â·2CH3CNÃ‚Â·2H2O<|>2Ã‚Â·S	DOTYUI01	10.1021/ic502471v
[CoIII(3,5-DBCat)(3,5-DBSq)(bpe)]Ã‚Â·2CH3CNÃ‚Â·2H2O<|>1Ã‚Â·S	DOTZIX	10.1021/ic502471v
[H2en]3[V7O6F4(OH)2{O3P(CH2)2PO3}4]Ã‚Â·7H2O<|>compound 4Ã‚Â·7H2O	PENYIR	10.1021/ic0604462
Cd(CN)5/3(OH)1/3.1/3(C6H12N4)<|>Cd(CN)2.1/3(C6H12N4)	VISTOG	10.1021/ja00008a037
Cd(CN)2.2/3H2O.tBuOH	KECRAL10	10.1021/ja00008a037
not provided	VISTUM	10.1021/ja00008a037
[(MnIIT3PyP)2Ã‚Â·(MnIVCl2T3PyP)Ã‚Â·MnIIICl3Ã‚Â·MnIICl2]Ã‚Â·MnII(DMF)2T3PyP<|>compound 6	ENIXUV	10.1021/cg1008973
MFM-300(Ga2)<|>MFM-300(Ga2)-solv	TAKTEH	10.1021/acs.inorgchem.5b02108
Fe4O2(BTB)8/3(DMF)2(H2O)2Ã‚Â·(DMF)10(H2O)2<|>compound 1	TISHAF	10.1021/cg070640e
{Fe(3CNpy)2[Cu(3CNpy)(ÃŽÂ¼-CN)2]2}<|>compound 1<|>1	VEHHOG01	10.1021/ic060247i
ÃŽÂ±-ZnHPO3Ã‚Â·N4C2H4<|>ÃŽÂ±-polymorph	QIVMOX01	10.1021/ic000723j
ÃŽÂ²-ZnHPO3Ã‚Â·N4C2H4<|>ÃŽÂ²-polymorph	QIVMOX	10.1021/ic000723j
Zn4O[(BPDCÃ¢â‚¬â€œOH)2BPDC]<|>3m	SERCEZ	10.1021/ic302010e
Sm(O3PÃ¢Ë†â€™C2H4Ã¢Ë†â€™SO3)(H2O)<|>compound 5	JISSEK	10.1021/ic7009397
[Ni4(dpa)4(pyz)4(H2O)8]Ã‚Â·11H2O<|>Compound 1<|>[Ni4(dpa)4(pyz)4]	TISGUY	10.1021/cg070602v
[UO2(t-1,4-chdc)]<|>compound 2	BEKMAI	10.1021/acs.inorgchem.7b02176
[Mn(bpy)(H2O)(C4H4O4)]Ã‚Â·0.5bpy<|>Compound 1	EVOMOR01	10.1021/ic0301268
Mn(bpy)(C5H6O4)<|>Compound 2	AYALUH	10.1021/ic0301268
[Ag(ÃŽÂ¼2-SC5H4NH)Cl]n<|>2	DAHJUR	10.1021/ic980367t
Zn(1,4-bimb)(d-ca)<|>Compound 4	MUZQII	10.1021/cg1000107
Cu(3,4Ã¢â‚¬Â²-bpdc)(H2O)Ã‚Â·DMFÃ‚Â·2H2O<|>Compound 1<|>1	MOYYEF	10.1021/cg801026y
Cu(3,4Ã¢â‚¬Â²-bpdc)(H2O)Ã‚Â·2DMFÃ‚Â·4.5H2O<|>Compound 2<|>2	MOYYIJ	10.1021/cg801026y
1<|>phase 1	MIFGEP01	10.1021/cg301476p
2<|>phase 2	MIFGEP	10.1021/cg301476p
{[Ni2(adip)(bpp)(H2O)2]Ã‚Â·2H2O}(n4)	OVIZUP	10.1021/cg200511q
{[Ni3(Hadip)2(bpy)2(H2O)4]Ã‚Â·9H2O}(n2)	OVIZID	10.1021/cg200511q
{[Ni8(adip)4(bpy)(H2O)18]Ã‚Â·10H2O}(n3)	OVIZOJ	10.1021/cg200511q
Co/Zn-BTEC<|>[CoZn(BTEC)(DMF)(DMSO)]	EGATOW	10.1021/ic8007427
Co/Zn-MOF-39<|>Co/Zn-MOF-39	EGATEM	10.1021/ic8007427
Co/Zn-MOF-4<|>Co/Zn-MOF-4	EGATAI	10.1021/ic8007427
Ni/Zn-MOF-39<|>Ni/Zn-MOF-39	EGATIQ	10.1021/ic8007427
[CdÃ‚Â­(PBA)Ã‚Â­(DMF)]Ã‚Â·DMF<|>Cd-PBA	FEYPUX	10.1021/acs.cgd.7b01728
MODF-1	QUSBIP	10.1021/ja011692+
[{[(nBu)2Sn(2,5-pdc)]Ã‚Â·3MeOHÃ‚Â·H2O}]<|>2-MeOH	FIVYUF	10.1021/ja0437095
[{[Me2Sn(2,5-pdc)(H2O)]Ã‚Â·EtOH}]<|>1-H2O	FIVYOZ	10.1021/ja0437095
Cu2[(O3PC4H8PO3)(H2O)2]Ã‚Â·2H2O<|>compound 1	AHOKIR	10.1021/cm010651+
Cu2[(O3PC5H10PO3)(H2O)2]Ã‚Â·2.8H2O<|>compound 2	AHOKOX	10.1021/cm010651+
CPM-201	TAGVAB	10.1021/acs.cgd.5b01297
CPM-202	TAGTED	10.1021/acs.cgd.5b01297
CPM-203	TAGTIH	10.1021/acs.cgd.5b01297
CPM-205	TAGTUT	10.1021/acs.cgd.5b01297
[CuCl2(4bpytm)]Ã‚Â·2dmf<|>4.dmf	UMUYEH	10.1021/cg1004566
[CuCl2(4bpytm)]Ã‚Â·2dmso<|>4.dmso	UMUYIL	10.1021/cg1004566
Zn(S2CC6H4CS2)(DMF)2<|>compound 1<|>1	VIRJOW	10.1021/ic701414v
[Ni(dap)2]{[Ni1.5(dap)1.5(H2O)3][Ni6(ÃŽÂ¼3-OH)3(dap)2(en)(H2O){O2C(CH2)2CO2}0.5(CH3COO)(P2W15O56)]}Ã‚Â·15H2O<|>compound 2	DOTYES	10.1021/ic502321v
CPM-200-In/Co	VALWUD	10.1021/jacs.5b13491
CPM-200-In/Mn	VALXEO	10.1021/jacs.5b13491
CPM-200-In/Mg	VALXAK	10.1021/jacs.5b13491
CPM-200-In/Ni	VALXIS	10.1021/jacs.5b13491
CPM-200-V/Mg	VALXOY	10.1021/jacs.5b13491
MIL-53(Fe)[o-xylene]<|>MIL-53(Fe) o-xylene clathrate	SETQEP	10.1021/cm301242d
MIL-53(Fe)[m-xylene]<|>MIL-53(Fe) m-xylene clathrate	SETQAL	10.1021/cm301242d
MIL-53(Fe)[p-xylene]<|>MIL-53(Fe) p-xylene clathrate	SETRAM	10.1021/cm301242d
Co2(BPTC)(H2O)(DMF)2<|>MOF-502	FEYJOJ	10.1021/ic048612y
1<|>compound 1	REHRAY	10.1021/ja060856p
K2Sn2(bdc)3<|>compound 3	CUZJIR	10.1021/cg100049s
Rb2Sn2(bdc)3<|>compound 4	CUZJOX	10.1021/cg100049s
Not provided	AWAWUR	10.1021/cg200043a
Fe2(C2O4)3Ã‚Â·4H2O	UGOKUY	10.1021/cm5043149
Cr MIL-53<|>MIL-53 deuterium	LURLOB	10.1021/jp102463p
Cu(pinH2)2<|>Compound 2	KOBGEO	10.1021/cg700673x
{[CdÃ‚Â­(azbpy)Ã‚Â­(msuc)]Ã‚Â·2.5Ã‚Â­(H2O)}(n2)<|>compound 2	TELTOW	10.1021/acs.inorgchem.7b02435
{[CdÃ‚Â­(azbpy)Ã‚Â­(mglu)]Ã‚Â·5Ã‚Â­(H2O)}(n3)<|>compound 3	TELTUC	10.1021/acs.inorgchem.7b02435
[Cu(tz)]Ã¢Ë†Å¾<|>compound 12	TALKIB	10.1021/ja042222t
[Ag(tz)]Ã¢Ë†Å¾<|>compound 12Ã‚Â·Ag	TALKOH	10.1021/ja042222t
ZnÃ‚Â­(ÃŽÂ¼4-tdc)Ã‚Â­(ÃŽÂ¼-pbmeix)0.5<|>Complex 4	FIQYOV01	10.1021/acs.cgd.5b00276
[H3O]2[Cu(H2O)]2[(UO2)3(PO3C6H4CO2)4]Ã‚Â·3H2O<|>UCuCPPE-2	UBOGAV	10.1021/cg200978y
[UO2(thd)(NMP)]<|>compound 2	SOKWAS	10.1021/cg4018163
[UO2(thd)(NMP)]<|>compound 3	SOKWAS01	10.1021/cg4018163
[UO2(bta)(NMP)]<|>compound 6	SOKWUM	10.1021/cg4018163
Eu(BDC)(NO3)(DMF)2<|>compound 1LT<|>compound 1HT	LUYSEF	10.1021/acs.inorgchem.5b01311
{(2)2Zn2}Ã‚Â­{Na2(H2O)13}Ã‚Â·7H2O<|>Network 5	KUTRUO	10.1021/acs.cgd.5b00697
[Ni3(btc)2(bipy)3(H2O)2]Ã‚Â·xDMF<|>1<|>compound 1	NAWWOA	10.1021/acs.cgd.7b00321
[Ni3(btc)2(pz)3(H2O)2]<|>2<|>compound 2	NAWWUG	10.1021/acs.cgd.7b00321
Cu(mipt)(H2O)2<|>complex 1<|>1	MIJSII	10.1021/ja071662s
[(Eu2(TDC)3(CH3OH)2Ã‚Â·(CH3OH)]<|>compound 1	HOXKIP	10.1021/cg800531y
[(Yb2(TDC)3(DMF)(H2O)Ã‚Â·(CH3CH2OH)]<|>compound 2	HOXKUB	10.1021/cg800531y
[(Tb2(TDC)3(H2O)4]<|>compound 3	HOXKOV	10.1021/cg800531y
ZJU-56-0.20<|>crystal ZJU-56-0.20	WUGQAS	10.1021/ja512552g
ZJU-56	WUGPUL	10.1021/ja512552g
{Cd(ndc)(bpp)23}Ã¢Ë†Å¾(6)<|>Complex 6	UNIPEN	10.1021/cg100645p
{Cd(ndc)(abp)(H2O)}Ã¢Ë†Å¾(5)<|>Complex 5	UNIPAJ	10.1021/cg100645p
{Cd(ndc)(4bpy)0.5(H2O)2}Ã¢Ë†Å¾(4)<|>Complex 4	UNINUB	10.1021/cg100645p
[Cd2(ndc)2(phen)2]Ã¢Ë†Å¾(3)<|>Complex 3	UNINOV	10.1021/cg100645p
[Cd(ndc)]Ã¢Ë†Å¾(1)<|>Complex 1	UNINEL	10.1021/cg100645p
{[Mn4OÃ‚Â­(Me-salox)3(N3)3(dpp)1.5]Ã‚Â·1.5Et2O}<|>compound 2<|>2Ã‚Â·1.5Et2O	VERPOZ	10.1021/ic3014333
Co5(L)6(OH)2(NO3)2Ã‚Â·2H2O<|>complex 2	KIPZEQ	10.1021/cg4002626
CoL(HCO2)<|>complex 3	KIPZIU	10.1021/cg4002626
[Pr3(HL)(C2O4)4(H2O)4]Ã‚Â·2H2O<|>Compound 1	FUFNAW	10.1021/cg8013128
[Nd3(HL)(C2O4)4(H2O)4]Ã‚Â·2H2O<|>Compound 2	FUFNEA	10.1021/cg8013128
[Sm3(HL)(C2O4)4(H2O)4]Ã‚Â·2H2O<|>Compound 3	FUFNIE	10.1021/cg8013128
Fe(1,2,3-triazolate)2<|>Fe(tri)2	UFOBAV	10.1021/jacs.8b03696
Rochelle salt<|>sodium potassium tartrate	KNATAR23	10.1021/acs.analchem.7b00443
{[Ag(L)(CO2CF3)]2}Ã¢Ë†Å¾(5)<|>complex 5	OSEWOZ	10.1021/cg101490a
Zn2(L3)<|>complex 8	MIPPEI	10.1021/ic400751n
Zn2(L3)<|>complex 9	MIPPIM	10.1021/ic400751n
Ag2(L3)<|>complex 1	MIPQAF	10.1021/ic400751n
{La(Ben)3(4,4Ã¢â‚¬Â²-BPNO)(H2O)2}Ã‚Â·HBen<|>complex 4	OTAVOV	10.1021/cg101432k
{Gd(Ben)3(4,4Ã¢â‚¬Â²-BPNO)(H2O)2}Ã‚Â·HBen<|>complex 6	OTAVAH	10.1021/cg101432k
{Eu(Ben)3(4,4Ã¢â‚¬Â²-BPNO)(H2O)2}Ã‚Â·HBen<|>complex 5	OTAVUB	10.1021/cg101432k
{Tb(Ben)3(4,4Ã¢â‚¬Â²-BPNO)(H2O)2}Ã‚Â·HBen<|>complex 7	OTATOT	10.1021/cg101432k
{La(Ben)3(H2O)2}Ã‚Â·(4,4Ã¢â‚¬Â²-BPNO)0.5Ã‚Â·HBenÃ‚Â·DMF<|>complex 1	OTAVEL	10.1021/cg101432k
ÃŽÂ±-[Cu(4-pytz)]<|>1	PEFDEK01	10.1021/cg050453l
[Zn2(IBC)(BTC)(H2O)]Ã‚Â·H2O<|>compound 1<|>complex 1	CUNVAJ	10.1021/cg900613p
[CdCo(IBC)(BTC)(H2O)]<|>compound 2<|>complex 2	CUNVEN	10.1021/cg900613p
{[Nd(Hcpna)(cpna)(H2O)2]Ã‚Â·3H2O}<|>compound 8	PEFVIH	10.1021/cg300442b
Cd(cpna)(H2O)<|>compound 2	PEFVUT	10.1021/cg300442b
{[Pr(Hcpna)(cpna)(phen)]Ã‚Â·2H2O}<|>compound 9	PEFVON	10.1021/cg300442b
Cu2I2(SNS)<|>4	SOPDAD	10.1021/ic801690v
[Co(DpyDtolP)]6Ã‚Â·12H2O<|>I<|>I_after BET<|>I_250dried<|>I_CO2_195 K	HAGTIV	10.1021/cg501324r
I_I<|>I_I2	KOZSOJ	10.1021/cg501324r
Hg(BTZPX)<|>HgÃ‚Â­(BTZPX)	IXIREO	10.1021/acs.cgd.6b01056
Ag2(BTZPX)<|>Ag2(BTZPX)	IXIROY	10.1021/acs.cgd.6b01056
{[Zn3(L)2(dpta)Ã‚Â­(DMF)]Ã‚Â­Ã‚Â·18DMFÃ‚Â·3H2O}<|>n1<|>1	ASINAT	10.1021/acs.cgd.6b00795
{[Zn3(L)2(dpta)Ã‚Â­(DMF)]Ã‚Â­Ã‚Â·14DMFÃ‚Â­Ã‚Â·3H2O}<|>n2<|>2	ASINEX	10.1021/acs.cgd.6b00795
{[Cu3(L)2(dpta)Ã‚Â­(DMF)]Ã‚Â­Ã‚Â·16DMFÃ‚Â­Ã‚Â·4H2O}<|>n2<|>Cu2	ASINIB	10.1021/acs.cgd.6b00795
[NBu4]0.5CdÃ‚Â­[AgÃ‚Â­(CN)2]2.5<|>compound 2	ELUZES	10.1021/jacs.5b13446
MIL-88<|>MIL-88-H2O<|>MIL-88-as<|>MIL-88-dried<|>MIL-88-CH3OH<|>MIL-88-C2H5OH<|>MIL-88-C4H9OH	REZXIE01	10.1021/ja054900x
[Zn2(L)(OX)2]<|>Complex 1	PUPMET	10.1021/cg9011857
[Zn(L)(1,4-BDC)]<|>Complex 4	PUPMUJ	10.1021/cg9011857
[Zn2(L)(BPDA)2]Ã‚Â·2.68H2O<|>Complex 5	PUPNAQ	10.1021/cg9011857
{Cu(azpy)(glut)2}<|>compound 1<|>1b	UZUNAF	10.1021/cg2004672
{[Cu(azpy)(glut)]}<|>1a	UZUNAF01	10.1021/cg2004672
[Hdma]Ã‚Â­Ã‚Â·[Zn4F5(amtetraz)4]<|>compound 5	RUMRUO	10.1021/acs.cgd.5b00530
[Hdma]2Ã‚Â­Ã‚Â·[Zn1.6FeII0.4FeIIIF6Ã‚Â­(amtetraz)3]<|>compound 4	RUMROI	10.1021/acs.cgd.5b00530
BUT-70<|>[In3(TTTA)2(OH)3(H2O)]Ã‚Â·(DMA)3	VASGUU	10.1021/acs.inorgchem.6b02840
BUT-70B<|>[In3(TTTA)2(OH)3]	VASGII	10.1021/acs.inorgchem.6b02840
{[ScÃ‚Â­(ÃŽÂ¼-pmdc)Ã‚Â­(ÃŽÂ¼-ox)0.5(H2O)2]Ã‚Â·3H2O}<|>compound 1	KUJFOM	10.1021/acs.cgd.5b00154
{[ScÃ‚Â­(ÃŽÂ¼-pmdc)Ã‚Â­(ÃŽÂ¼-OH)Ã‚Â­(H2O)]Ã‚Â·H2O}<|>compound 2	DUJPEF	10.1021/acs.cgd.5b00154
{(tma)2[ScKÃ‚Â­(ÃŽÂ¼-form)6]}<|>compound 4	KUJFUS	10.1021/acs.cgd.5b00154
rho-ZMOF<|>2	GOBGAG	10.1021/ja710616j
FIR-1<|>FIR-1-ht	CAWVIH	10.1021/ic202713e
[Ni(dipn)]2[Ni(dipn)(H2O)][Fe(CN)6]2Ã‚Â·11H2O<|>1A<|>1B<|>1B'<|>1C	HIFTUM	10.1021/ja069166b
[Co7(OH)4(H2O)2(ina)4(ip)3]Ã‚Â·10H2O<|>1Ã‚Â·10H2O	BIRSEC	10.1021/ic401912k
[Ni7(OH)4(H2O)2(ina)4(ip)3]Ã‚Â·10H2O<|>2Ã‚Â·10H2O	BIRSIG	10.1021/ic401912k
Cd2(C2O4)2Ã‚Â·6H2O<|>compound 1	SEYFAD01	10.1021/ic025598l
UPR-2<|>Cu3(ÃŽÂ¼3-OH)(ÃŽÂ¼-4-Cl-pz)3(ÃŽÂ¼-4,4Ã¢â‚¬Â²-bipy)22Ã‚Â·6H2O	BIFKEI	10.1021/cg400382k
Zn2(adb)2(dabco)<|>DUT-30(Zn)<|>K	UDANAQ	10.1021/ic200937u
[Cu4(L)(H12O)4]Ã‚Â·20DEF<|>1	CAYQIE	10.1021/ic2024296
[Cu4(L)(H22O)4]Ã‚Â·16DMFÃ‚Â·H2O<|>2	CAYQOK	10.1021/ic2024296
[Cu4(L)(H32O)4]Ã‚Â·14DMF<|>3	CAYQUQ	10.1021/ic2024296
Mn7(2,7-AQDC)6(2,6-AQDC)(DMA)6<|>Mn-MOF	UKUPIB	10.1021/acs.chemmater.5b04075
[CoÃ‚Â­(1,4-phda)Ã‚Â­(4,4Ã¢â‚¬Â²-bpa)Ã‚Â­(H2O)2]<|>compound 3	NAPHIY	10.1021/acs.cgd.6b01788
[Zn(C10N2H8)][C12N2H8(COO)2]Ã‚Â·0.5(C10N2H8)<|>IV	OSAXAI	10.1021/cg101251a
[Mn(C5H6NO3)2]Ã¢Ë†Å¾<|>compound 1	XAFCOW	10.1021/ic9912427
(H2NMe2)2Ã‚Â­[Sr3(hedpH2)4(H2O)2]<|>compound 3	IGIZOP	10.1021/ic5029993
(H2NMe2)2Ã‚Â­[LnSrx3Ã¢â‚¬â€œ(hedpHx2)3Ã‚Â­(hedpH2Ã¢â‚¬â€œ)Ã‚Â­(Hx2O)2]<|>3Eu<|>3Tb	IGIZUV	10.1021/ic5029993
Ni-STA-12<|>St Andrews nanoporous material-12	QOVDEL	10.1021/ja804936z
Ni-STA-12 (hydrated form)	QOVDAH	10.1021/ja804936z
NU-111	MEHMET	10.1021/ja302623w
SUMOF-7I<|>SUMOF-7I(La)	RUYQIN	10.1021/acs.chemmater.5b01711
SUMOF-7II<|>SUMOF-7II(La)	RUYVEO	10.1021/acs.chemmater.5b01711
SUMOF-7III<|>SUMOF-7III(Eu)	RUYVIS	10.1021/acs.chemmater.5b01711
SUMOF-7I(Ce)	RUYVAK	10.1021/acs.chemmater.5b01711
[Ni4(O2CC6H5)(OH)2(4-pyc)5]<|>compound 1	LOCZOU	10.1021/cg401590w
[Ni4(O2C(4-OMe)C6H4)(OH)2(4-pyc)5]<|>compound 2	LOCZUA	10.1021/cg401590w
[Ni4(O2C(2,6-(OMe)2C6H3))(OH)2(4-pyc)5]<|>compound 3	LODBAJ	10.1021/cg401590w
[Ni4(O2C(3,4,5-(OMe)3C6H2))(OH)2(4-pyc)5]<|>compound 5	LODBIR	10.1021/cg401590w
[Zn2(L)(L3)]Ã‚Â·4H2O<|>compound 7	CUYVOI	10.1021/cg100032n
[Cd(C12H10N2)S2O3]<|>III	PAQFIY	10.1021/cg2013655
DICRO-5-Co-i	TAQGOK	10.1021/acs.cgd.6b01881
DICRO-6-Co-i	TAQGUQ	10.1021/acs.cgd.6b01881
4<|>compound 4	MOTNOZ	10.1021/cg800038j
5<|>compound 5	MOTNEP	10.1021/cg800038j
{Zn7(btc)4(dmtrz)2(H2O)5}<|>n1	OWAVIS	10.1021/cg101569a
{[Zn6(btc)4(dmtrz)3]Ã‚Â·3H3OÃ‚Â·2H2O}<|>n2	OWAVOY	10.1021/cg101569a
Zn(ÃŽÂ¼2-L1)2<|>Zn(ÃŽÂ¼2-3,5-Dinitrobenzoato)2	QAMFUF02	10.1021/cg500883w
Cs(ÃŽÂ¼5-L1)Ã‚Â·(H2O)2<|>Cs(ÃŽÂ¼5-3,5-Dinitrobenzoato)Ã‚Â·(H2O)2	CEDYER01	10.1021/cg500883w
Li(ÃŽÂ¼3-L2)<|>Li(ÃŽÂ¼3-2,4-Dinitrobenzoato)	BOVPUZ	10.1021/cg500883w
Th(bdc)2<|>Th(bdc)2(2)	POXLEV	10.1021/ic502725y
[Mn3(L)3(py)2(H2O)2]<|>compound 4	OWAXIU	10.1021/cg2000427
CP-7	DIRXIO	10.1021/acs.inorgchem.8b02183
Cu3(bipy)1.5(2,6-ndc)3<|>Framework 1<|>Compound 1	BUSQOW	10.1021/cm9025683
{[Cu(bpe)0.5(2,6-ndc)]Ã‚Â·0.5H2O}(n2)<|>Framework 2<|>Compound 2	BUSQUC	10.1021/cm9025683
Gd(OAc)3(MeOH)<|>complex 3	HAVFAN	10.1021/ic2018314
ZnPO-MOF	XUGSEY	10.1021/ja900203f
WS4Cu6I4(timtz)8/3(H2O)12<|>compound 3	HOZTOG	10.1021/ic802457j
{[Zn(34pbz)2]Ã‚Â·2DMFÃ‚Â·CH3OHÃ‚Â·0.5H2O}<|>compound 3	ZEKCEA	10.1021/acs.cgd.7b01101
MOF-5_m_Zn<|>MOF-5_m	HIFTOG	10.1021/ja0675447
MOF-5_m_int	HIFTOG01	10.1021/ja0675447
{[Cd3L2(H2O)4]Ã‚Â·(H2O)9Ã‚Â·DMA}(n2)	AWEJIW	10.1021/cg2003673
[CaÃ‚Â­(ÃŽÂ¼-C9H8O8)Ã‚Â­(H2O)4]<|>CPTCA-Ca	HESKEY	10.1021/acs.cgd.7b01508
rtct-tpcb<|>pttnet in 5	NABCIE	10.1021/ic100853h
{[Zn2(tp)2(L2)]Ã‚Â·2.5DMFÃ‚Â·0.5water}<|>2a<|>2d	KANDIO	10.1021/ja201484s
{[Zn2(tp)2(L)]Ã‚Â·2DMFÃ‚Â·0.5water}<|>1a<|>1b	KANCIN	10.1021/ja201484s
{[Zn2(tp)2(L2)]Ã‚Â·2.5DMF}<|>2b<|>2c	KANDAG	10.1021/ja201484s
{[Zn2(tp)2(L2)]}<|>2e	KANCUZ	10.1021/ja201484s
{[Zn(C7H6NO2)2]Ã‚Â·7H2O}<|>complex 1	YABYEG	10.1021/cg034156x
Ag(PiCO)<|>compound 3	IMOVOW	10.1021/ic100830x
{[Ce2(H2O)(bpdc)3(dmf)2]Ã‚Â·2(dmf)}<|>MOF1<|>compound 1	VOPCEK	10.1021/cg500815v
{[Ce4(H2O)5(bpdc)6(dmf)]Ã‚Â·x(dmf)}<|>MOF2<|>compound 2	VOPCIO	10.1021/cg500815v
I-A<|>RI-A	DORWAK	10.1021/cg500951b
I-B<|>RSI-B	DORVUD01	10.1021/cg500951b
not provided	DORWEO	10.1021/cg500951b
Zn4(L)(DMA)(H2O)3<|>compound 2	WEHJEA	10.1021/ic202635a
Zn9(L)2(O)(DEA)4(H2O)5<|>compound 3	WEHJIE	10.1021/ic202635a
Zn10(L)2(O)2(DMP)2(H2O)9<|>compound 4	WEHJOK	10.1021/ic202635a
Zn8(L)1.5(H2O)84<|>compound 5	WEHJUQ	10.1021/ic202635a
Zn2(L)0.5(DMSO)(H2O)<|>compound 1Ã‚Â·DMSO	WEHHEY	10.1021/ic202635a
Cu(C5H5N3O2)SCN<|>compound 5	DUYPUK	10.1021/acs.inorgchem.5b01754
[Co(5-NH2-bdc)(bpy)0.5(H2O)]Ã‚Â·2H2O<|>compound 1	POQWAU02	10.1021/ic801794e
[Co(5-NH2-bdc)(bpy)0.5]<|>compound 2	RUJFOS	10.1021/ic801794e
Ln2Cu6(Gly)6(FA)3(ÃŽÂ¼3-OH)3(ÃŽÂ¼3-OH2)3(H2O)96Ã‚Â·xH2O [Ln = Gd, x = 15]<|>compound 4	KINRIK	10.1021/cg400333d
Ln2Cu6(Gly)6(FA)3(ÃŽÂ¼3-OH)3(ÃŽÂ¼3-OH2)3(H2O)96Ã‚Â·xH2O [Ln = Tb, x = 13]<|>compound 5	KINROQ	10.1021/cg400333d
Pb(BTA)<|>compound 4	FISHOH	10.1021/acs.cgd.8b01077
Ni(H2O)4(C16H4O8)<|>tetraaquanickel(II) DDPD<|>II	TIRTEU	10.1021/ic700997c
{Li3Li(DMF)22}Ã‚Â·4DMFÃ‚Â·H2O<|>1<|>1Ã¢Å Æ’nitrobenzene	NEXXIZ	10.1021/ic3011458
{Li3Li(DMF)22}Ã‚Â·4DMFÃ‚Â·H2O<|>1<|>1Ã¢Å Æ’nitrobenzene	NEXXEV	10.1021/ic3011458
compound 1<|>compound 1a	WEPWEW	10.1021/acs.cgd.7b01584
compound 2	WEPWIA	10.1021/acs.cgd.7b01584
[Li(inox)(H2O)]	YOTQEF	10.1021/cg500710t
[Li(inox)]	YOTQIJ	10.1021/cg500710t
[Ca(inox)2(H2O)2]	YOTQOP01	10.1021/cg500710t
[Ca(inox)2]	YOTQUV	10.1021/cg500710t
{[Yb(PDA)3Mn1.5(H2O)3]Ã‚Â·1.5H2O}(n2)<|>complex 2	EVEGER	10.1021/ja038784e
JLU-Liu29	EBATUZ	10.1021/acs.cgd.6b01539
{(1Ã¢â‚¬Â²)2Zn8Na2(H2O)21}Ã‚Â·20H2O<|>HCP2	OLANAS	10.1021/acs.cgd.6b00176
{[Co(34pba)2]Ã‚Â·DMF}<|>1<|>n1	XEVXUT	10.1021/cg301312v
{Pr2(Haip)2(aip)(NO3)2Ã‚Â·8H2O}<|>compound 2	YUPSIM	10.1021/ic8020518
Zr[(O3PCH2)(HO3PCH2)NHCH2COOH]2Ã‚Â·2H2O<|>3	RISJEK	10.1021/ic4019597
1a<|>1b	ECOXAX	10.1021/ic301900q
{[Zn2(L2)].H2O}(4)n<|>compound 4	QOKCID	10.1021/ic801221r
Zn(bpee)(NCG)Ã‚Â·1.5H2O<|>Complex 1	UHOMEL	10.1021/acs.inorgchem.5b00130
{[CdNa(2-stp)(dabco)0.5(H2O)]Ã‚Â·2H2O}<|>1Ã¢Å Æ’3H2O<|>1Ã¢Å Æ’H2O<|>1	ACUTOI	10.1021/ja0606879
[H3N(CH2)4NH3]Ã‚Â·[Zn3(HPO3)4]Ã‚Â·H2O<|>compound 1	FEJDEE	10.1021/cg049878i
[C3N2H5]2Ã‚Â·[Zn3(HPO3)4]<|>compound 2	FEJDII	10.1021/cg049878i
compound 1<|>1<|>1Ã¢â‚¬Â²	CEZNAZ	10.1021/acs.inorgchem.8b00833
not provided	CEZMUS	10.1021/acs.inorgchem.8b00833
SCU-3	VIYVIL	10.1021/acs.inorgchem.9b00391
[(ZnCl2)3(TPT)2]Ã‚Â·5.5(Cn6H5NO2)(CH3OH)(H2O)<|>3<|>3a<|>3b	IZUVUV	10.1021/ja109160a
[Hg2(L2)2Br4]Ã‚Â·H2O<|>Complex 17	CUSREO	10.1021/cg901182c
[CdL2I2]<|>Complex 15	CUSROY	10.1021/cg901182c
[CdL2Br2]<|>Complex 14	CUSRIS	10.1021/cg901182c
[Cd4(L2)4Cl8]Ã‚Â·2nnDMF<|>Complex 13	CUSQOX	10.1021/cg901182c
[HgL2Cl2]Ã‚Â·0.5nnDMF<|>Complex 16	CUSRAK	10.1021/cg901182c
[CdL2I2]<|>Complex 15	CUSQUD	10.1021/cg901182c
[Mn(hfac)2{1,1Ã¢â‚¬Ëœ-(4-dipyridinethio)ferrocene}]n<|>5	UFOPAG	10.1021/ic011176k
[Cu(hfac)2{1,1Ã¢â‚¬Ëœ-(4-dipyridinethio)ferrocene}]n<|>6	UFONOS	10.1021/ic011176k
[Zn(hfac)2{1,1Ã¢â‚¬Ëœ-(4-dipyridinethio)ferrocene}]n<|>7	UFONUY	10.1021/ic011176k
SALEM-2	IMIDZB10	10.1021/ja308786r
{[MnÃ‚Â­(4-bpdb)Ã‚Â­(1,3-bdc)]Ã‚Â­Ã‚Â·(4-bpdb)0.5}<|>compound 1<|>n1	HUTWUQ	10.1021/acs.cgd.5b00741
{[Nd4(ox)4(NO3)2(OH)2(H2O)2]Ã‚Â·5H2O}	JEXSOV	10.1021/ic061635n
2 Co<|>Co2	OTOZII	10.1021/acs.inorgchem.6b00530
2 Zn<|>Zn2	OTOZOO	10.1021/acs.inorgchem.6b00530
{[CdÃ‚Â­(TPPBDA)1/2(tpdc)]Ã‚Â·DMF}(n2)<|>compound 2	XUMNEA	10.1021/cg501508e
{[CdÃ‚Â­(TPPBDA)Ã‚Â­(OH)2]Ã‚Â·2H2OÃ‚Â·4DMA}(n1)<|>compound 1	XUMNAW	10.1021/cg501508e
{Cd2(Py2S)5(CH3OH)24}<|>4	GUKFEY	10.1021/cg900119a
AlPO4-21	ECIYEU	10.1021/ic010292k
[La2(Succ)3(H2O)2]<|>[La2(Succ)3(H2O)2] synthesized with toluene	IHIMAP01	10.1021/acs.cgd.5b00426
[Pr2(Succ)3(H2O)2]	TAZSAP02	10.1021/acs.cgd.5b00426
[Nd2(Succ)3(H2O)2]	GEJJEL01	10.1021/acs.cgd.5b00426
[Gd2(Succ)3(H2O)2]	IHILUI	10.1021/acs.cgd.5b00426
[MoS4Cu4(bpp)2(CN)2]Ã‚Â·1.5(aniline)<|>1a	GIYSEN	10.1021/cg701131t
[MoS4Cu4(bpp)2(CN)2]Ã‚Â·(aniline)Ã‚Â·(MeCN)<|>1b	GIYSIR	10.1021/cg701131t
[MoS4Cu4(bpp)2(CN)2]Ã‚Â·(DMF)Ã‚Â·(MeCN)<|>1c	GIYSOX	10.1021/cg701131t
{Cu4(OH)2(SIP)2(H2O)24}<|>Complex 4	GIKMOD	10.1021/cg070407g
{[Cu(1,2-phda)(dpa)]Ã‚Â·H2O}<|>compound 1	QUTLAT	10.1021/cg900937e
[Zn4O(L1)2Ã‚Â·CH3COOÃ‚Â·(NH2CH3)]Ã‚Â·xG<|>I	PUGSER	10.1021/ic502643m
[Zn4O(L1)2(H2NDC)]<|>IIa	PUGSOB	10.1021/ic502643m
[Zn4O(L1)2(2,6-H2NDC)]<|>IIc	PUGSUH	10.1021/ic502643m
[C5N2H12][Y(C2O4)2]<|>II	EDIKIL	10.1021/cm000419o
[Ag3(podc)(H2O)2]Ã‚Â·2H2O<|>1	ABAYEI	10.1021/cg0342258
[Ag2(pidc)]<|>2	ABAYIM	10.1021/cg0342258
Cu2(sbtc)(H2O)2Ã‚Â·3DMA<|>PCN-11	MOCKAR	10.1021/cm800403d
Cu2(abtc)(H2O)2Ã‚Â·3DMA<|>PCN-10	MOCKEV	10.1021/cm800403d
ZnI2(pyrimidine)<|>compound 3	HIPMID	10.1021/ic701079x
ZnI2(pyrimidine)<|>compound 6	HIPMID01	10.1021/ic701079x
[Cd(HL1L1)Cl]Ã‚Â·2H2O<|>compound 2	OVIVOF	10.1021/cg101634w
[(Zn(ÃŽÂ¼-L1)Cl2)Ã‚Â·2MeOH]<|>compound 1	PUDRIQ	10.1021/cg8013859
[Mn(ÃŽÂ¼-3-ClPhCOO)2(bpy)]Ã‚Â·nnH2O<|>complex 10	PUQFIQ	10.1021/ic970935p
[CdÃ‚Â­(TMHis)Ã‚Â­(bpee)]<|>7	FUVVEA	10.1021/acs.cgd.0c00468
[Co2(L)2(p-BDC)(N3)2]Ã‚Â·2nnMeOH<|>Complex 3	OWAWOZ	10.1021/cg1016615
[Co3(L)2(m-BDC)2(N3)2]Ã‚Â·nnH2O<|>Complex 2	OWAWIT	10.1021/cg1016615
Crystal structure of 1<|>Compound 1	OHAGAH	10.1021/ja203898s
Crystal structure of 2<|>Compound 2	OHAFUA	10.1021/ja203898s
Ba(ÃŽÂ¼3-H3hmIDC)(ÃŽÂ¼4-H3hmIDC)<|>complex 4	NEBQES	10.1021/cg3004068
In3+ centers<|>chiral quartz net<|>compound 1<|>d1	DORFAS	10.1021/ja8075692
PCN-6'<|>PCN-6'	NIBHOW	10.1021/ja067435s
MOF-HTB<|>MOF-HTB	NIBHUC	10.1021/ja067435s
MOF-HTB'<|>MOF-HTB'	NIBJAK	10.1021/ja067435s
[Ag2(L3)2]n<|>complex 3	XAKCOB	10.1021/ic000459u
Cu-MOF1<|>Cu-MOF 1	KARNID	10.1021/acs.inorgchem.6b02660
{[Zn(ata)0.5(DMF)(H2O)]Ã‚Â·DMFÃ‚Â·H2O}(n1)	QUDJEF	10.1021/cg900659r
{[Zn(ata)0.5(4,4Ã¢â‚¬Â²-bipy)0.5(DMF)]Ã‚Â·DMF}(n2)	QUDJIJ	10.1021/cg900659r
{[Zn(ata)0.5(azpy)0.5(DMF)]Ã‚Â·DMF}(n3)	QUDJOP	10.1021/cg900659r
[Zn(1Ã¢Ë†â€™H)Cl]Ã¢Ë†Å¾<|>catena-[(ÃŽÂ¼2-6-Methylpyridine-2-methanolato-N,O,O)-chloro-zinc(ii)]	SIYSAV	10.1021/ic701757e
{(NH4)2[Fe2(ox)2Cl2(ÃŽÂ¼-O)]Ã‚Â·2H2O}<|>compound 1	SAHBAF	10.1021/ic049345z
{(EtNH3)2[Fe2(ox)2Cl2(ÃŽÂ¼-O)]Ã‚Â·2H2O}<|>compound 4	SAHBEJ	10.1021/ic049345z
[Cd(BPE)(ÃŽÂ±-Mo8O26)][Cd(BPE)(DMF)4]Ã‚Â·2DMF<|>compound 1<|>1	SEFSAY	10.1021/cg050283c
C12H4O16U2<|>compound 3	KASHOE	10.1021/acs.inorgchem.6b02962
C16H12O13U2<|>compound 1	KASHEU	10.1021/acs.inorgchem.6b02962
(CuSCN)(3BrPy)<|>Complex 12b	ICACAS	10.1021/ic200821f
[{Co2(4,4Ã¢â‚¬Ëœ-bipy)3(H2O)2}V4O12]Ã‚Â·2H2O<|>2	FIYDOH	10.1021/cm049071d
[Co(4,4Ã¢â‚¬Ëœ-bipy)V2O6]<|>1	QOXFAK02	10.1021/cm049071d
C6H2Cl2KO5<|>potassium chloranilate monohydrate<|>compound III	QQQFIP02	10.1021/acs.cgd.9b00033
1<|>compound 1	GEDDAW	10.1021/ic300487a
2<|>compound 2	GEDDEA	10.1021/ic300487a
Cd(suc)(4-pina)<|>Compound 1	KIJWIL	10.1021/cg4003302
{[Mn(L)(N3)]ClO4Ã‚Â·0.5H2O}<|>compound 1	ARUJED	10.1021/ic901798y
Cu(R-GLA-Me)(4,4Ã¢â‚¬Â²-Bipy)0.5<|>1<|>1a<|>1Ã¢â‚¬Â²	WOHBIF	10.1021/ic8004008
Cu(G)(4,4Ã¢â‚¬Â²-Bpe)0.5<|>3	WOCWAN	10.1021/ic8004008
[MnII6(H2O)9{WV(CN)8}4Ã‚Â·13H2O]n<|>compound 1	XUQSIN	10.1021/ic0005994
2<|>compound 2	FUWXOL	10.1021/cg100725j
[Ca(BDC)(DMF)(H2O)]<|>compound 1	OSAVEK	10.1021/cg101114h
[Ca(H2dhtp)(DMF)2]<|>compound 5	OSAVUA	10.1021/cg101114h
[Ca(H2dhtp)(DMF)]<|>compound 4	OSAWEL	10.1021/cg101114h
TMU-22	AWEXOR	10.1021/acs.cgd.6b01054
TMU-23	AWEXUX	10.1021/acs.cgd.6b01054
complex 1<|>polymeric complex 1	KIMWOU	10.1021/cg4006168
Ru-ÃŽÂµ2(trim)2<|>2Ru-ÃŽÂµ2(trim)	XAPGAZ	10.1021/acs.cgd.6b01600
PPh4-ÃŽÂµ2(trim)2<|>2PPh4-ÃŽÂµ2(trim)	XAPGED	10.1021/acs.cgd.6b01600
Compound 1<|>1	BOCTOE02	10.1021/ja407654n
Compound 2<|>2	BOCTOE01	10.1021/ja407654n
Compound 3<|>3	BOCTOE03	10.1021/ja407654n
Compound 4<|>4	BOCTOE05	10.1021/ja407654n
CoAPSO-44<|>CoAlPO-44	SIHLUQ	10.1021/cm980604q
[Cd(bp18c6)]<|>Compound 2	UXIFEN	10.1021/ic200182e
(EMI)[Cd(BTC)]<|>compound 1	NEHMET	10.1021/cg0504197
Et2Mg(dioxane)<|>8	HUDVEH	10.1021/om0001669
[ZnCo(tib)(1,2,4-BTC)(H2O)2]ClÃ‚Â·3H2O<|>Complex 2	RUVMUR	10.1021/cg100418a
NPC-4	HUCSEF	10.1021/cm403697m
Th(C6H2N2O4)2(H2O)2Ã‚Â·2H2O<|>Compound4	JOJMEB	10.1021/cg800029z
[{(CuAgx(1Ã¢â‚¬â€œ)x)2I2(PPh3)2}Ã‚Â­(bpy)]Ã¢Ë†Å¾<|>[Cu2I2(PPh3)2(bpy)]Ã¢Ë†Å¾<|>[Ag2I2(PPh3)2(bpy)]Ã¢Ë†Å¾	DAHBIA	10.1021/acs.inorgchem.5b01224
[Ag2I2(PPh3)2(bpy)]Ã¢Ë†Å¾	LONKUU01	10.1021/acs.inorgchem.5b01224
[Mn(L4)(N3)2]n<|>compound 4	UJACOX	10.1021/ic0262987
[Mn(L3)(N3)2]n<|>compound 3	UJACIR	10.1021/ic0262987
{(Ag2C4)(AgCF3CO2)5(L3)1.5(H2O)2}Ã‚Â·H2O<|>Compound 4	QIFTUW	10.1021/om300838r
MOF-Co/AgOTf-1<|>MOF-Co/AgÃƒâ€”BF4-1<|>MOF-Co/AgÃƒâ€”PF6-1	KESBOA	10.1021/ja0645483
MOF-CoFe/AgBF4-1	KESBUG	10.1021/ja0645483
MOF-Fe/AgOTf-3	CEXHET	10.1021/ja0645483
MOF-Co/AgBF4-1<|>MOF-Fe/AgOTf-1	CEXHOD	10.1021/ja0645483
1a<|>Fe3+-1b	DICVIW	10.1021/ic400029p
1a<|>Fe3+-1b	DICVAO	10.1021/ic400029p
1a<|>Fe3+-1b	DICVES	10.1021/ic400029p
1a<|>Fe3+-1b	DIBPAH	10.1021/ic400029p
MoOS3Cu3Cl(ÃŽÂ¼-bpy)2Ã‚Â·1.3DMFÃ‚Â·5.5H2O<|>compound 1	EWUSOF	10.1021/cg200250m
WOS3Cu3Cl(ÃŽÂ¼-bpy)2Ã‚Â·1.5DMFÃ‚Â·8.2H2O<|>compound 2	EWUSUL	10.1021/cg200250m
WOS3Cu3(NCS)(ÃŽÂ¼-bpy)2.5Ã‚Â·3DMF<|>compound 4	EWUTEW	10.1021/cg200250m
{[Cd(suc)(dpa)]Ã‚Â·H2O}<|>5	LIFNIY	10.1021/cg070008l
[TbÃ‚Â­(HL3)Ã‚Â­(H2O)3]Ã‚Â·1.5H2O<|>complex 13	MAKGUD	10.1021/acs.cgd.6b00060
[GdÃ‚Â­(HL3)Ã‚Â­(H2O)3]Ã‚Â·1.5H2O<|>complex 12	MAKGOX	10.1021/acs.cgd.6b00060
[SmÃ‚Â­(HL3)Ã‚Â­(H2O)3]Ã‚Â·1.5H2O<|>complex 10	MAKGEN	10.1021/acs.cgd.6b00060
[DyÃ‚Â­(HL3)Ã‚Â­(H2O)3]Ã‚Â·1.5H2O<|>complex 14	MAKHAK	10.1021/acs.cgd.6b00060
[Me2NH2]Ã‚Â­[Eu3(L2)3Ã‚Â­(HCOO)]Ã‚Â­Ã‚Â·DMFÃ‚Â­Ã‚Â·15H2O<|>complex 6	MAKFIQ	10.1021/acs.cgd.6b00060
[Me2NH2]Ã‚Â­[Gd3(L2)3Ã‚Â­(HCOO)]Ã‚Â­Ã‚Â·DMFÃ‚Â­Ã‚Â·15H2O<|>complex 7	MAKFOW	10.1021/acs.cgd.6b00060
1<|>compound 1	HUSFUX	10.1021/ic9007813
2<|>compound 2	HUSGEI	10.1021/ic9007813
{[Cu(trans-L)2]Cl2}(n3)<|>Compound 3	COWKIJ	10.1021/cg8008943
Cu3(4-pyt)3<|>compound 1	RELLOK	10.1021/ic0608041
Co(4-pyt)2<|>compound 2	RELLUQ	10.1021/ic0608041
[Ru2(2,3,5,6-F4PhCO2)4(DMeODCNQI)]Ã‚Â·4(p-xylene)<|>compound 1<|>1	QAKWUX	10.1021/acs.inorgchem.5b02858
[La2(C4H4O5)3(H2O)3Ã‚Â·5H2O]<|>compound 1	ZUVTEP	10.1021/ic951078x
PCN-14<|>Cu2(H2O)2(adip)Ã‚Â·2DMF	XITYOP	10.1021/ja0771639
EuC21H21NO9<|>Complex 2	DAWLUK	10.1021/cg201411b
NdC21H21NO9<|>Complex 4	DAWKUJ	10.1021/cg201411b
PrC21H21NO9<|>Complex 3	DAWLAQ	10.1021/cg201411b
{[Fe2CoO(O2CCMe3)6(bpe)0.5(pyz)]}(n2)<|>compound 2	YOTROQ	10.1021/cg5008236
[{(H2O)Ã‚Â­ZnÃ‚Â­(ÃŽÂ¼-hpdia)Ã‚Â­(2,2Ã¢â‚¬Â²-bpy)}Ã‚Â·H2O]Ã¢Ë†Å¾<|>CP2	HUVHUD	10.1021/acs.cgd.5b01044
[{(H2O)Ã‚Â­CdÃ‚Â­(ÃŽÂ¼-hpdia)Ã‚Â­(2,2Ã¢â‚¬Â²-bpy)}Ã‚Â·H2O]Ã¢Ë†Å¾<|>CP4	HUVJEP	10.1021/acs.cgd.5b01044
ÃŽÂ²-[CdCl2(bztpy)]Ã‚Â·H2O<|>2	CURYOE01	10.1021/cg901403b
[Mn(N3)2(bpee)]n<|>complex 1	PALYAD	10.1021/ic048466w
Complex 8<|>3-fold-interpenetrated pseudodiamondoid network	AKOBAF	10.1021/acs.cgd.6b00381
Complex 3<|>Open 2D-Layers with (4,4)-Topology	AKIZAX	10.1021/acs.cgd.6b00381
Complex 4<|>Open 2D-Layers with (4,4)-Topology	AKIZEB	10.1021/acs.cgd.6b00381
[C2N2H10]2[Co4(PO4)4]H2O<|>I	WAVQUF	10.1021/ic991223x
[C4N3H16]3[Co6(PO4)5(HPO4)3]H2O<|>II	WAVREQ	10.1021/ic991223x
MAF-2<|>[Cu(etz)]Ã¢Ë†Å¾	BOGXIF	10.1021/ja800550a
MAF-2tÃ‚Â·MeCN<|>MAF-2t	BOBTOC	10.1021/ja800550a
[Cd4(1,10Ã¢â‚¬Â²-phen)(fum)(S-mal)(R-mal)(H2O)]<|>complex 1	WUWQEL	10.1021/cg901605j
(1,4-Diaminobutane)cadmium(II) tetracyanonickelate(II)-aniline<|>catena[bis(ÃŽÂ¼-1,4-Diaminobutane)-octakis(ÃŽÂ¼-cyano)-di-cadmium(ii)-di-nickel(ii) tris(aniline) clathrate]	DOYLEI	10.1021/ic00226a013
(1,4-Diaminobutane)cadmium(II) tetracyanonickelate(II)-pyrrole<|>catena-(1,4-Diaminobutane)-cadmium(ii)-tetracyano-nickel(ii) pyrrole clathrate	DOYLAE	10.1021/ic00226a013
MOF-143<|>Cu3(BTB)2(H2O)3	BAZFUF	10.1021/ic201376t
MOF-399<|>Cu3(BBC)2(H2O)3	BAZGAM	10.1021/ic201376t
MOF-388<|>Cu3(TAPB)2(H2O)3	BAZGEQ	10.1021/ic201376t
[{Cd(ÃŽÂ¼-ac)2(Hpz)2}]<|>1a<|>1b	XESBUT	10.1021/ic061349b
PCN-20	LUKLIN	10.1021/ic901073w
[(CH3)2NH2]0.5Zn(L4)0.5(ATZ)1.5<|>compound A4	UMEKII	10.1021/acs.cgd.5b01772
[(CH3)2NH2]0.5[Zn(L3)0.5(ATZ)1.5]Ã‚Â·H2OÃ‚Â·0.5DMF<|>compound A3	UMEKEE	10.1021/acs.cgd.5b01772
{Zn2(ÃŽÂ¼-3,3Ã¢â‚¬Ëœ-pytz)3(NO3)4}Ã¢Ë†Å¾<|>6	FEVRED	10.1021/ic980898h
{(tma)[In(ÃŽÂ¼-pzdc)2]Ã‚Â·2H2O}(n3)<|>compound 3	DAXKIY	10.1021/cg201572y
Compound 1<|>ZnC12H8N2O4	JOMWAJ01	10.1021/cm010427k
Compound 2<|>CdC12H8N2O4	ACUBOP	10.1021/cm010427k
compound 2<|>2	GUXPOF	10.1021/cg801120y
Ã¢Ë†Å¾2[DyÃ‚Â­(tfBDC)Ã‚Â­(NO3)Ã‚Â­(DMF)2]Ã‚Â·DMF<|>compound 5	BAXHEP	10.1021/ic202655d
Ã¢Ë†Å¾2[ErÃ‚Â­(tfBDC)Ã‚Â­(NO3)Ã‚Â­(DMF)2]Ã‚Â·DMF<|>compound 6	BAXHIT	10.1021/ic202655d
Ã¢Ë†Å¾2[PrÃ‚Â­(tfBDC)Ã‚Â­(NO3)Ã‚Â­(DMF)2]Ã‚Â·DMF<|>compound 2	BAXHUF	10.1021/ic202655d
Ã¢Ë†Å¾2[NdÃ‚Â­(tfBDC)Ã‚Â­(NO3)Ã‚Â­(DMF)2]Ã‚Â·DMF<|>compound 3	BAXHOZ	10.1021/ic202655d
Ã¢Ë†Å¾2[SmÃ‚Â­(tfBDC)Ã‚Â­(NO3)Ã‚Â­(DMF)2]Ã‚Â·DMF<|>compound 4	BAXJAN01	10.1021/ic202655d
Ã¢Ë†Å¾2[YbÃ‚Â­(tfBDC)Ã‚Â­(NO3)Ã‚Â­(DMF)2]Ã‚Â·DMF<|>compound 7	BAXJIV	10.1021/ic202655d
(UO2)(OH)(C6H4NO2)2Ag<|>Compound 1	FODDOT	10.1021/cg500050q
Ag(pyz)NbOF4<|>compound 2	CUWRAO	10.1021/cg9013625
Cu(bpy)NbOF4Ã‚Â·2H2O<|>compound 3	CUWRES	10.1021/cg9013625
Ag(bpy)NbOF4Ã‚Â·2H2O<|>compound 4	CUWRIW	10.1021/cg9013625
[Cu(dpe)]2NbOF5Ã‚Â·8H2O<|>compound 5	CUWROC	10.1021/cg9013625
{[Zn2(L)(OH)]Ã‚Â·2DMFÃ‚Â·H2O}Ã¢Ë†Å¾<|>compound 1<|>1	KEDQAN	10.1021/ic202624e
ZIF-CO3-1	HOYQAP	10.1021/ic5027174
[Co(L2)2(H2O)]n<|>8	CEDWUE	10.1021/ic050886d
[Mn(L2)2(H2O)]n<|>7	CEDWOY	10.1021/ic050886d
[Cu(L2)2]n<|>6	CEDWEO	10.1021/ic050886d
{Fe(pbtz)3Ã‚Â·2EtOH}Ã¢Ë†Å¾<|>complex 1<|>compound 1<|>1	WILNEL01	10.1021/ic070223r
[Co(pybz)2]Ã‚Â·2DMF<|>1Ã‚Â·2DMF<|>1	DIDBEZ	10.1021/ic301857h
[Co(pybz)2]Ã‚Â·4.5H2O<|>1Ã‚Â·4.5H2O	DIDBAV	10.1021/ic301857h
[Zn3Na2(BTC)2(HCOO)2(H2O)8]<|>[Zn3Na2(BTC)2(HCOO)2(H2O)2]<|>compound 2<|>compound 2a	AVOKUS	10.1021/cg101610k
[Zn3Na(BTC)2(HCOO)(H2O)3]Ã‚Â·2H2O<|>compound 3	AVOLAZ	10.1021/cg101610k
Pb2(1,3-CHDC)2(H2O)<|>III	WOBHAX	10.1021/ic701323q
[Ag4(pzdc)2]Ã‚Â·H2O<|>Complex 1	JOXPET	10.1021/cg501644z
[Gd2Ag6(pzdc)6(H2O)9]Ã‚Â·8H2O<|>Complex 2	JOXPIX	10.1021/cg501644z
[TbAg(pzdc)2(H2O)2]Ã‚Â·2H2O<|>Complex 3	JOXPOD	10.1021/cg501644z
[DyAg(pzdc)2(H2O)2]Ã‚Â·2H2O<|>Complex 4	JOXPUJ	10.1021/cg501644z
[HoAg(pzdc)2(H2O)2]Ã‚Â·2H2O<|>Complex 5	JOXQAQ	10.1021/cg501644z
[ErAg(pzdc)2(H2O)2]Ã‚Â·2H2O<|>Complex 6	JOXQEU	10.1021/cg501644z
Ag2(bipy)2(ox)Ã‚Â·7H2O<|>complex 1	OROZEB	10.1021/cg100927k
Zn(4-pyridylacrylate)2<|>compound 3	ECIWAO	10.1021/cm010301n
Cd(4-pyridylacrylate)2Ã‚Â·H2O<|>compound 4	JUKXIW01	10.1021/cm010301n
[{Co2(tpyprz)(H2O)3}Mo5O15{O3P(CH2)3PO3}]Ã‚Â·7H2O<|>compound 5Ã‚Â·7H2O	IFAQUC	10.1021/ic701573r
Cu(ÃŽÂ¼4-mptrz)<|>Compound 1	UNATOT	10.1021/cg101018b
ÃŽÂ±-Tb<|>C9H11TbNO9PS	OSUMOG	10.1021/acs.inorgchem.6b00280
ÃŽÂ²-Tb<|>C9H11TbNO9PS	OSUMOG01	10.1021/acs.inorgchem.6b00280
ÃŽÂ±-Gd<|>C9H11GdNO9PS	OSUMEW	10.1021/acs.inorgchem.6b00280
ÃŽÂ²-Gd<|>C9H11GdNO9PS	OSUMEW01	10.1021/acs.inorgchem.6b00280
ÃŽÂ²-Er<|>C9H11ErNO9PS	OSUNIB	10.1021/acs.inorgchem.6b00280
ÃŽÂ²-Yb<|>C9H11YbNO9PS	OSUNOH	10.1021/acs.inorgchem.6b00280
ÃŽÂ±-Ho<|>C9H11HoNO9PS	OSUNAT	10.1021/acs.inorgchem.6b00280
ÃŽÂ²-Ho<|>C9H11HoNO9PS	OSUNAT01	10.1021/acs.inorgchem.6b00280
[Cu(3,3'-bpy)0.5MoO4]<|>compound 2	MIYZID	10.1021/ic0111536
[Cu(4,4'-bpy)0.5MoO4]Ã‚Â·1.5H2O<|>compound 3Ã‚Â·1.5H2O	EDOREU01	10.1021/ic0111536
Cd5(CN)10(H2O)4.4C6H11OH	KUSZED	10.1021/ja00048a035
[Ni3(trz)3(OH)3(H2O)4]Ã‚Â·xH2O<|>compound 5<|>5Ã‚Â·5H2O	VIRPOC	10.1021/ic700790h
Ca(dhbq)(H2O)2<|>1Ã‚Â·H2O<|>compound 1	ALATAK	10.1021/acs.inorgchem.6b00397
Complex 11<|>Cu1C32H40N8O6P2F12	DIKJUD	10.1021/cg070100h
anhydrous Zn(II)l-pidolate<|>orthorhombic anhydrous Zn(II)l-pidolate	EWUSIZ	10.1021/cg2001078
bio-MOF-11<|>bio-MOF-11.Co2+Ã¢Ë†â€™adeninateÃ¢Ë†â€™acetate	YUVSUE	10.1021/ja909169x
[(InCl3)3(tpt)2]<|>compound 1a	SETPEO	10.1021/cg301724v
PCN-15	FUTDII	10.1021/ic900217t
PbSDB<|>Pb-based MOF	IVOLOW	10.1021/acs.chemmater.6b02239
Fe(BDC)(pyz)<|>1	YATLEN	10.1021/acs.inorgchem.6b02883
[Zn(dbtz)(H2O)]<|>compound n2	FEWHAS	10.1021/ic302318j
PCN-9<|>H2[Co4O(TATB)8/3]	SENVIR	10.1021/ja063538z
CeÃ¢Ë†â€™MDIP1<|>CeÃ¢Ë†â€™MDIP2	OPURIB01	10.1021/ja101208s
[Cu(H4C3N2S)Cl2]n	MABSIS	10.1021/ic025976m
[Zn3(BDC)3(H2O)2]Ã‚Â·4DMF<|>Compound 1	IFACAT01	10.1021/ic0612303
[CuNi1Ã¢Ë†â€™Cox(Nx3)2(isonic)2]Ã¢Ë†Å¾<|>complex 1	IYUREA	10.1021/ic101089n
[CuNi1Ã¢Ë†â€™Cox(Nx3)2(isonic)2]Ã¢Ë†Å¾<|>complex 3	IYURIE	10.1021/ic101089n
1<|>compound 1	WUHJIT	10.1021/ic901056d
SIMOF-1<|>(BMIm)2[Ni(TMA-H)2(H2O)2]	NUNNUH	10.1021/ja070671y
SIMOF-1a<|>(BMIm)2[Ni(TMA-H)2(H2O)2]	NUNPAP	10.1021/ja070671y
Ni(suc)(phen)(H2O)<|>3	AKIQIU01	10.1021/cg050150r
Sr(NO3)2Ã‚Â·C6H14O6<|>SrLN	PIJHEW	10.1021/ic061414h
Ca-PiPhtA-I<|>Ca2[(HO3PÃ¢â‚¬â€œC6H3Ã¢â‚¬â€œCOOH)2]2[(HO3PÃ¢â‚¬â€œC6H3Ã¢â‚¬â€œ(COO)2H)Ã¢â‚¬â€œ(H2O)2])Ã‚Â·5H2O	RIYWED	10.1021/ja500356z
Ca-PiPhtA-II<|>Ca2[(HO3PÃ¢â‚¬â€œC6H3Ã¢â‚¬â€œCOOH)2]2[(HO3PÃ¢â‚¬â€œC6H3Ã¢â‚¬â€œ(COO)2H)Ã¢â‚¬â€œ(H2O)2]	RIYWIH	10.1021/ja500356z
{[Cd(pht)(dpa)(H2O)]Ã‚Â·4H2O}<|>compound 1<|>1	DOYBAV	10.1021/ic900241q
MIL-95	FIFPOA	10.1021/ic0487373
[Ag3(Phdat)2(H2O)(Me2CO)2(BF4)3]<|>7	WOJNAL	10.1021/ic800997d
[Cu(3,4-PDC)(DMF)]n<|>1	DEJCIF	10.1021/cg060087l
[Zn2(3,4-PDC)2(DMF)2(py)]n<|>2<|>usf-51	DEJCEB	10.1021/cg060087l
[Ag(pzta)]n<|>Complex 4	LIRXUG	10.1021/cg0702333
[Cd2(pzta)(OH)(SO4)]n<|>Complex 5	LIRYAN	10.1021/cg0702333
(Me2NH2)[Zn2L(H2O)]Ã‚Â·2DMFÃ‚Â·8H2O<|>compound 2	URENEM	10.1021/acs.cgd.6b00656
1<|>TDPEPE8Ã¢â‚¬â€œÃ¢Å â€š1	KEQDER	10.1021/ja3103154
1<|>network 1	MITQEM	10.1021/cg700927s
[CoIII(en)3][Zn8P6O24Cl]Ã‚Â·2H2O<|>compound 2	ACUBAB	10.1021/cm010302f
ÃŽÂ²-3-DMF<|>C29H31Fe2-N2O15Ni1.5	BUCSEY	10.1021/ic900816h
{[Co2(TPOM)Ã‚Â­(bdc)2(H2O)2]Ã‚Â·(H2O)3}<|>compound 1	LAZHUR	10.1021/cg201362x
{[Zn2(TPOM)Ã‚Â­(5-OH-bdc)2]Ã‚Â·(DMF)Ã‚Â­(H2O)2}<|>compound 2	LAZJAZ	10.1021/cg201362x
{[Zn2(TPOM)Ã‚Â­(btc)2]}<|>compound 4	LAZJIH	10.1021/cg201362x
Cd(NO3)2(L)(MeOH)<|>compound 2	OVIBUR	10.1021/cg1014169
Cd(NO3)2(L)(Py)2<|>compound 3	OVICAY	10.1021/cg1014169
{Zn(Cl)2(L)}(MeOH)<|>compound 4	OVICEC	10.1021/cg1014169
[Zn2(L)(bpe)2]Ã‚Â·bpeÃ‚Â·6H2O<|>complex 3	HIQNIG	10.1021/cg400579w
[(CH3)2NH2]2[Zn(L)]Ã‚Â·2H2O<|>complex 1	HIQNUS	10.1021/cg400579w
[Zn2(L)(bpy)0.5(H2O)2]Ã‚Â·2.5H2O<|>complex 5	HIQNAY	10.1021/cg400579w
CAU-13(mX)<|>CAU-13(m-xylene)	JIZWEW	10.1021/ic500288w
CAU-13(oX)<|>CAU-13(o-xylene)	JIZWIA	10.1021/ic500288w
CAU-13(pX)<|>CAU-13(p-xylene)	JIZWOG	10.1021/ic500288w
{[Cu(azim)(Cl)]}<|>{[Cu(azim)(Cl)]Ã‚Â·H2O}<|>compound 4<|>compound 4Ã¢â‚¬Â²	CEWFAN	10.1021/cg300988a
UCLA-R2	ETIXEM	10.1021/acscentsci.6b00168
UCLA-R3	ETIXIQ	10.1021/acscentsci.6b00168
compound 1	MUGXIX	10.1021/acs.inorgchem.5b00113
{[AgÃ‚Â·2Ã‚Â·MeNO2][OTf]}Ã¢Ë†Å¾<|>4	TAGBUZ	10.1021/cg025614p
MOF-Co/Ag-1<|>heterometallic MOF<|>orange crystals	FIFMOX	10.1021/ic048289z
MOF-Fe/Ag-1<|>isostructural MOF	FIFMUD	10.1021/ic048289z
In(OH)BDCÃ‚Â·0.75H2BDC<|>compound 1	MAYJOM	10.1021/ja055757a
ÃŽÂ±-Ni(im)2<|>ÃŽÂ±-phase	ALIDUU	10.1021/ic034619o
compound 2<|>crystal 2<|>network 2	YOZKOP	10.1021/cg5018328
CuMnBTT<|>CuMnBTT-7d	MIVFEE	10.1021/cm400858d
[Ni3(pyip)2(HCOO)2(H2O)2]<|>compound 1	JAMSEY	10.1021/acs.inorgchem.6b02376
[Ag2(ÃŽÂ¼3-PTA)2(ÃŽÂ¼2-chdc)]Ã‚Â·5nnH2O<|>Compound 2	LAGCUU	10.1021/acs.inorgchem.5b02235
1<|>compound 1	JIZKIO	10.1021/ic500315z
Cu2(btec)(hmt)(H2O)4Ã‚Â·8H2O<|>complex 4	MURCAD	10.1021/ic0258577
Cu3(btec)(OH)2<|>complex 5	MURCEH	10.1021/ic0258577
[Co(NCO)2(bpa)]<|>compound 1	UTOSAY	10.1021/cg1015324
MFM-131<|>[Cu2(LV)(H2O)2]Ã‚Â·7DMFÃ‚Â·4H2O	EHUTAE	10.1021/jacs.5b12312
{Co(p-bdc)(bix)2}(n2)<|>compound 2	YARDIG	10.1021/cg201025u
{Zn(p-bdc)(bix)2}(n1)<|>compound 1	YARDEC	10.1021/cg201025u
{Zn(m-bdc)(bix)}x(n7)<|>compound 7	YARFII	10.1021/cg201025u
{[Ln2(ÃŽÂ¼3-pmdc)(ÃŽÂ¼4-pmdc)(ÃŽÂ¼-ox)(H2O)3]Ã‚Â·5H2O}<|>4-La<|>4-Ce<|>4-Pr<|>4-Nd<|>4-Sm<|>4-Eu<|>4-Gd<|>4-Tb<|>4-Dy	ABEYIR	10.1021/ic201013v
{[Ln(ÃŽÂ¼3-pmdc)(ÃŽÂ¼-ox)0.5(H2O)2]Ã‚Â·Ã¢Ë†Â¼2.33H2O}<|>3-La<|>3-Ce<|>3-Pr<|>3-Nd<|>3-Sm<|>3-Eu<|>3-Gd<|>3-Tb<|>3-Dy<|>3-Ho<|>3-Er	CAKXUJ	10.1021/ic201013v
{[Ln(ÃŽÂ¼-pmdc)(ÃŽÂ¼-ox)0.5(H2O)3]Ã‚Â·2H2O}<|>2-Dy<|>2-Er	CAKYAQ	10.1021/ic201013v
{[Ln(ÃŽÂ¼-pmdc)(ÃŽÂ¼-ox)0.5(H2O)2]Ã‚Â·3H2O}<|>1-Er<|>1-Tm<|>1-Yb	CAKYIY	10.1021/ic201013v
compound 2<|>C15H17N2O13Pr	JUPBUT	10.1021/acs.cgd.5b00625
Compound 4<|>Cd(DMF)T3PyP	UPOSOI	10.1021/cg1011007
compound 1<|>1	CAJQIP	10.1021/ja205658j
compound 2<|>2	CAJQEL	10.1021/ja205658j
Sr-HBDC	DOCGAG	10.1021/acs.cgd.8b01810
[{NdIII(apdo)Ã‚Â­(H2O)4}Ã‚Â­{CoIII(CN)6}]Ã‚Â·2H2O<|>compound 1	PIZFAI	10.1021/acs.inorgchem.8b02096
[{TbIII(apdo)Ã‚Â­(H2O)4}Ã‚Â­{CoIII(CN)6}]Ã‚Â·2H2O<|>compound 2	PIZFEM	10.1021/acs.inorgchem.8b02096
[{DyIII(apdo)Ã‚Â­(H2O)4}Ã‚Â­{CoIII(CN)6}]Ã‚Â·2H2O<|>compound 3	PIZDUA	10.1021/acs.inorgchem.8b02096
[{ErIII(apdo)Ã‚Â­(H2O)4}Ã‚Â­{CoIII(CN)6}]Ã‚Â·2H2O<|>compound 4	PIZFIQ	10.1021/acs.inorgchem.8b02096
[{TmIII(apdo)Ã‚Â­(H2O)4}Ã‚Â­{CoIII(CN)6}]Ã‚Â·2H2O<|>compound 5	PIZGAJ	10.1021/acs.inorgchem.8b02096
Ag(4-PO3H-C6H4-COOH)<|>compound 2	IGUSOU	10.1021/ic502395s
{[Co0.5(TBC)]Ã‚Â·2DMF}(n1)<|>complex 1<|>MOF1	TITTEY	10.1021/acs.inorgchem.8b03194
{CuÃ‚Â­(ÃŽÂ¼2-I)2Cu}Ã‚Â­(ÃŽÂ¼2-L1)2<|>CP1	JIZPEQ	10.1021/acs.inorgchem.9b00114
{CuÃ‚Â­(ÃŽÂ¼2-Cl)2Cu}Ã‚Â­(ÃŽÂ¼2-L1)<|>CP3	JIZPOA	10.1021/acs.inorgchem.9b00114
{Cu3(ÃŽÂ¼3-I)Ã‚Â­(ÃŽÂ¼2-I)2(ÃŽÂ¼2-L3)2}<|>CP10	JIZQIV	10.1021/acs.inorgchem.9b00114
{Cu3(ÃŽÂ¼3-I)Ã‚Â­(ÃŽÂ¼2-I)2(ÃŽÂ¼2-L5)2}<|>CP17	JIZCON	10.1021/acs.inorgchem.9b00114
Na[Fe(C7H11O6)3]Ã‚Â·(OH)Ã‚Â·8H2O<|>compound 3	FORWAL	10.1021/ic800356v
Ag(dpa)2ReO4<|>Ag(dpa)2ReO4(9)	HUWDEJ	10.1021/ic901749r
(EMIm)2[Co3(TMA)2(OAc)2]<|>Compound 1	CIPLIX	10.1021/ja0737671
[Cu(HF2)(pyz)2]SbF6<|>1a	SUPSIG	10.1021/ja808761d
Cu2F(HF)(HF2)(pyz)42<|>1b	RUKMEQ	10.1021/ja808761d
{[Cd2(pzdc)2L(H2O)2]Ã‚Â·5(H2O)Ã‚Â·(CH3CH2OH)}(n1)<|>compound 1	MUJRIT	10.1021/ja904363b
12Ã‚Â·Tm	FIPNOI	10.1021/ic0487575
8Ã‚Â·Tb	FIPMIB	10.1021/ic0487575
11Ã‚Â·Er	FIPMUN	10.1021/ic0487575
13Ã‚Â·Yb	FIPNAU	10.1021/ic0487575
9Ã‚Â·Dy	FIPNIC	10.1021/ic0487575
14Ã‚Â·Lu	FIPNUO	10.1021/ic0487575
1<|>1a	GEVTEJ	10.1021/acs.inorgchem.8b00395
Cd2(ptz)2(p-bdc)<|>compound 3	HEPBUC	10.1021/acs.cgd.7b01749
[FeÃ‚Â­(BPZ)]<|>CFA-10	ACODAA	10.1021/acs.inorgchem.7b01818
3-M<|>polymeric	VOPWUT	10.1021/ic801580t
Zn4O(PyC)3<|>structure 1<|>compound 1	BUKTAE	10.1021/ja5063423
Zn3Ã¢â€“Â¡1(OH)(PyC)1.5Ã¢â€“Â¡1.5(OH)(H2O)3.5Ã‚Â·(PyC)0.5<|>structure 2	BUKRUW01	10.1021/ja5063423
Zn4Ã¢â‚¬â€œCoxO(PyC)x3Ã¢â‚¬â€œLy<|>5-CH<|>5-NH	BUKRUW03	10.1021/ja5063423
Zn4Ã¢â‚¬â€œMxO(PyC)x3<|>3-M	BUKRUW02	10.1021/ja5063423
Ln(H2O)4[Ru2(hedp)2(H2O)2]Ã‚Â·8H2O<|>2Ã‚Â·Gd	GIQXUA	10.1021/ic0621695
Ln(H2O)4[Ru2(hedp)2(H2O)2]Ã‚Â·8H2O<|>2Ã‚Â·Tb	GIQYUB	10.1021/ic0621695
Ln(H2O)4[Ru2(hedp)2(H2O)2]Ã‚Â·8H2O<|>2Ã‚Â·Pr	GIQYOV	10.1021/ic0621695
Ln(H2O)4[Ru2(hedp)2(H2O)2]Ã‚Â·8H2O<|>2Ã‚Â·Dy	GIQXIO	10.1021/ic0621695
Ln(H2O)4[Ru2(hedp)2(H2O)2]Ã‚Â·8H2O<|>2Ã‚Â·Ho	GIQYAH	10.1021/ic0621695
Ln(H2O)4[Ru2(hedp)2(H2O)2]Ã‚Â·8H2O<|>2Ã‚Â·La	GIQYEL	10.1021/ic0621695
Ln(H2O)4[Ru2(hedp)2(H2O)2]Ã‚Â·8H2O<|>2Ã‚Â·Er	GIQXOU	10.1021/ic0621695
Ln(H2O)4[Ru2(hedp)2(H2O)2]Ã‚Â·8H2O<|>2Ã‚Â·Nd	GIQYIP	10.1021/ic0621695
Li(Hip)<|>compound 1	COXKUW	10.1021/cg800991t
[Pr2(C2O4)2(pyzc)2(H2O)2]<|>compound 1	JEXROU	10.1021/ic061287p
[Er2(C2O4)2(pyzc)2(H2O)2]<|>compound 2	JEXRUA	10.1021/ic061287p
UMCM-312	EMIYUW	10.1021/acs.cgd.6b00698
SCU-24	XEHDEV	10.1021/ic2014539
Compound 1<|>1<|>network 1	TOHSAL	10.1021/ja804944r
Interpenetrating network 3<|>3	XONLES	10.1021/ja804944r
1<|>compound 1	EWESIJ	10.1021/ja109437d
[Cu(N3)(nic)]Ã¢Ë†Å¾<|>compound 1<|>1	XIPCEF	10.1021/ic700669c
[Cu(N3)(nic)]Ã¢Ë†Å¾<|>compound 2<|>2	XIPCEF01	10.1021/ic700669c
[N2C6H14]2[(UO2)6(H2O)2F2(PO4)2(HPO4)4]Ã‚Â·4H2O<|>MUPF-1	AXAFAG	10.1021/cm0350838
[(L2C)4Cu4I4]Ã¢Ë†Å¾<|>3<|>3a	UKONEP	10.1021/acs.inorgchem.6b00001
[Cd2(C2H5N5)(SO4)2]<|>IV	OKISOR	10.1021/cg100865v
[Cd(C5H5N5)(SO4)]<|>II	OKISEH	10.1021/cg100865v
[Cd2(OH)(H2O)(C2H3N4)(SO4)]Ã‚Â·2H2O<|>VI	OKITAE	10.1021/cg100865v
Mn(N3)2(btr)2<|>compound 1	LEGJEN	10.1021/cm0521830
[CdÃ‚Â­(L)Ã‚Â­(BDC)]<|>CP-1	MIBWEC	10.1021/acs.cgd.8b00498
C4U5P4<|>C4U5P4 single crystals	ABESUX	10.1021/ic200345j
C5U5P4<|>C5U5P4 single crystals	ABETAE	10.1021/ic200345j
Cd(L)(H12O)(SO4)<|>compound 3	SOCHIC	10.1021/cg700839p
[CoII3(pybz)2(lac)2]Ã‚Â·3DMF<|>1Ã‚Â·3DMF	JIZJAF	10.1021/ja500191r
[CoII3(pybz)2(lac)2]Ã‚Â·6CH3OH<|>1Ã‚Â·6CH3OH	JIZJEJ	10.1021/ja500191r
[CoII3(pybz)2(lac)2]Ã‚Â·3PrOH<|>1Ã‚Â·3PrOH	JIZJOT	10.1021/ja500191r
[CoII3(pybz)2(lac)2]Ã‚Â·2C6H6<|>1Ã‚Â·2C6H6	JIZJUZ	10.1021/ja500191r
K(NH4)Bi2(cit)2(H2O)2x<|>K(NH4)Bi2(cit)2(H2O)2x (x = 2, 4)	HARGUC	10.1021/ic00075a060
[Ga2(DETA)(PO4)2]Ã‚Â·2H2O<|>NTHU-1	MIKJAR	10.1021/ja0100468
{Cd4(bta)2(bpe)2(H2O)4(OH)22}(n8)<|>8	QURDEN	10.1021/cg100082f
Zn(bta)(Hbpe)<|>6	QURDIR	10.1021/cg100082f
Cd(l-cysteinate)<|>1	EGEBEY	10.1021/ic801097w
Zn(l-cysteinate)<|>2	EGEBIC	10.1021/ic801097w
NOTT-105	PUBSAH	10.1021/ja806624j
NOTT-108	PUBSIP	10.1021/ja806624j
NOTT-106	PUBSEL	10.1021/ja806624j
Cd3(CTC)2(Bipy)(DMF)2Ã‚Â·(DMF)(H2O)2<|>compound 2	GIYSUD	10.1021/cg0701022
Cd3(CTC)2(Bpe)(DMF)2Ã‚Â·(DMF)(H2O)2<|>compound 3	GIYTAK	10.1021/cg0701022
Zn3(CTC)2(Bipy)Ã‚Â·(DMF)(H2O)2<|>compound 4	GIYTEO	10.1021/cg0701022
Zn3(CTC)2(Bpe)Ã‚Â·(DMF)(H2O)2<|>compound 5	GIYTIS	10.1021/cg0701022
Mg-aph-MOF<|>[Mg4(adipate)4(DMA)(H2O)]Ã‚Â·5DMAÃ‚Â·2MeOHÃ‚Â·4H2O	IFASOZ	10.1021/ja401869h
{[Zn(L)(IPA)]Ã‚Â·DMF}<|>complex 2	ETICAN	10.1021/acs.cgd.6b01028
{[Cd(L)(PDA)]Ã‚Â·DMFÃ‚Â·3H2O}<|>complex 5	ETICIV	10.1021/acs.cgd.6b01028
PuCH2(PO3)2Ã‚Â·H2O<|>compound 3	TAGCIP	10.1021/ic100184q
Th(NDC)2<|>ThÃ‚Â­(NDC)2	WIKGAB	10.1021/jacs.8b07113
[Pb3(tca)2]n<|>compound 3	SUDNIQ	10.1021/cg501628d
[Zn2(PTTB)Ã‚Â­(DMF)2]Ã‚Â·Ã¢â‚¬â€¹(DMF)n<|>UTSA-72	XOKQUL	10.1021/cg500235j
PrÃ¢â‚¬â€œCo<|>PrÃ¢â‚¬â€œCo (ortho)	ZOZHON	10.1021/ic5021302
compound 1<|>(HPhen)2[(UO2)Ã‚Â­L2]Ã‚Â·4.5H2O	OSUVIJ	10.1021/acs.inorgchem.6b00582
(C3H3N2)Ag(C3H3N2)Ag<|>imidazole-Ag<|>compound B	RABVOF04	10.1021/jacs.8b05106
[Cu(bpa)0.5(MoO4)]<|>CUMO-4	KIQKOK	10.1021/cm980439e
[Cu(pyz)0.5(MoO4)]<|>CUMO-5	KIQKUQ	10.1021/cm980439e
[Cu2(pyrd)(Mo3O10)]<|>CUMO-6	KIQLAX	10.1021/cm980439e
ZTIF-6	OLODEA	10.1021/acs.cgd.6b00422
ZTIF-7	OLODIE	10.1021/acs.cgd.6b00422
CNCblÃ‚Â·KCl<|>3	WIKYAQ	10.1021/ic0001199
AgL3<|>[Ag(1-naphthalenesulfonate)]Ã¢Ë†Å¾<|>compound 3	RAHPUM	10.1021/ic0491229
{[Zn3(bipy)3(H2O)2][Fe(CN)6]2Ã‚Â·2(bipy)Ã‚Â·3H2O}<|>compound 1	BIQHEQ	10.1021/ic401657d
Zn3Na2O(BTB)2(DMF)2(H2O)<|>compound 1<|>1	HUZSOL	10.1021/cg901347p
Zn2K3(BTB)2(HCOO)(DMF)33(H2O)2<|>compound 2<|>2	HUZSUR	10.1021/cg901347p
[Zn4(O)(mip)3]<|>[Zn4(O)(mip)3(DMF)2]Ã‚Â·3DMFÃ‚Â·H2O	QOPZIF	10.1021/ic801906e
[Mn2(L)(H2O)2]Ã‚Â·(DMA)2.5<|>IMP-8Mn	ENISUQ	10.1021/cg1008768
[Zn3(L)2]Ã‚Â·(DMF)6<|>IMP-11	ENITIF	10.1021/cg1008768
[Cu2(L)(H2O)2]Ã‚Â·(DMA)12<|>IMP-9	ENITAX	10.1021/cg1008768
[Cd2(L)(H2O)2]Ã‚Â·(DMA)<|>IMP-8Cd	ENISOK	10.1021/cg1008768
[Me2NH2]2[Cd3(L)2(H2O)2]Ã‚Â·(DMA)8(H2O)8<|>IMP-10	ENITEB	10.1021/cg1008768
[Me2NH2]2[Zn3(L)2]Ã‚Â·(DMF)3<|>IMP-12	ENITOL	10.1021/cg1008768
{(H3O)(MeNH3)[Fe2O(ox)2Cl2]Ã‚Â·2H2O}<|>compound 4	DALSER	10.1021/acs.inorgchem.6b01769
{MeNH3[Fe2(OH)(ox)2Cl2]Ã‚Â·3H2O}<|>compound 3	DALSAN	10.1021/acs.inorgchem.6b01769
{[Cu2(glu)2(bpmp)]Ã‚Â·4H2O}<|>1	HOJLEY	10.1021/cg800743a
Cd3((S)-PIA)2(PPA)(H2O)2<|>1-L	HUXHEP01	10.1021/acs.cgd.5b01359
Cd3((R)-PIA)2(PPA)(H2O)2<|>1-D	HUXHEP	10.1021/acs.cgd.5b01359
Cd3((S)-PIA)2(4,4Ã¢â‚¬Â²-DIB)2(H2O)<|>3-L	HUWHOY	10.1021/acs.cgd.5b01359
K(18-crown-6)[HC(NO)2]<|>compound 5	FEZMUT	10.1021/ja042877u
[Cu(2-pymo)2]<|>Cu(2-pymo)2 MOF<|>1<|>R1	EVEGIV	10.1021/ja039472e
[Cu(2-pymo)2]Ã‚Â·(LiNO3)n/3<|>LiNO3@1	EVEGUH	10.1021/ja039472e
[Cu(2-pymo)2]Ã‚Â·(NH4NO3)n/3<|>NH4NO3@1	EVEGOB	10.1021/ja039472e
[Zn(bdc)(bimx)]Ã‚Â·1.5H2O<|>compound 1	DOGZEF	10.1021/cg701041k
[Zn2(bdc)2(bimx)]Ã‚Â·(H2bdc)<|>compound 2	DOGZIJ	10.1021/cg701041k
Li3(2,6-PDC)Ã‚Â·(2-PC)<|>ULCP-1A	PURTOM	10.1021/cg9011247
Li2(3,5-PDC)<|>ULMOF-4	PURTUS	10.1021/cg9011247
Cd{(4-C5H4N)CH(OH)PO3}(H2O)<|>compound 2	NAQBUD	10.1021/ic0484248
Gd{(4-C5H4N)CH(OH)P(OH)O2}3Ã‚Â·6H2O<|>compound 3	NAQCAK	10.1021/ic0484248
{[Zn3(H2O)4(tca)2(bpmp)2]Ã‚Â·8H2O}<|>compound 2	CUYQIX	10.1021/cg100006a
[Zn3(4,4Ã¢â‚¬Ëœ-bpy)(ppat)2]<|>compound 3	DEHYOF	10.1021/cg0600750
[Cu(rac-CTH)(dca)]2[Fe3(ÃŽÂ¼1,5-dca)8(H2O)2]Ã‚Â·3H2O<|>3	VUNHAO	10.1021/cg9003438
Cd2(btec)(btb)3<|>1	XOJVIC	10.1021/cg800484k
Cd2(phth)2(btb)(H2O)3<|>2	XOJVOI	10.1021/cg800484k
MnUPAA-2<|>[Mn(H2O)6][Mn(H2O)5Mn2(UO2)5(PO3CH2CO2)6(H2O)]Ã‚Â·5.75H2O	AWAHEM	10.1021/cg200127a
Ga2O3PC2H4PO32F2Ã‚Â·2H2O<|>compound 1	HAKWUM	10.1021/cm049607v
[Cd4Cu6(L)4(Ac)7(H2O)4]Ã‚Â­(Ac)Ã‚Â·7H2O<|>1	HAQKES	10.1021/acs.inorgchem.7b00267
[Zn2(ndc)2(bpeb)]Ã‚Â·DMFÃ‚Â·3H2O<|>compound 1	NEBNOZ	10.1021/cg300598y
[Cd7(BTA)2(BDC)6(DMF)8]Ã‚Â·2nnDMF<|>compound 2	RAVJOP	10.1021/cg2016963
Zn2(BPnDC)2(bpy)<|>SNU-9_as-made	VIVSEA	10.1021/ic4024844
Zn2(BPnDC)2(bpy)<|>SNU-9_activated	VIVSIE	10.1021/ic4024844
CO2@SNU-9	VIVXOP	10.1021/ic4024844
compound 5<|>3D PCP	UXUPEJ	10.1021/ja201170c
compound 6<|>3D PCP	UXUPIN	10.1021/ja201170c
compound 7<|>3D PCP	UXUNUX	10.1021/ja201170c
[KGd(bta)(H2O)3]Ã‚Â·4H2O<|>compound 2	JEDJUY	10.1021/cg050170t
[Tb(H2L)3]Ã‚Â·2H2O<|>compound 1	DEJNIQ	10.1021/ic060162h
[Dy(H2L)3]Ã‚Â·2H2O<|>compound 2	DEJMUB	10.1021/ic060162h
[Eu(H2L)3]Ã‚Â·2H2O<|>compound 3	DEJNAI	10.1021/ic060162h
[Gd(H2L)3]Ã‚Â·2H2O<|>compound 4	DEJNEM	10.1021/ic060162h
{[(Me2SnOSnMe2)(ÃŽÂ¼3-hpht)]2Ã‚Â·4.33H2O}<|>title compound	HOXGEH	10.1021/cg801313u
{MnII9WV6}<|>1	UNIMAG	10.1021/cg100920c
porph@MOM-4<|>Fe12(BTC)8(S)12Ã‚Â·xFeTMPyPCl5	DAPBED	10.1021/ja208256u
complex 3<|>nanotubular structure	POHNUX	10.1021/cg401707u
Cd(tib)(LS)Ã‚Â·3H2O<|>compound 7	XUMRUU	10.1021/cg4013334
([Cd(tn)]3[Cr(CN)6]2)Ã¢Ë†Å¾<|>compound 2	FUFLEY	10.1021/cg800883x
[ÃŽâ€-Cu(ÃŽÂ¼-ÃŽÂ·2;ÃŽÂ·2-(L)-C6H5CH(OH)COO)(ÃŽÂ·2-(L)-C6H5CH(OH)COO)]<|>1-L	LEBSUH02	10.1021/ic202669r
[Eu(Hhqc)3(H2O)]Ã‚Â·3nnH2O<|>Complex 1	VEPJAD	10.1021/ic301261g
[Gd(Hhqc)3(H2O)]Ã‚Â·3nnH2O<|>Complex 5	VEPJUX	10.1021/ic301261g
[Tb(Hhqc)3(H2O)]Ã‚Â·3nnH2O<|>Complex 2	VEPJEH	10.1021/ic301261g
Nd(2,6-ndc)(form)<|>3	HAVKUM	10.1021/ic2019346
[Cu3(EDTA)(4,4Ã¢â‚¬Ëœ-bipy)3.5(H2O)(OH)2]Ã‚Â·2H2O<|>compound 2	UCOXOZ	10.1021/ic015518y
[CoÃ‚Â­(L)Ã‚Â­(BPY)0.5(H2O)2]Ã‚Â­Ã‚Â·3DMFÃ‚Â­Ã‚Â·2H2O<|>compound 2	IQOHUT	10.1021/acs.cgd.6b00780
[Zn2(L)2]Ã‚Â·4DMFÃ‚Â·3H2O<|>compound 3	IQOJAB	10.1021/acs.cgd.6b00780
[Zn2(L)2(BIP)]Ã‚Â·2DMFÃ‚Â·2H2O<|>compound 4	IQOJEF	10.1021/acs.cgd.6b00780
[CoÃ‚Â­(L)Ã‚Â­(BIMB)0.5Ã‚Â­(H2O)]Ã‚Â·2DMF<|>compound 1	IQOHON	10.1021/acs.cgd.6b00780
LCu<|>LCuÃ¢â‚¬Â²	HAQJIV	10.1021/acs.inorgchem.7b00342
CPNT-1<|>dehydrated CPNT-1	AXOCAS	10.1021/cg200796h
Zn(NDC)(4,4Ã¢â‚¬Ëœ-Bpe)0.5Ã‚Â·2.25DMFÃ‚Â·0.5H2O<|>MOF1	RELLAW	10.1021/ic060437t
MIL-68 (Ga)<|>Ga(OH)(O2CÃ¢Ë†â€™C6H4Ã¢Ë†â€™CO2)Ã‚Â·0.9DMFÃ‚Â·zH2O	LOQLIN	10.1021/ic801624v
MIL-68 (In)<|>In(OH)(O2CÃ¢Ë†â€™C6H4Ã¢Ë†â€™CO2)Ã‚Â·1.0 DMFÃ‚Â·zH2O	LOQLEJ	10.1021/ic801624v
2<|>2a	YUXQOY	10.1021/ja101541s
3	YUXQIS	10.1021/ja101541s
SmÃ¢Ë†â€™Zn<|>{[Sm2(L)6Zn3(H2O)6]Ã‚Â·1.5H2O}	ODIMAQ	10.1021/ic070097r
Zn(ptp)(CH3OH)<|>Complex 2	QARBUI	10.1021/ic2015463
Zn(ptp)<|>Complex 3	QARCAP	10.1021/ic2015463
{Zn3(ptp)3(H2O)}(n)<|>Complex 4	QARCET	10.1021/ic2015463
SIZ-10c<|>SIZ-10d<|>SIZ-10a<|>SIZ-10b<|>SIZ-10e	QETHUT	10.1021/cm0615929
CP-2<|>Nalidixic Acid/4,4Ã¢â‚¬Â²-Diphenyldicarboxylic Acid/Zn Coordination Polymer	PEZLOY	10.1021/acs.cgd.7b01523
[Mn(TCNQÃ¢Ë†â€™TCNQ)(MeOH)2Ã‚Â·MeOH]Ã¢Ë†Å¾<|>compound 1	RECTAU	10.1021/ja962504w
MST-1(CoÃ¢â‚¬â€œZn)<|>MST-1	EWUKAK	10.1021/acs.inorgchem.6b01288
MST-2(CoÃ¢â‚¬â€œZn)<|>MST-2	EWUKEO	10.1021/acs.inorgchem.6b01288
MST-2(Zn)	EWUKIS	10.1021/acs.inorgchem.6b01288
Potassium 2-Methoxybenzenecarbothioate<|>3b	JULCAU	10.1021/ic9808091
{[Zn(PDA)(H2O)1.5]}n<|>1a	GESFOA	10.1021/ic060550j
{[Er(CAM)(H2O)3]Ã‚Â·H2O}n<|>5	GESGAN	10.1021/ic060550j
MFM-300Ã‚Â­(VIV)<|>[V2(O)2(L)]	XOYVIT	10.1021/acs.inorgchem.9b02176
{[Mn2(nbtc)Ã‚Â­(ÃŽÂ¼2-H2O)Ã‚Â­(H2O)Ã‚Â­(DMF)]Ã‚Â­Ã‚Â·DMFÃ‚Â­Ã‚Â·0.5H2O}(n1)<|>MOF 1	OCUMIL	10.1021/acs.cgd.6b01366
{[Mn2(nbtc)Ã‚Â­(H2O)2Ã‚Â­(DMA)]Ã‚Â­Ã‚Â·DMAÃ‚Â­Ã‚Â·0.5H2O}(n2)<|>MOF 2	OCUNAE	10.1021/acs.cgd.6b01366
{[Mn2(nbtc)Ã‚Â­(H2O)2Ã‚Â­(NMP)]Ã‚Â·Ã‚Â­NMPÃ‚Â­Ã‚Â·0.5H2O}(n3)<|>MOF 3	OCUMOR	10.1021/acs.cgd.6b01366
{[Mn2(nbtc)Ã‚Â­(ÃŽÂ¼2-H2O)Ã‚Â­(H2O)Ã‚Â­(DEF)]Ã‚Â­Ã‚Â·DEFÃ‚Â·0.5H2O}(n4)<|>MOF 4	OCUMUX	10.1021/acs.cgd.6b01366
[Mn3(TCMB)2(H2O)4]nÃ‚Â·4nH2O<|>Complex 1	QIVDUX	10.1021/acs.cgd.9b00010
SDU-9	BIPKIW	10.1021/ic4018757
[Ni2(L1)4(SiW12O40)]Ã‚Â·H2O<|>compound 1	EXALAR	10.1021/cg200261j
[Ni3(L1)5][PMo12O40]2Ã‚Â·14H2O<|>compound 3	EXALIZ	10.1021/cg200261j
Zn(s-nip)2<|>compound 1	RUGFUW	10.1021/cg5013796
Sr(l-Tar)(H2O)<|>Sr(l-Tar)(H2O)2Ã‚Â·2H2O<|>8	CUGSUT	10.1021/ja905690t
Cutp(OH2)2<|>2	KEQTEF	10.1021/ic990400r
Lu-ATA@RT	AWIBAL	10.1021/acs.cgd.6b00274
Lu-ATA@100	AWIBEP	10.1021/acs.cgd.6b00274
Li2(2,5-PDC)Ã‚Â·(DMF)<|>ULMOF-5<|>compound 1	QUQGAL	10.1021/cg100449z
UO2(C6H8O4)<|>Compound 2	BEDJEA	10.1021/ic030196e
A 3D CuII Coordination Framework<|>NiP2 Topological Network	UDATIE	10.1021/ic200711e
[ZnÃ‚Â­(MeO-ip)Ã‚Â­(bmib)0.5]Ã‚Â­(Hn2O)0.5<|>complex 5	BOWGAX	10.1021/cg501327u
PCN-61<|>VUJBIM	VUJBIM	10.1021/ja901109t
PCN-66<|>VUJBOS	VUJBOS	10.1021/ja901109t
PCN-60	VUJBEI	10.1021/ja901109t
Co(NCS)2(pyz)2<|>compound 1<|>1	RINPIN	10.1021/ic961158g
{[Cu(pytrz)(OH)](BF4)}<|>complex 4	YUNJIB	10.1021/cg800719u
{[Cu(2,2Ã¢â‚¬Ëœ-bpy)LCu]Ã‚Â·3H2O}<|>9	FIKPAR	10.1021/ic049550e
[Ag2LCu]n<|>10	FIKNAP	10.1021/ic049550e
JXNU-2(Sm)	IKOTUZ	10.1021/acs.inorgchem.6b00928
JXNU-2(Eu)	IKOVAH	10.1021/acs.inorgchem.6b00928
JXNU-2(Pr)	IKOVEL	10.1021/acs.inorgchem.6b00928
{Zn-BTC}{n-Bu4N+}	FUVBAB	10.1021/cg5006133
{Zn-BTC}{Me2NH2+}	NANYUX03	10.1021/cg5006133
{Zn-BTC-IM}	FUTYUQ	10.1021/cg5006133
{Zn-BTC}{(PhCH2)Me3N+}	FUTZAX	10.1021/cg5006133
{Zn-BTC}{BMIM}	FUTZEB	10.1021/cg5006133
{Zn-BTC}{Et3NH+}	FUTYEA	10.1021/cg5006133
{Zn-BTC}{Et2NH2+}	FUTYOK	10.1021/cg5006133
{Zn-BTC}{Me4N+}	FUTZOL	10.1021/cg5006133
Cu2I2(quinz)<|>compound 2	DAMXAT	10.1021/acs.inorgchem.6b01879
[Ag(Ms3mepy)]n<|>compound 2b	FEYPIJ	10.1021/ic0490268
[Ni(SCN)2(isoH)2]Ã‚Â·0.5(perylene)<|>1a	FARXEC	10.1021/ja0463280
[Ni(SCN)2(isoH)2]Ã‚Â·0.5(anthraquinone)<|>1c	FARXOM	10.1021/ja0463280
[Ni(SCN)2(isoH)2]Ã‚Â·0.5(1,4-diethynylbenzene)<|>4h	FARZUU	10.1021/ja0463280
[(CuBr)2(P(OPh)3)2(Bpy)]<|>[(CuBr)2(P(OPh)3)2(Pyz)]	VEVHEJ	10.1021/ic0005341
[CuBr(Pyz)]	VEVFUX	10.1021/ic0005341
[(CuBr)(P(OPh)3)(HMTA)]	VEVJEL	10.1021/ic0005341
LiPb(C4)3<|>LiPb(C4)3a<|>LiPb(C4)3b	OSAYAJ01	10.1021/cg101272n
LiC4<|>LiC4a<|>LiC4b	OSAXOW	10.1021/cg101272n
Ag(L1)(2,3-Pyr)<|>compound 2	LINPAA	10.1021/ic070147s
Ag(L2)(2,5-Pyr)Ã‚Â·H2O<|>compound 11	LINQOP	10.1021/ic070147s
Ag(L2)(2-Pyr)<|>compound 7	LINPUU	10.1021/ic070147s
Zn3(pybma)2(HBTC)2(4H2O)<|>compound 4	QOWCOV	10.1021/cg8007393
[Ag2(pda)(bipy)2]Ã‚Â·4nnH2O<|>complex 1	CUVFAB	10.1021/cg901545k
[Ni(dpt24)]Ã‚Â·4.5MeCN<|>compound 3<|>3	ILIMOH	10.1021/acs.inorgchem.6b00081
[Ni(dpt24)]Ã‚Â·2DMF<|>compound 2<|>2	ILIMUN	10.1021/acs.inorgchem.6b00081
Ca2(OH)2[ndc]<|>compound 1	LIWYOG	10.1021/cg700685g
{[Cu(L1)(L2)(H2O)]Ã‚Â·5H2O}(n1)<|>complex 1	OLUCAZ	10.1021/ic034846q
PCN-921	LEQBUG	10.1021/ic3019937
PCN-922	LEQCAN	10.1021/ic3019937
Co4(L1)2(4-abpt)(H2O)10.5<|>Complex 1	WOPGOZ	10.1021/cg500751e
{[Zn2(L2)(4-abpt)(H2O)]Ã‚Â·3H2O}<|>Complex 6	WOPHIU01	10.1021/cg500751e
Dy(ÃŽÂ¼3-OH)(na)(pyzc)<|>Complex 1	DOYZUO	10.1021/ic501952b
Yb(ÃŽÂ¼3-OH)(na)(pyzc)<|>Complex 2	DOZBAX	10.1021/ic501952b
Gd(ÃŽÂ¼3-OH)(na)(pyzc)<|>Complex 3	DOZBEB	10.1021/ic501952b
{La(trans-DAM)(cis-DAM)(H2O)2Ã‚Â·3H2O}(n1)<|>compound 1	PUNSIB	10.1021/cg901075r
{La2(trans-DAM)3(H2O)43Ã‚Â·7H2O}(n2)<|>compound 2	PUNSOH	10.1021/cg901075r
[Cd3(C8H3SO7)2(C10H8N4)3(C3H7NO)2](C3H7NO)2Ã‚Â·(CH3OH)4<|>Compound I	SISZEC	10.1021/acs.cgd.8b01327
[Cd3(C8H3SO7)2(C12H10N4)3(C3H7NO)2](C12H10N4)Ã‚Â·(C3H7NO)2<|>Compound II	SISZIG	10.1021/acs.cgd.8b01327
complex 1<|>complex 1a	IJASES	10.1021/ic100822s
complex 3<|>complex 3a	RESWUI01	10.1021/ic100822s
[Zn(L)2]Ã‚Â·(py)<|>Compound 1<|>1	BANHAA	10.1021/cg0200208
{[Co3(dpt24)6]Ã‚Â·4DMFÃ‚Â·1.5H2O}(n1)<|>complex 1<|>compound 1	NAGQET	10.1021/ic902548f
{[Co(dpt24)2)]Ã‚Â·0.5DMF}(n3)<|>complex 3<|>compound 3	NAGQOD	10.1021/ic902548f
{[Cd2(L)Ã‚Â­(L1)Ã‚Â­(DMF)Ã‚Â­(H2O)]Ã‚Â­(2DMF)Ã‚Â­(3H2O)}(n1)<|>compound 1<|>1	LAHTUM	10.1021/acs.inorgchem.5b02645
{[Cd4(L)2(L2)3(H2O)2]Ã‚Â­(8DMF)Ã‚Â­(8H2O)}(n2)<|>compound 2<|>2	LAHVAU	10.1021/acs.inorgchem.5b02645
(C6N2H14)Sc4F2(PO4)4Ã‚Â·4H2O<|>Compound 1	FIVQIL	10.1021/cm048764r
(C6N2H14)In4F2(PO4)4Ã‚Â·4H2O<|>Compound 2	QAJJOB01	10.1021/cm048764r
{Co(CA)(H2O)2}<|>2b	KIQKEA	10.1021/cm980326v
Cu-UPC-8<|>Cu-paddlewheel MOF	NASRIL	10.1021/acs.cgd.7b00118
UPC-8<|>Co-paddlewheel MOF	NASREH	10.1021/acs.cgd.7b00118
UPC-6<|>Zn-paddlewheel MOF	NASROR	10.1021/acs.cgd.7b00118
Na5[Ho(THB4Ã¢Ë†â€™)2]Ã‚Â·7H2O	XUZFUU	10.1021/ic900625a
[Cu(L)(ox)]Ã‚Â·3nnH2O<|>complex 1	PIGXEJ	10.1021/cg070017u
trans-[SmÃ‚Â­(HL)Ã‚Â­(DMA)2]Ã‚Â·DMAÃ‚Â·2H2O<|>cis-[SmÃ‚Â­(HL)Ã‚Â­(DMA)2]	GUHPAC	10.1021/cm503533r
trans-[LaÃ‚Â­(HL)Ã‚Â­(DMA)2]Ã‚Â·DMAÃ‚Â·2H2O	GUHNUU	10.1021/cm503533r
trans-[SmÃ‚Â­(HL)Ã‚Â­(DMA)2]Ã‚Â·2.8CH2Cl2	GUDJOG	10.1021/cm503533r
not provided	GUHPEG	10.1021/cm503533r
Eu-2<|>Eu1.5(dcppa)(HCOO)0.5(H2O)2	ATUXIY	10.1021/acs.cgd.6b00903
Eu-3<|>Eu2K2(dcppa)2(H2O)6	ATUXOE	10.1021/acs.cgd.6b00903
Tb-4<|>Tb2K2(dcppa)2(H2O)6	ATUXUK	10.1021/acs.cgd.6b00903
Gd-5<|>Gd2K2(dcppa)2(H2O)6	ATUYAR	10.1021/acs.cgd.6b00903
{[ZnLBr]Ã‚Â·H2O}<|>1Ã‚Â·H2O<|>1	APUVIS	10.1021/ac403674p
vanadium(IV)Ã¢Ë†â€™aldehyde oligomer<|>Compound 2	OSIBOI01	10.1021/ja103451j
Potassium Guaiacolsulfonate Hemihydrate<|>C14O11H16K2S2	HIQLAW	10.1021/cg400427v
Potassium Guaiacolsulfonate Anhydrate<|>C7O5H7KS	HIQKUP	10.1021/cg400427v
Fe-ICR-6<|>Fe-ICR-2<|>Fe-ICR-4<|>Fe-ICR-7	OJAWII	10.1021/acs.inorgchem.0c00201
Zn3(BDC)3Ã‚Â·6CH3OH<|>Zn3(BDC)3Ã‚Â·2CH3OH<|>evacuated solid	PURSOK	10.1021/ja974172g
[Mg3(NDC)3(DMF)4]Ã‚Â·H2O<|>compound 1	NAWKII	10.1021/acs.iecr.6b04795
[EtZn(OOCCH3)(py)]<|>2	DADLIF	10.1021/om200004a
[EtZn(OOCCH3)]2<|>3	DADLOL	10.1021/om200004a
Ni3(ImhedpH)2(H2O)4Ã‚Â·2H2O<|>compound 2	VIMXIZ	10.1021/ic701098t
[Cu4(bpm)2(N3)8]n<|>complex 1	IBOBOQ	10.1021/ic001406f
K2Mn3(H2O)6[Mo(CN)7]2Ã‚Â·6H2O	XUWKEH	10.1021/ja9832717
PCN-26<|>Cu4(H2O)4(TDM)Ã‚Â·xS<|>PCN-26Ã‚Â·xS	GEGDED	10.1021/cm2008889
chloro[bis(2-pyrimidyl) disulfide]copper(I) monohydrate<|>bis(2-pyrimidyl) disulfide	PMDSCU20	10.1021/ic50202a031
[Ag6Cl2(mmt)4(H4SiMo12O40)(H2O)2]<|>compound 1	PATNAB	10.1021/cg300009a
[Ag5(L3)]Ã‚Â·1.5H2O<|>Compound 3	HOFRIG	10.1021/acs.cgd.9b00111
{[Zn4O(TCOPM)2(H2O)2]Ã‚Â·8H2OÃ‚Â·3DMF}(n1)<|>compound 1	DAWCIP	10.1021/cg201552g
{[Mn3(TCOPM)2(H2O)2]}(n2)<|>compound 2	DAWCOV	10.1021/cg201552g
{[Cd3(TCOPM)2(4,4Ã¢â‚¬Â²-bipy)]Ã‚Â·2H2OÃ‚Â·2DMF}(n4)<|>compound 4	DAWDAI	10.1021/cg201552g
[Ag(4-PA)]<|>Coordination Polymer [Ag(4-PA)] (5)	YARJOS	10.1021/cg201119c
CuReO4(pyz)<|>I	KIBCAA	10.1021/ic061767g
BaÃ‚Â­(4,5-ImDCH)Ã‚Â­(DMF)<|>Compound 2	IXUWUV	10.1021/acs.cgd.6b01331
Li2(4,5-ImDC-Me)<|>Compound 3	IXUXAC	10.1021/acs.cgd.6b01331
Compound 1<|>C26H21N3O7Zn	OWAYUH	10.1021/cg2000552
Compound 2<|>C26H21N3O7Cd	OWAZAO	10.1021/cg2000552
Compound 4<|>C26H17N3O5Zn	OWAYER	10.1021/cg2000552
[Cu4(OH)2(AcO)6(SCS)2]Ã‚Â·10H2O<|>compound 4	XOFYIC	10.1021/cg500350a
[Cu10Cl10(4-SÃ¢Ë†â€™C5H4NH)4]n<|>1	CAPQIU	10.1021/ic050301f
Co(bpe)(ipa)<|>Co2(bpe)3(tfipa)2<|>compound 2<|>compound 15	MUPZED	10.1021/cg100121n
catena-(bis(ÃŽÂ¼4-2,3,5,6-Tetrafluorobenzene-1,4-dicarboxylato)-tris(ÃŽÂ¼2-1,2-bis(4-pyridyl)ethane)-(ÃŽÂ¼2-2,3,5,6-tetrafluorobenzene-1,4-dicarboxylato)-tri-zinc)<|>compound 1	MUQDUY	10.1021/cg100121n
catena-(bis(ÃŽÂ¼2-Benzene-1,3-dicarboxylato)-bis(ÃŽÂ¼2-1,2-bis(4-pyridyl)ethane)-di-zinc)<|>compound 3	MUQBIK	10.1021/cg100121n
[UO2(5-NIPA)(DMF)]<|>compound 1	NERZIW02	10.1021/acsami.7b17954
[{Er4Cu2(pydc)8(H2O)12}Ã‚Â·4H2O]n<|>compound 5	QUPZIK	10.1021/ic0100929
[{Sm4Cu2(pydc)8(H2O)12}Ã‚Â·4H2O]n<|>compound 3	QUPZAC	10.1021/ic0100929
Zn3(O2CCH3)6(trans-bie)	CUCSIE	10.1021/ic501435a
[Er(C9H9O6)(H2O)2]Ã‚Â·2.5H2O<|>lanthanideÃ¢Ë†â€™CTC coordination polymer<|>3-D open-framework metalÃ¢Ë†â€™carboxylate network	WOHZAU	10.1021/ic000209d
MOF-In2	LEKMIA	10.1021/acsami.7b09227
Cd(L)(BIBP)<|>compound 4	HEKSOH	10.1021/cg300541n
Zn(L)(BIBP)<|>compound 5	HEKSUN	10.1021/cg300541n
BIF-9-Cu	KUCDIW	10.1021/ja901725v
KÃ‚Â·tdapO2	NALXIJ	10.1021/ic201966t
BIF-39-Cd<|>AuPd@BIF-39-Cd	CUGFOB	10.1021/acs.inorgchem.5b00826
fsc-2-NDS<|>[Cu3(L2)4(NDS)]	ZAHLIG	10.1021/acs.cgd.5b01632
fsc-3-NDS<|>[Cu3(L3)4(NDS)]	ZAHLEC	10.1021/acs.cgd.5b01632
Zn(cpp)(H2O)<|>compound 1	FODDAF	10.1021/cg500149s
[Cu(cpp)(4-bpmh)]nÃ‚Â·nH2OÃ‚Â·nMeOH<|>compound 2	FODCOS	10.1021/cg500149s
[In3OÃ‚Â­(EBDC)1.5Ã‚Â­(H2O)3]Ã‚Â­[NO3]Ã‚Â·Ã¢â‚¬â€¹2DMFÃ‚Â·Ã¢â‚¬â€¹2Ã‚Â­(CH3CN)Ã‚Â·Ã¢â‚¬â€¹0.75Ã‚Â­(H2O)<|>compound 3	EQUNEL	10.1021/acs.cgd.6b01031
[(CH3)2NH2]Ã‚Â­[In3OÃ‚Â­(EBDC)1.5Ã‚Â­(H2O)3]2Ã‚Â­[InÃ‚Â­(EBDC)]3Ã‚Â·Ã¢â‚¬â€¹8DMFÃ‚Â·Ã¢â‚¬â€¹13Ã‚Â­(CH3CN)Ã‚Â·Ã¢â‚¬â€¹10Ã‚Â­(H2O)<|>compound 4	EQUNIP	10.1021/acs.cgd.6b01031
[Ni3(L)3(BTC)2Ã‚Â·2H2O]Ã‚Â·6H2O<|>compound 1	POKGEC	10.1021/cg800087q
KLASCC-1<|>KLASCC series of 1	YURKAA	10.1021/jacs.0c07257
KLASCC series of 2<|>KLASCC-2	YURHOL	10.1021/jacs.0c07257
{[Zn3L2(H2O)4]Ã‚Â·2H2O}(n1)<|>compound 1	ISAKEU	10.1021/acs.cgd.6b00747
Al(OH)(1,4-NDC)Ã‚Â·2H2O<|>compound 1	WOJJOV	10.1021/ja802589u
Zn(btmx)(L2)<|>{[Zn(btmx)(L2)]Ã‚Â·2H2O}(n2)<|>compound 2	DAWPOI	10.1021/cg201180u
Zn(btmx)(L1)<|>compound 1	DAWPIC	10.1021/cg201180u
(CuI)4(THT)2<|>compound 1	FIZSUE	10.1021/cg500005p
1Ã‚Â·12H2O<|>1Ã‚Â·2C10H8	KALFOU	10.1021/ja203053y
1Ã‚Â·12H2O	KALFEK	10.1021/ja203053y
Er(HPMIDA)(H2O)2Ã‚Â·H2O<|>Compound 5	SEYFAE	10.1021/cg060248l
Lu(HPMIDA)(H2O)2Ã‚Â·H2O<|>Compound 7	SEYFEI	10.1021/cg060248l
{[CuI2(py-pzpypz)2(ÃŽÂ¼-CN)2]Ã‚Â·MeCN}<|>1Ã‚Â·MeCN<|>1	USIRUL	10.1021/acs.inorgchem.6b00813
{[CuI2(py-pzpypz)2(ÃŽÂ¼-CN)2]}<|>1	USISEW	10.1021/acs.inorgchem.6b00813
1<|>needle 1<|>nanorod	JEXNEG	10.1021/cg0606693
[Gd2(pam)3(DMF)2(H2O)2]Ã‚Â·nDMF<|>complex 1	SOJSUH	10.1021/cg401804e
[Dy2(pam)3(DMF)2(H2O)2]Ã‚Â·nDMF<|>complex 2	FOBNAN	10.1021/cg401804e
(UO2)6(C4O4)3(OH)6O2Ã‚Â·9H2OÃ‚Â·4NH4<|>compound 1	MACKAE	10.1021/ic1000792
[Co3(Hbtc)2(atz)2]Ã‚Â·H2OÃ‚Â·2DMF<|>MOF-2	DADKUR	10.1021/acs.cgd.6b01132
[Ag(L10)]SO3CF3<|>compound 5	SERKUW	10.1021/ic0508223
{Ag2(L10)2(H2O)2}Ã‚Â·o-xylene<|>compound 7	SERLOR	10.1021/ic0508223
MOF 3<|>Compound 3	OWIZAW	10.1021/ic1009169
1<|>MOF1	QAGDIO	10.1021/jacs.5b13335
compound 1	CUVHIL02	10.1021/cg1000914
{Cd(d-Hca)2(bth)(H2O)}Ã‚Â·H2O<|>Compound 5	QUCTIS	10.1021/cg900676x
MOF-602<|>Cu2(2-MeBPDC)2Ã‚Â·(DMA)2	KOJZIT	10.1021/ja803783c
MOF-601<|>Cu2(CNBPDC)2Ã‚Â·(DMF)2	KOJZEP	10.1021/ja803783c
MOF-604<|>Cu2(3-MeBPDC)2Ã‚Â·(DMF)2	KOJZUF	10.1021/ja803783c
MOF-115<|>Cu2(3-MeBPDC)2Ã‚Â·(DMF)2	KOJYEO	10.1021/ja803783c
[AgL1(CF3CF2CF2COO)]Ã¢Ë†Å¾<|>complex 6	DATSOH	10.1021/cg050180u
[AgL1(ClO4)]Ã¢Ë†Å¾<|>complex 1	DATRIA	10.1021/cg050180u
[Ag2L12(OOCCF2CF2COO)]Ã¢Ë†Å¾<|>complex 7	DATSUN	10.1021/cg050180u
WUF-1<|>Wollongong University Framework	EYOJOT	10.1021/acs.cgd.6b01288
COV-10CdS-RuPAL<|>COV-10	ICIKEL	10.1021/ja060006+
COV-11CdS-FeBPy<|>COV-11	ICIKIP	10.1021/ja060006+
[Ni2(C2O4)(L)2]Ã‚Â·6nnH2O<|>compound 1<|>1a<|>1'	HAHCUR	10.1021/cg400948e
{Eu3(bcbp)3(NO3)7(OH)2}<|>complex 1<|>1	FUNQEM	10.1021/acs.cgd.5b01026
CuL-Br<|>CuL-BrandCuL-Cl<|>CuL-Brcrystallizes	GEFYUN	10.1021/cm202608f
CuL-Cl<|>CuL-BrandCuL-Cl<|>CuL-Clcrystallizes	GEFZAU	10.1021/cm202608f
[Zn2(trz)(OH)(SO4)]<|>compound 4	LIHRIE	10.1021/ic062269a
[Cd3(trz)5(NO3)(H2O)]Ã‚Â·H2O<|>compound 9	LIHSIF	10.1021/ic062269a
[Cd3(trz)3Br3]<|>compound 7	LIHSAX	10.1021/ic062269a
[Cd2(trz)3I]<|>compound 8	LIHSEB	10.1021/ic062269a
[Nd(bta)(H2O)2Ã‚Â·4.35H2O]n<|>Complex 1	ECUDAI	10.1021/ic050453a
[Sm(bta)(H2O)2Ã‚Â·4.5H2O]n<|>Complex 2	ECUDEM	10.1021/ic050453a
{CuL(N3)2}n<|>complex 2	ISAYUW	10.1021/ic0351242
[Co(L3)1.5(bpdc)(H2O)]Ã‚Â·(L3)<|>compound 3	MUNPOB	10.1021/cg9006372
[Co(L2)(bpdc)]<|>compound 2	MUNPUH	10.1021/cg9006372
Co4(SO4)(OH)6(C6N2H12)0.5Ã‚Â·H2O<|>CSDAB	ECOSIY	10.1021/ja0109848
Tb(BTC)(DMF)(DMSO)<|>compound 1	SEHSII	10.1021/ic060116h
Ho(BTC)(DMF)(DMSO)<|>compound 2	SEHSOO	10.1021/ic060116h
Er(BTC)(DMF)(DMSO)<|>compound 3	SEHSUU	10.1021/ic060116h
Yb(BTC)(DMF)(DMSO)<|>compound 4	SEHTAB	10.1021/ic060116h
Y(BTC)(DMF)(DMSO)<|>compound 5	SEHTEF	10.1021/ic060116h
Mn(N3)2(2,5-dmpdo)(H2O)2<|>compound 2	FEJXUO	10.1021/cg034223n
Mn(dca)2(2,5-dmpdo)<|>compound 3	FEJYAV	10.1021/cg034223n
[Mn(dca)2(2,3-dmpdo)]Ã‚Â·H2O<|>compound 4	FEJYEZ	10.1021/cg034223n
{(NaCl)2[CuI4(pz)4]3}<|>compound 1	EDEDEZ	10.1021/acsami.7b05191
{NaI)2[CuI4(pz)4]3}<|>compound 3	EDEDOJ	10.1021/acsami.7b05191
Sn(1,2-bdc)-I<|>Sn(1,2-bdc)-II	RUYFOH01	10.1021/cg1005874
Sn(1,3-bdc)	RUYGAU	10.1021/cg1005874
Pr4(H2O)7((O2CÃ¢Ë†â€™C5H10NÃ¢Ë†â€™CH2-PO3)4)(H2O)5<|>MIL-84(Pr)	AZILEA	10.1021/ic035363p
Pb[B(Im)4]I<|>Compound 2	IQOBIZ	10.1021/ic035117d
Mg3(NDC)3(DEF)4<|>compound 1	QAQRUW	10.1021/ja0523082
Zn3(NDC)3(CH3OH)2Ã‚Â·2DMFÃ‚Â·H2O<|>compound 2	QAQSAD	10.1021/ja0523082
[Mn(HL)(ÃŽÂ¼2-bipy)(H2O)]Ã‚Â·3nnH2O<|>3	RIXBIK	10.1021/cg700797v
[Mn(HL)(bipy)(ÃŽÂ¼2-bipy)0.5(H2O)]Ã‚Â·4nnH2O<|>4	RIXBEG	10.1021/cg700797v
{Cu(1)I}<|>3	KAVGOE	10.1021/cg050220u
[Cd(4-pmpmd)1.5(NO3)2]Ã‚Â·CHCl3<|>complex 1<|>1	PALYOR	10.1021/ic048634k
Cu2(TCNB)3<|>compound 2	SUFROA	10.1021/ic980427v
Zn(l-L)(Cl)2<|>MOF1<|>1	IBICAZ	10.1021/ja2078637
Zn(l-L)(Br)2<|>MOF2<|>2	IBICED	10.1021/ja2078637
Zn(d-L)(Cl)2<|>MOF3<|>3	IBICIH	10.1021/ja2078637
Zn(d-L)(Br)2<|>MOF4<|>4	IBICON	10.1021/ja2078637
LiC5<|>lithium pentanoate	OMESIK	10.1021/jp9047715
Mn2(H2O)[O2C(CH2)4CO2]2<|>compound 1	WAVCAX	10.1021/ic991119f
{[Cd4(Htpim)2(d-ca)4(H2O)2]Ã‚Â·5H2O}<|>complex 6	COWXOC	10.1021/cg8008859
Cd3(BOABA)2(H2O)6Ã‚Â·6H2O<|>compound 3	POKFUR	10.1021/cg8000398
Zn4(BOABA)2(4,4Ã¢â‚¬Â²-bipy)2(OH)2Ã‚Â·H2OÃ‚Â·0.5CH3CH2OH<|>compound 2	POKFOL	10.1021/cg8000398
d-riboseÃ‚Â·NaCl<|>d-ribose sodium chloride	UBUQAM	10.1021/acs.cgd.6b01521
[Co2(ade)(ÃŽÂ¼6-BTeC)(ÃŽÂ¼-H2O)(H2O)2]Ã‚Â·4(H2O)<|>compound 2	QUFKIN	10.1021/acs.cgd.5b00218
[Ag(mtz)]<|>compound 1	OSIWIX	10.1021/cg101435b
[Ag(etz)]<|>compound 2	OSIWOD	10.1021/cg101435b
[Ag4(etz)4]Ã‚Â·H2O<|>compound 3Ã‚Â·H2O	OSIWUJ	10.1021/cg101435b
[Ag4(ptz)4]<|>compound 4	OSIXOE	10.1021/cg101435b
[CdL(malonate)]Ã‚Â·5H2O<|>complex 3	WATNUD	10.1021/acs.cgd.7b00174
{Cd(L)132(CHCl3)2}Ã¢Ë†Å¾<|>compound 1	HUZFEO	10.1021/cg900980y
Fe-MIL-88B_NH2<|>Fe3O(OH2)3Br(NH2Ã¢Ë†â€™BDC)3Ã‚Â·9.5H2O	KOKKOL	10.1021/ic800538r
NOTT-116<|>cuboctahedra	LURRIA	10.1021/ja1001407
[Rb(OC6H3Ph2-2,6)]<|>4	ELOKIZ	10.1021/ic0346580
Cd2L2(H2O)<|>complex 3	RAVGIG	10.1021/cg2013733
(UO2)Ã‚Â­ZnÃ‚Â­(ÃŽÂ¼4-bpdc)Ã‚Â­(ÃŽÂ¼3-bpdc)<|>1Ã¢â‚¬Â²-Zn	YAJXUF	10.1021/acs.inorgchem.6b00786
(UO2)Ã‚Â­CuÃ‚Â­(ÃŽÂ¼4-bpdc)Ã‚Â­(ÃŽÂ¼3-bpdc)<|>1-Cu	YAJXIT	10.1021/acs.inorgchem.6b00786
1<|>compound 1	NOCLOH01	10.1021/ja2031568
EDP-U4	WIKLOT	10.1021/ic400658y
Cd(1)2Ã‚Â·(phenyl acetate)2<|>3D diamond complex	QIDDAI	10.1021/ja992553j
ZnPO3-1	VEHLIE	10.1021/ic060059s
ZnPO3-2	VEHLAW	10.1021/ic060059s
ZnPO3-3	VEHLEA	10.1021/ic060059s
Mn3(suc)2(ina)2<|>compound 1	VIMWAQ	10.1021/ic700832w
1<|>compound 1	UKAQAZ	10.1021/ic902182x
2<|>compound 2	UKAPUS	10.1021/ic902182x
3<|>compound 3	UKAQED	10.1021/ic902182x
[Zn(ÃŽÂ¼2-1H-ade)(ÃŽÂ¼2-SO4)]<|>compound 1	SAMZIS	10.1021/acs.cgd.6b01755
Compound 1<|>1	WUSGOI	10.1021/acs.inorgchem.5b01569
Compound 2<|>2	WUSGIC	10.1021/acs.inorgchem.5b01569
Mn3(Hbta)4(ÃŽÂ¼2-OH)2(H2O)Ã‚Â·2H2O<|>compound 1	BOJLIW	10.1021/ic801026y
[Cu(pmdc)]<|>3Cu	XOYTIP	10.1021/ic802365w
ZJU-40a<|>ZJU-40	OSOTIB	10.1021/acs.inorgchem.6b00748
{[Cd3(BPPA)(BDC)3(DMF)2]Ã‚Â·DMFÃ‚Â·3H2O}(n2)<|>compound 2	RUGPEQ	10.1021/cg501708b
{[Zn2(BPPA)2(BDC)2]Ã‚Â·6H2O}(n1)<|>compound 1	RUGPAM	10.1021/cg501708b
[Nd(CDA)]<|>compound 2	VUNCOX	10.1021/cg900146y
[Sm(CDA)]<|>compound 3	VUNCUD	10.1021/cg900146y
[Pr(CDA)]<|>compound 1	VUNCIR	10.1021/cg900146y
[Zn(H2O)4Ce(dipic)3]Ã‚Â·8H2O<|>compound 1	DOCPOB	10.1021/cg070349z
[Cd(H2O)4Ce(dipic)3]Ã‚Â·3H2O<|>compound 6	DOCQOC	10.1021/cg070349z
CaBPMGLYÃ‚Â·H2O	YOLWUT	10.1021/cg501029b
[(CuCN)3(fptu)2]	TULXUV	10.1021/acs.cgd.5b00352
Not provided in the document	RUMWUS	10.1021/ja9000129
{(HQA)(ZnCl2)(2.5H2O)}(n)<|>compound 1<|>1	SEJNEB	10.1021/ic0603095
{[CdÃ‚Â­(azbpy)Ã‚Â­(NO2-bdc)Ã‚Â·H2O]Ã‚Â­Ã‚Â·2H2O}(n3)	IRORIS	10.1021/acs.cgd.6b00946
{[Cu(bcpb)(1,4-bimb)]Ã‚Â·H2O}<|>compound 5	KIRJUS	10.1021/cg400172w
Ag(tcm)(Mepyz)3/2	TABPOC	10.1021/ic026189s
Ag(tcm)(bipy)	TABPES	10.1021/ic026189s
Ag(tcm)(Me4pyz)1/2	TABPUI	10.1021/ic026189s
{Zn(L)(L1)1.5}Ã¢Ë†Å¾(8)	HEXNEE	10.1021/cg0603570
FeAPO-CJ66(a)	IXAMIE	10.1021/ic102234s
FeAPO-CJ66(b)	IXAMEA	10.1021/ic102234s
FeAPO-CJ66(c)	IXAMAW	10.1021/ic102234s
Zn-MOF<|>complex 1	WITKIV	10.1021/cg401766j
[H2pip][CdCu4(SO3)4]<|>compound 2	KUGCOF	10.1021/ic900487j
[Cu3(ÃŽÂ¼3-OH)(ÃŽÂ¼-pz)3(Suc)(H2O)2.5]Ã‚Â·xH2OÃ‚Â·yMeOH<|>compound 3	CENKAJ	10.1021/cg3012712
[Cu(Suc)(Hpz)2]<|>compound 4	CENJUC	10.1021/cg3012712
[Ni3(BTC)2(Me2NH)3]Ã‚Â·(DMF)4(H2O)4<|>1a	EZOFEF	10.1021/ic200381f
[Ni6(BTC)2(DMF)6(HCOO)6]<|>1b	EZOFIJ	10.1021/ic200381f
[Ni3(BTB)2(2-MeIm)1.5(H2O)1.5]Ã‚Â·(DMF)9(H2O)6.5<|>2	EZOFOP	10.1021/ic200381f
[Ni2(BDC)2(DABCO)]Ã‚Â·(DMF)4(H2O)1.5<|>3a	EZOFUV	10.1021/ic200381f
[Pb(ptc)(glu)]<|>compound 8	MOXYUU	10.1021/cg801085d
[Pb(ptc)(1,3-bdc)]<|>compound 11	MOXZIJ	10.1021/cg801085d
[Pb(ptc)(chdc)]<|>compound 9	MOXZAB	10.1021/cg801085d
catena-[diaqua-(ÃŽÂ¼-pyrazine-2,6-dicarboxylato-N,O,OÃ¢â‚¬Ëœ-ÃŽÂ¼-NÃ¢â‚¬Ëœ)copper(II)<|>compound 1<|>1	CEHPOV	10.1021/cg050621+
[Pr2(suc)3(H2O)2]Ã‚Â·0.5H2O<|>compound 1	XETPIW	10.1021/ic060807d
[Sm2(suc)3(H2O)2]Ã‚Â·0.5H2O<|>compound 3	XESFOR	10.1021/ic060807d
[Gd2(suc)3(H2O)2]Ã‚Â·0.5H2O<|>compound 5	XETPOC	10.1021/ic060807d
Al-soc-MOF-1<|>compound 1	MUZKEZ	10.1021/jacs.5b07053
Al-soc-MOF-2<|>naphthalene Al-soc-MOF-2	MUZKAV	10.1021/jacs.5b07053
Ã¢Ë†Å¾1[Zn(tfBDC)(H2O)4]<|>compound 3	PAMHAO	10.1021/cg200974h
Ã¢Ë†Å¾1[Co(tfBDC)(H2O)4]<|>compound 4	PAMGER	10.1021/cg200974h
Ã¢Ë†Å¾3[Zn2(tfBDC)2(DMF)2(EtOH)]<|>compound 6	PAMHES	10.1021/cg200974h
MAF-2<|>Cu(etz)	AJABIX01	10.1021/ja8089872
MAF-2Ã‚Â·CO2	AJABOD	10.1021/ja8089872
Cd3(MTz)3Cl3<|>compound 3	WIFGOJ	10.1021/cg3009249
Co3(ina)4(OH)(C2H5OH)3Ã‚Â·C2H5OHÃ‚Â·(H2O)3<|>1<|>MCF-38	OXANOR	10.1021/ic102015g
Co3(ina)4(OH)(H2O)(C3H7OH)2Ã‚Â·C3H7OHÃ‚Â·(H2O)3<|>1 Ã¢Å Æ’ PrOH	OXAPAF	10.1021/ic102015g
Co3(ina)4(OH)(CH3OH)3Ã‚Â·CH3OHÃ‚Â·(H2O)7<|>1 Ã¢Å Æ’ MeOH	OXANUX	10.1021/ic102015g
CoBpe1<|>compound 1	DEYJOI	10.1021/ic302662x
NiBpe4<|>compound 4	DEYJIC	10.1021/ic302662x
1<|>compound 1	KASRAZ	10.1021/ja209327q
2<|>compound 2	KASRED	10.1021/ja209327q
(UO2)(BPE)0.5(PHA)<|>compound 2	KAPPEZ	10.1021/acs.cgd.7b00097
[(UO2)(H2O)(PHA)](PYZ)0.5Ã‚Â·H2O<|>compound 3	KAPPID	10.1021/acs.cgd.7b00097
YK(C2O4)2Ã‚Â·4H2O<|>YK(C2O4)2Ã‚Â·1.64H2O	IQUNAJ	10.1021/cm981155x
Co4(OH)2(obbz)3(4,4Ã¢â‚¬Ëœ-bpy)2<|>1	PIGXUZ	10.1021/cg0700216
Zn4O(C8H2O4S2)3<|>IRMOF-20	VEBHUG	10.1021/ja056639q
[Ni(4)2(N3)2]Ã‚Â·2H2O<|>complex 10	JADWAN	10.1021/ic0206847
Cd3(NCS)6(pzmo)2<|>compound 1	QEKBEO	10.1021/cg060037g
prism (1)<|>compound 1	GACTUA	10.1021/ja034129v
[Zn(DPT)2(H2O)2]Zn(DPT)2(CH3CN)24Ã‚Â·(CH3CN)21<|>complex 1	ECOGEI	10.1021/ja0116324
[Zn3(pyt)4(OH)2]n<|>Complex 1	MEKDEM	10.1021/ic060129v
{[Zn(pyt)2(H2O)2]Ã‚Â·(DMF)2}n<|>Complex 2	MEKDIQ	10.1021/ic060129v
[Cd(pyt)(HCOO)]n<|>Complex 3	MEKDOW	10.1021/ic060129v
{[Cd(pyt)2]Ã‚Â·CHCl3}n<|>Complex 4	MEKDUC	10.1021/ic060129v
[Co3(2,4-pydc)2(ÃŽÂ¼3-OH)2]Ã‚Â·5nnH2O<|>compound 1	CIWYUD	10.1021/ic700559z
[Co3(2,4-pydc)2(ÃŽÂ¼3-OH)2(H2O)]Ã‚Â·7nnH2O<|>compound 2	CITZIP	10.1021/ic700559z
Er4(ÃŽÂ¼3-OH)4(Glu)3(H2O)8<|>compound 4	FAFQEJ01	10.1021/ic001469y
CPM-45	POFGUO	10.1021/cg4016756
Co2(TCTA)(BPY)2(H2O)4<|>compound 2<|>crystal 2	AXUHAD	10.1021/cg2006315
Cd2(TCTA)(DAH)(DMF)2<|>compound 4<|>crystal 4	AXUHIL	10.1021/cg2006315
{[Cu(ÃŽÂ¼2-L)(H2O)]Ã‚Â·2H2O}<|>2	SENTOW	10.1021/ic302711b
Cu(ÃŽÂ¼2-L)(H2O)<|>1	SENTIQ	10.1021/ic302711b
catena-[catena-(ÃŽÂ±,Ãâ€°-diaminooctane)cadmium-ÃŽÂ¼-tetracyanonickelate]-toluene(1/1)	SOBZOY	10.1021/ic00007a005
Co(TCNE)[C4(CN)8]1/2<|>compound 7	YEGHEZ	10.1021/ic300804y
{[Mn(NCNCN)2(azpy)]Ã‚Â·0.5azpy}(n1)<|>Complex 1	DAPMAK	10.1021/ic202129a
{[Mn(NCS)2(azpy)(CH3OH)2]Ã‚Â·azpy}(n2)<|>Complex 2	EMEPER01	10.1021/ic202129a
Co3(HCOO)6(H2O)<|>compound 1	RAVVIU01	10.1021/ic048986r
JLU-Liu3	XOLSUO	10.1021/cg500091k
Cd(3,5-daba)(N3)<|>Compound 2	AHIZUN	10.1021/ic802026n
Mn(4-aba)(N3)<|>Compound 3	AHOBAB	10.1021/ic802026n
[CuII(L)Cl2]Ã‚Â·CH3CH2OH<|>copper(II) complex	XACZUX	10.1021/ic049468j
{[Cd(5-HATZ)2(H2O)2(ÃŽÂ¼2-SO4)]Ã‚Â·H2O}(n)<|>1a	COWKUV	10.1021/cg8009157
3Ã¢Ë†Å¾[Cd(tdc)(bpy)]<|>as synthesized 3Ã¢Ë†Å¾[Cd(tdc)(bpy)]	AGOZED	10.1021/ic400857s
3Ã¢Ë†Å¾[Cd(tdc)(bpy)] after solvent removal<|>solvent free 3Ã¢Ë†Å¾[Cd(tdc)(bpy)]	AGOZED01	10.1021/ic400857s
{[ZnCl2L]Ã‚Â·0.5CH2Cl2Ã‚Â·0.5H2O}(n1c)<|>Complex 1c	WUZFON	10.1021/cg100093n
[Mn3(tbip)3(bix)2]<|>2	YEGDAR	10.1021/ic3012537
{[Ag4(dca)4(3-bdppmapy)2]Ã‚Â·4DMF}<|>compound 7	GEFYIC	10.1021/acs.cgd.7b00766
{[ZnII(4-Brpy)4]2[NbIV(CN)8]}Ã‚Â·nH2O<|>compound 1<|>1(+)<|>1(Ã¢Ë†â€™)	EPONEE	10.1021/acs.cgd.6b00626
{[ZnII(4-Brpy)4]2[NbIV(CN)8]}Ã‚Â·nH2O<|>compound 1<|>1(+)<|>1(Ã¢Ë†â€™)	EPONAA	10.1021/acs.cgd.6b00626
[Nd2(DBTDC-O2)3(DMF)4]Ã‚Â·3DMFÃ‚Â·2H2O<|>1-Nd	PUDSUD	10.1021/cg9000736
[Eu2(DBTDC-O2)3(DMF)4]Ã‚Â·3DMFÃ‚Â·2H2O<|>1-Eu	PUDSIR01	10.1021/cg9000736
[Gd2(DBTDC-O2)3(DMF)4]Ã‚Â·3DMFÃ‚Â·2H2O<|>1-Gd	PUDSOX	10.1021/cg9000736
(Hphen)(phen)[(UO2)3(H2DPB)(HDPB)]<|>compound 2	LAVZUG	10.1021/acs.inorgchem.6b02765
(H3O)[(UO2)5(H2O)4(H3DPB)2(H2DPB)(HDPB)]Ã‚Â·2H2O<|>compound 1	LAVZOA	10.1021/acs.inorgchem.6b02765
{[Cd1.5(tzia)Ã‚Â­(H2O)2]Ã‚Â·H2O}(n1)<|>Complex 1	ASEJIT	10.1021/acs.cgd.6b00890
{[Cd1.5(tzia)Ã‚Â­(H2O)4]Ã‚Â·1.5H2O}(n2)<|>Complex 2	ASEJOZ	10.1021/acs.cgd.6b00890
{[Cd2(ÃŽÂ¼3-OH)Ã‚Â­(tzia)Ã‚Â­(H2O)2]Ã‚Â·H2O}(n5)<|>Complex 5	ASEKAM	10.1021/acs.cgd.6b00890
FMOF-2	KAFTUI	10.1021/cg9014948
[Ni2(bpy)2(btcH)2]Ã‚Â·(C10H8)3<|>Compound 3	YAHPED	10.1021/ic049030j
TMU-31<|>[Zn(L1)(L2)]Ã‚Â·DMF	TAVCIF	10.1021/acs.inorgchem.6b02518
Zn(H2LÃ¢â‚¬Ëœ)(bpy)<|>4	DIJZOM	10.1021/cg060572g
[Fe(ppt)2]Ã‚Â·4H2O<|>PCP-NÃ‚Â·4H2O	ODEPOF	10.1021/jacs.5b09666
[Fe(ppt)2]Ã‚Â·4C2H2<|>PCP-NÃ‚Â·4C2H2	ODEPUL	10.1021/jacs.5b09666
[Fe(ppt)2]Ã‚Â·5CO2<|>PCP-NÃ‚Â·5CO2	ODEQEW	10.1021/jacs.5b09666
Na(H3BÃ¢Ë†â€™NHEtÃ¢Ë†â€™BH3)(dioxane)<|>2c	OKORUC	10.1021/ja1016427
Na(HL)(CH3COO)Eu(Al(OH)6Mo6O18)(H2O)6Ã‚Â·10H2O<|>compound 1	ZALGEB	10.1021/acs.inorgchem.6b01852
[Zn(atz)2]Ã‚Â·guest<|>1t	YEGKOM	10.1021/ic301463z
Ã¢Ë†Å¾3{Zn(ÃŽÂ¼4-btre)(ÃŽÂ¼2-btre)2}<|>compound 8	FOQTAH	10.1021/ic802069k
Ã¢Ë†Å¾3{Cd(ÃŽÂ¼4-btre)(ÃŽÂ¼2-btre)2}<|>compound 9	FOQTEL	10.1021/ic802069k
Ã¢Ë†Å¾2[Cu2(ÃŽÂ¼2-Cl)2(ÃŽÂ¼4-btre)]<|>compound 4	FOQSEK	10.1021/ic802069k
Ã¢Ë†Å¾2[Cu2(ÃŽÂ¼2-Br)2(ÃŽÂ¼4-btre)]<|>compound 5	FOQSIO	10.1021/ic802069k
Ã¢Ë†Å¾3[Cu2(ÃŽÂ¼2-CN)2(ÃŽÂ¼4-btre)]<|>compound 10	FOQTIP	10.1021/ic802069k
{[NiÃ‚Â­(pvb)2]Ã‚Â·(dmf)}<|>compound 3	POPVIC	10.1021/acs.cgd.9b00552
K(ÃŽÂ¼4-HL1)(ÃŽÂ¼3-H2O)<|>compound 4	VIXFAL	10.1021/cg401238h
[Co(HPO3)(C22H18N4)]Ã‚Â·H2O<|>compound 2	YECQED	10.1021/ic051286h
[Co(HPO3)(C14H14N4)0.5]Ã‚Â·H2O<|>compound 5	YECQUT	10.1021/ic051286h
[Co(HPO3)(C18H16N4)0.5]<|>compound 6	YECREE	10.1021/ic051286h
[Co(HPO3)(C18H16N4)0.5]<|>compound 7	YECRAA	10.1021/ic051286h
{Ln(TDA)1.5(H2O)2}<|>complex 1<|>1	QOZXUZ	10.1021/ic801507g
Zn(C16H13O3)(C13H9O2)(H2O)<|>compound 4	AWECUB01	10.1021/cg200286t
[Fe3(ox)(H0.67bdt)3(H2O)2]Ã‚Â·6H2OÃ‚Â·5C4H9OH<|>2Ã‚Â·5n-BuOH	DAXHUH	10.1021/cg201569m
[Fe3(ox)(H0.67bdt)3(H2O)2]Ã‚Â·10H2OÃ‚Â·9CH3OH<|>2Ã‚Â·9MeOH	DAXHIV	10.1021/cg201569m
CuAg2(C7H3NO5)2<|>complex 2	MUZHOF	10.1021/cg100104t
[UO2(C8H4O4)(C15H11N3)]<|>compound 3	MIDHIS	10.1021/ic3024698
[UO2(C8H4O4)(C15H10N3Cl)]<|>compound 4	MIDHOY	10.1021/ic3024698
[Ni2(Tipa)2(L4)(H2O)2]2Ã‚Â·Cl4Ã‚Â·4H2O<|>compound 6	AWAGOV	10.1021/cg200005q
Co(N3)2(bpg)Ã‚Â·DMF<|>complex 3	PECLEP	10.1021/ja055725n
Co(N3)2(bpg)Ã‚Â·DMSO<|>complex 2	PECKUE	10.1021/ja055725n
[Ag2(tr2ad)2] (1)<|>Ag2(tr2ad)2<|>compound 1	WEJWAL	10.1021/ic3000894
[Cd3(datrz)2(SO3)2(H2O)]<|>compound 5	IFELOV	10.1021/ic8001042
[Cd3(datrz)2(O2CMe)4]<|>compound 6	IFELEL	10.1021/ic8001042
[Cd5(datrz)4Br4(OH)2]<|>compound 4	IFEKUA	10.1021/ic8001042
1a<|>n-1a	UZUZUL	10.1021/cg200606r
VO(bdc)-RT<|>VO(bdc), 4	IXOFIL	10.1021/ic1025087
VO(bdc), 6	IXODUV	10.1021/ic1025087
VO(bdc), 7	IXOFUX01	10.1021/ic1025087
VO(bdc), 8	IXOFOR	10.1021/ic1025087
[ZnÃ‚Â­(H2mpca)2(tfbdc)Ã‚Â­(H2O)]<|>Zn-ODCP	HEHLOY	10.1021/acs.inorgchem.7b01441
[Cu(HL)(ÃŽÂ¼2-OH)].n<|>1-D polymer	GUSCUU	10.1021/ja409267p
Cu(L1)Cl2Ã‚Â·2CHCl3<|>compound 1	JUGQUX	10.1021/ic980479k
[Co(HL)2]Ã‚Â·2H2O<|>Complex 3	UVINAP	10.1021/cg1012439
[Ag2(L)]<|>Complex 5	UVINIX	10.1021/cg1012439
[Mn(TCNQ)2(H2O)2]Ã¢Ë†Å¾<|>11	OBAPOW	10.1021/cm980608v
[TbLÃ‚Â­(glu)]Ã‚Â·2nnH2O<|>compound 2	KAGFAC	10.1021/acs.inorgchem.5b02375
PCN-13<|>Zn4O(H2O)3(C16H8O4)3Ã‚Â·2DMF	TIRQOB	10.1021/ic701507r
[Eu4(OH)4(3-SBA)4(H2O)4]Ã‚Â·10H2O<|>compound 1	EQUBOI	10.1021/ic902241n
[Gd4(OH)4(3-SBA)4(H2O)4]Ã‚Â·10H2O<|>compound 2	EQUBUO	10.1021/ic902241n
[Tb4(OH)4(3-SBA)4(H2O)4]Ã‚Â·8H2O<|>compound 3	EQUBIC	10.1021/ic902241n
Co(tahedpH2)<|>compound 3	POVRIC	10.1021/cg8007624
compound 1<|>1	OGEBAF01	10.1021/ic4017189
(EMIm)[Co2(d-cam)2(ac)]<|>compound 1	NOFDUI	10.1021/ic8007798
9-propyladenineÃ¢Ë†â€™silver nitrate<|>complex 4	GIRHEV	10.1021/ic701465d
9-propyl-6-chloropurineÃ¢Ë†â€™silver nitrate<|>complex 5	GIRHOF	10.1021/ic701465d
{(NH4)2[Fe2O(ox)2Cl2]Ã‚Â·2H2O}<|>compound 1	XIPHIN	10.1021/ic011100o
(CuSCN)2(mbbm)<|>Compound 1	CUYTAS	10.1021/cg100028y
(CuSCN)2(ebbm)2<|>Compound 2	CUYSAR	10.1021/cg100028y
(CuSCN)2(prbbm)<|>Compound 3a	CUYTEW	10.1021/cg100028y
(CuSCN)2(pbbm)<|>Compound 5	CUYSOF	10.1021/cg100028y
(CuSCN)2(hbbm)<|>Compound 6	CUYSUL	10.1021/cg100028y
[Nd(dpa)(C2O4)(H2O)]<|>{[Nd(dpa)(C2O4)(H2O)]Ã‚Â·(H2O)}(n1)<|>Complex 1	QURCAI	10.1021/cg1000045
Cu-SIP-3<|>Cu2(OH)(C8H3O7S)(H2O)Ã‚Â·2H2O	GIKMOD03	10.1021/ja910600b
[Cd(dtmp)(SCN)2Ã‚Â·CH3OH]<|>compound 2	POCQAA	10.1021/cg700892z
[Cd(dtcp)(SCN)2Ã‚Â·CH3OH]<|>compound 3	POCQEE	10.1021/cg700892z
[Cd(dttp)2(SCN)2]<|>compound 1	POCPUT	10.1021/cg700892z
{[Zn(L1-H)2]Ã‚Â·2MeOH}<|>{[Zn(L-H)12]Ã‚Â·2MeOH}	MIDRAT	10.1021/cg0700317
{[Zn(L1-H)2]Ã‚Â·2H2O}<|>{[Zn(L-H)12]Ã‚Â·2H2O}	GIZKIK	10.1021/cg0700317
{[Zn(L2)Cl2]Ã‚Â·0.5H2O}	MIDRIB	10.1021/cg0700317
Cd2(trz)3(NO3)(H2O)<|>complex 2	MUPYOM	10.1021/cg9012894
Cd(Htrz)(SO4)(H2O)<|>complex 3	MUPYIG	10.1021/cg9012894
Zn2(trz)2(NO3)2(H2O)<|>complex 4	MUPYAY	10.1021/cg9012894
Zn2(Htrz)2(SO4)2<|>complex 5	MUPYEC	10.1021/cg9012894
[Cd(HBTC)BPE]<|>compound 2<|>2	XICHEY	10.1021/cg301760a
{Cu3(CN)4(H2O)3}<|>1	FUTJOV	10.1021/ic0483491
C24H12N4O10Cl4Ag2U<|>Compound 3	FIDXIC	10.1021/acs.inorgchem.8b00402
[Ln2(H4L)(C2O4)3(H2O)]Ã‚Â·2H2O<|>compound 11	QUVFAP	10.1021/cg901012w
[Ln2(H4L)(C2O4)3(H2O)]Ã‚Â·2H2O<|>compound 9	QUVDOB	10.1021/cg901012w
[Ln2(H4L)(C2O4)3(H2O)]Ã‚Â·2H2O<|>compound 12	QUVFET	10.1021/cg901012w
[Ln2(H4L)(C2O4)3(H2O)]Ã‚Â·2H2O<|>compound 10	QUVDUH	10.1021/cg901012w
[Ln2(H4L)(C2O4)3(H2O)]Ã‚Â·3H2O<|>compound 3	QUVCIU	10.1021/cg901012w
[La2(L)2(DMA)2]Ã‚Â·nH2O<|>complex 1	GARLAP	10.1021/acs.cgd.7b00112
[Pr2(L)2(DMA)2]Ã‚Â·nH2O<|>complex 2	GARLET	10.1021/acs.cgd.7b00112
[Nd2(L)2(DMA)2]Ã‚Â·nH2O<|>complex 3	GARLIX	10.1021/acs.cgd.7b00112
[Sm2(L)2(DMA)2]Ã‚Â·nH2O<|>complex 4	GARLOD	10.1021/acs.cgd.7b00112
[Eu2(L)2(DMA)2]Ã‚Â·nH2O<|>complex 5	GARLUJ	10.1021/acs.cgd.7b00112
[Gd2(L)2(DMA)2]Ã‚Â·nH2O<|>complex 6	GARMAQ	10.1021/acs.cgd.7b00112
[{(H2O)Ã‚Â­Co1.5(ÃŽÂ¼-3-bpna)1.5(ÃŽÂ¼-btc)}Ã‚Â·3DMFÃ‚Â·3H2O]<|>CP2	JUJTAL	10.1021/acs.cgd.5b00911
[Me2NH2]2[In2(Cu4I4)(pdc)4]<|>InOF-6	JOXNAN	10.1021/cg501795w
[Fe(btre)2(NCS)2]<|>compound 1	CEDXAL	10.1021/ic050971l
{Cu(4-VPY)Cl}(n1)<|>1	MIDPUK	10.1021/om010665p
[AMI][Zn2(BTC)(OH)Br]<|>compound 6	MIQLII	10.1021/ic701393w
{[Nd2(L)2(H2O)3]Ã‚Â·4H2O}(n1-r)<|>1-r<|>1-s	FAVGAN	10.1021/acs.cgd.6b01763
{[Nd2(L)2(H2O)3]Ã‚Â·4H2O}(n1-s)<|>1-s	FAVGER	10.1021/acs.cgd.6b01763
{[Sm2(L)2(H2O)2]Ã‚Â·4H2O}(n2-r)<|>2-r<|>2-s	FAVGIV	10.1021/acs.cgd.6b01763
{[Sm2(L)2(H2O)2]Ã‚Â·4H2O}(n2-s)<|>2-s	FAVGOB	10.1021/acs.cgd.6b01763
{[Eu2(L)2(H2O)2]Ã‚Â·4H2O}(n3-r)<|>3-r<|>3-s	FAVGUH	10.1021/acs.cgd.6b01763
{[Eu2(L)2(H2O)2]Ã‚Â·4H2O}(n3-s)<|>3-s	FAVHAO	10.1021/acs.cgd.6b01763
{[Tb2(L)2(H2O)2]Ã‚Â·4H2O}(n4-r)<|>4-r<|>4-s	FAVHES	10.1021/acs.cgd.6b01763
{[Tb2(L)2(H2O)2]Ã‚Â·4H2O}(n4-s)<|>4-s	FAVHIW	10.1021/acs.cgd.6b01763
{[Ni(L)(H2O)2]Ã‚Â·4H2O}<|>compound 5	GESFAN	10.1021/cg301403w
{[Co(L)(H2O)2]Ã‚Â·4H2O}<|>compound 4	GESDUF	10.1021/cg301403w
{Mn(L)(H2O)2}<|>compound 1	GESDEP	10.1021/cg301403w
1<|>1a<|>1MeOH<|>1EtOH<|>nÃ¢â‚¬â€˜PrOH1apohost<|>iÃ¢â‚¬â€˜PrOH	IFENOY	10.1021/ja401671p
{[Ag3(bcbs)4]Ã‚Â­(PF6)3Ã‚Â·4CH2Cl2}<|>3	YUQNAB	10.1021/acs.cgd.5b01050
[Zn2(NH2Ã¢â‚¬â€œBTB)]Ã‚Â­[2-pim]Ã‚Â·3DMFÃ‚Â·6H2O<|>1-pim	EKEKIQ	10.1021/acs.inorgchem.6b00136
[Zn2(NH2Ã¢â‚¬â€œBTB)]Ã‚Â­[2-buim]Ã‚Â·3DMFÃ‚Â·5H2O<|>1-buim	EKEKOW	10.1021/acs.inorgchem.6b00136
[Cd(HBTC)(TMD)(H2O)]Ã‚Â·4.5H2O<|>Compound II	NABNOU	10.1021/ic049523o
[Cd2(BTC)(TMD)2(NO3)]Ã‚Â·3H2O<|>Compound III	NABNUA	10.1021/ic049523o
{[Zn2(Hpyro)2(H2O)2(H2-3-bpmp)]Ã‚Â·H2O}<|>compound 1	UVAREP	10.1021/cg1015109
[Cd3(tib)2(BTB)2(DMA)2(H2O)2]Ã‚Â·2DMAÃ‚Â·8H2O<|>2	DAGJED	10.1021/acs.inorgchem.6b01869
{[Zn3Mn1.5(bpe)(bba)4(Hbba)]Ã‚Â·bpe}(nMnÃ¢Ë†â€™Zn)	DOCKOW	10.1021/cg700740m
{[Eu(PDA)3Mn1.5(H2O)3]Ã‚Â·3.25H2O}Ã¢Ë†Å¾<|>Complex 1<|>1	FAHTUE	10.1021/ja047141b
{[Tb(PDA)3Mn1.5(H2O)3]Ã‚Â·3.25H2O}Ã¢Ë†Å¾<|>Complex 2<|>2	FAHVAM	10.1021/ja047141b
1<|>1a	QUSQIG	10.1021/acs.inorgchem.5b00682
[Mn(bdc)(dpe)]Ã¢Å Æ’DMF<|>1Ã¢Å Æ’DMF<|>1'	EJANIO	10.1021/jacs.5b10491
[Mn2(bdc)2(rctt-tpcb)]<|>2	EJANOU	10.1021/jacs.5b10491
[Cu4I4(tdp)2]<|>Compound 1	VEYXAZ	10.1021/ic0616028
[Cu6I6(ptp)2]<|>Compound 3	VEYXIH	10.1021/ic0616028
1-Ca<|>[(CH3)2NH2][In3Ca2(BTC)4(DMF)2(H2O)4Cl2]Ã‚Â·solvent	PARSAF	10.1021/acs.cgd.6b01538
1-Sr<|>[(CH3)2NH2][In3Sr2(BTC)4(DMF)2(H2O)4Cl2]Ã‚Â·solvent	PARSEJ	10.1021/acs.cgd.6b01538
[Ag2(ÃŽÂ¼2-PTA)Ã‚Â­(ÃŽÂ¼3-PTA)Ã‚Â­(ÃŽÂ¼2-pga)Ã‚Â­(H2O)]Ã‚Â·6Hn2O<|>Compound 1	USODEN	10.1021/acs.inorgchem.6b00186
Mn5(btac)4(ÃŽÂ¼3-OH)2(EtOH)2Ã‚Â·DMFÃ‚Â·3EtOHÃ‚Â·3H2O<|>compound 1<|>1	HAWREE	10.1021/ic2021929
[Sm2(azdc)3(DMA)2]Ã‚Â·2nn(DMA)<|>compound 1	HUCWOT	10.1021/ic501395p
[Eu2(azdc)3(DMA)2]Ã‚Â·2nn(DMA)<|>compound 2	HUCWUZ	10.1021/ic501395p
[Gd2(azdc)3(DMA)2]Ã‚Â·2nn(DMA)<|>compound 3	HUCXAG	10.1021/ic501395p
[Tb2(azdc)3(DMA)2]Ã‚Â·2nn(DMA)<|>compound 4	HUCXEK	10.1021/ic501395p
[Dy2(azdc)3(DMA)2]Ã‚Â·2nn(DMA)<|>compound 5	HUCXIO	10.1021/ic501395p
[Ho2(azdc)3(DMA)2]Ã‚Â·2nn(DMA)<|>compound 6	HUCXOU	10.1021/ic501395p
[Er2(azdc)3(DMA)2]Ã‚Â·2nn(DMA)<|>compound 7	HUCXUA	10.1021/ic501395p
compound 5<|>5	XOXMED	10.1021/ja808853q
[{Yb(bbtec)1/4(dbtec)3/6(H2O)2}4Ã‚Â·6H2O]<|>Complex 1	MITGIF	10.1021/ic0110124
[{Er2(cbtec)2/4(ebtec)2/4(fbtec)2/4(H2O)4}Ã‚Â·4H2O]<|>Complex 2	MITGOL	10.1021/ic0110124
{[Mn2(tpta)Ã‚Â­(H2O)2]Ã‚Â·2H2O}<|>complex 3<|>3	OGUSIU	10.1021/acs.cgd.5b00504
[Cu12(BTC)8][H3PW12O40]<|>NENU-3a<|>compound 3a	SOYWUZ	10.1021/ja807357r
{[Zn(NCS)2(bpfp)2]Ã‚Â·2H2O}<|>Polymer 2	SAQJIE	10.1021/ma025787n
[Cd(N3)2(bpfp)2]<|>Polymer 3	SAQJOK	10.1021/ma025787n
[Zn(nba)2L2]<|>3	NIRCOH	10.1021/cg060666q
[Cd(L2)1.5(NCS)2]<|>5	NIRCAT	10.1021/cg060666q
[Fe(L1)2(NCS)2]<|>2	NIRCIB	10.1021/cg060666q
[Ni(L2)(hba)2(MeOH)2]Ã‚Â·2MeOH<|>4	NIRDEY	10.1021/cg060666q
[Cd(L2)2(tos)2]<|>7	NIRDAU	10.1021/cg060666q
[Cd(L2)2(NO3)2]<|>6	NIRCEX	10.1021/cg060666q
{[Na5Cu8Sm4(NTA)8(ClO4)8(H2O)22]Ã‚Â·ClO4Ã‚Â·8H2O}n<|>compound 1	QUBWIU	10.1021/ic900566v
Na2Co(ipa)2(MeOH)2<|>compound 1	LULXAS	10.1021/ic900919w
Na2Co(ipa)2(H2O)(EtOH)<|>compound 3	LULXEW	10.1021/ic900919w
Ag4(pzc)2V2O6<|>III	EGOHEO	10.1021/ic8004129
Cu2I2(pymSH)<|>compound 7	HAWTUW	10.1021/ic202255w
Cu2I2(pymSH)2<|>compound 6	HAWTOQ	10.1021/ic202255w
[Zn4(atz)4(CO3)(ox)(H2O)2]Ã‚Â·H2O<|>compound 3	KOMHAW	10.1021/cg800289c
[Zn2(atz)2(CO3)]Ã‚Â·3H2O<|>compound 2	KOMGUP	10.1021/cg800289c
[Zn2(atz)2(sca)]<|>compound 4	KOMHEA	10.1021/cg800289c
[Zn(atz)(fa)]<|>compound 1	DIJZUS01	10.1021/cg800289c
{MnII(pyrimidine)(H2O)}2{MnII(H2O)2}{WV(CN)8}22Ã‚Â·2H2O	FANQER	10.1021/ja030648m
(C4H22N3)[Zn3(HPO4)3(PO4)]Ã‚Â·1.5H2O<|>compound 4	DISSUU	10.1021/cm071462f
[Cu(2-pySO3)2(bpy)]Ã‚Â·H2O<|>1Ã‚Â·H2O<|>1<|>1Ã¢â‚¬Â²<|>1Ã‚Â·MeOH<|>1Ã‚Â·i-PrOH	DOLCUD	10.1021/ic800050u
SAPO-34<|>SAPO-34(1)<|>SAPO-34(2)<|>SAPO-34(3)	SAPJEZ	10.1021/jp0302414
CoAPSO-34<|>CoAPSO-34(1)<|>CoAPSO-34(2)	PANRUS01	10.1021/jp0302414
IRMOF-76	RUTNOK	10.1021/ja103016y
[Ce2(2,5-pzdc)3(H2O)4]Ã‚Â·6H2O<|>compound 1	VASFAZ	10.1021/acs.inorgchem.6b02774
[Pr2(2,5-pzdc)3(H2O)4]Ã‚Â·6H2O<|>compound 2	VASFED	10.1021/acs.inorgchem.6b02774
[Nd2(2,5-pzdc)3(H2O)4]Ã‚Â·6H2O<|>compound 3	VASFON	10.1021/acs.inorgchem.6b02774
[Eu2(2,5-pzdc)3(H2O)4]Ã‚Â·6H2O<|>compound 4	VASFUT	10.1021/acs.inorgchem.6b02774
[Er2(2,5-pzdc)3(H2O)4]Ã‚Â·5H2O<|>compound 5	VASFIH	10.1021/acs.inorgchem.6b02774
Zn3(BDT)3(DMF)4(H2O)2<|>compound 3	VEMMAC	10.1021/ja061716i
Mn3(BDT)3(DMF)4(H2O)2<|>compound 4	VEMMEG	10.1021/ja061716i
Mn2(BDT)Cl2(DMF)2<|>compound 5	VEMMIK	10.1021/ja061716i
Cu(BDT)(DMF)<|>compound 6	VEMMOQ	10.1021/ja061716i
Zn2(DHBDC)(DMF)Ã‚Â·2(H2O)2<|>MOF-74	FIJDOS	10.1021/ja045123o
Tb(BTC)(H2O)1.5Ã‚Â·(DMF)<|>MOF-76	FIJFEK	10.1021/ja045123o
Zn2(ATC)<|>MOF-77	FIJFAG	10.1021/ja045123o
Mn3(BDC)3(DEF)2<|>MOF-73	FIJDIM	10.1021/ja045123o
Cd2(HPDC)2(CHP)Ã‚Â·(H2O)<|>MOF-79	FIJFOU	10.1021/ja045123o
Co2(4,4Ã¢â‚¬Â²-bpy)(tfhba)2Ã‚Â·4,4Ã¢â‚¬Â²-bpy<|>compound 1	RACZEC	10.1021/ic100164k
Zn2(4,4Ã¢â‚¬Â²-bpy)(tfhba)2Ã‚Â·4,4Ã¢â‚¬Â²-bpy<|>compound 2	RACZIG	10.1021/ic100164k
[Mn(mipc)(N3)2]n<|>2	IZEXAM	10.1021/cm0351590
{[CuI17(L1)12Cl2]Cl3(H2O)6}Ã¢Ë†Å¾<|>{[CuI17(L1)12Cl2]Cl3(H2O)3}Ã¢Ë†Å¾<|>1a<|>1d	AWEZOS	10.1021/cg200300x
{[CuI17(L1)12Br2]Br3(H2O)5}Ã¢Ë†Å¾<|>{[CuI17(L1)12Br2]Br3(H2O)3}Ã¢Ë†Å¾<|>2a<|>2b	AWIBIS	10.1021/cg200300x
[Cd(bimb)0.5(O2NÃ¢Ë†â€™bdc)(H2O)]n<|>Compound 2	MASDAM	10.1021/cg050126d
{[Cd(bimb)0.5(HOÃ¢Ë†â€™bdc)]Ã‚Â·(H2O)}n<|>Compound 3	MASDEQ	10.1021/cg050126d
[In(bpydc)Cl]Ã‚Â·CH3CN<|>In1	KIXBOL	10.1021/acs.inorgchem.8b03209
SBMOF-2	YUNJUO	10.1021/jacs.5b02556
Not provided	YUNKAV	10.1021/jacs.5b02556
Not provided	YUNJOI	10.1021/jacs.5b02556
[Cd(suc)(4,4Ã¢â‚¬Â²-Hbpt)2(H2O)2]<|>Compound 4	SAXMOV	10.1021/cg201577w
[Ni(suc)(4,4Ã¢â‚¬Â²-Hbpt)(H2O)]Ã‚Â·2H2O<|>Compound 3	SAXMIP	10.1021/cg201577w
[Zn(suc)0.5(3,3Ã¢â‚¬Â²-bpt)(H2O)]<|>Compound 7	SAXNEM	10.1021/cg201577w
[Co4(dpdo)12][H(H2O)27(CH3CN)12][PW12O40]3<|>compound 1	LEQVUZ	10.1021/ja0611184
{Co(L2)32(CHCl3)2}Ã¢Ë†Å¾2<|>compound 2	VUMCEM	10.1021/cg801250g
[Ag(ÃŽÂ¼3-hmt)(p-nba)]Ã‚Â·2.5H2O<|>1	ECITIT	10.1021/ic001237z
Ag(ÃŽÂ¼3-hmt)(ÃŽÂ±-hna)<|>4	ECIVAN	10.1021/ic001237z
Ag(ÃŽÂ¼3-hmt)(ÃŽÂ²-hna)<|>5	ECIVER	10.1021/ic001237z
CPM-21-Co	WAVRES	10.1021/ja2118255
CPM-18-Nd<|>CPM-19-Nd	WAVQAN	10.1021/ja2118255
CPM-23	WAVQUH	10.1021/ja2118255
CPM-20	WAVROC	10.1021/ja2118255
CPM-21-Mn	WAVRAO	10.1021/ja2118255
[Co{C12H8O(COO)2}{C10H8N2}]Ã‚Â·C10H8N2<|>II<|>IIa	ZEXKUK	10.1021/cg301306m
{[Cd3(acon)2(dpa)2(H2O)2]Ã‚Â·4H2O}<|>compound 2	PALWEG	10.1021/cg2006869
PCN-131<|>{[Zn3O(H2O)3(adc)3]Ã‚Â·2(C2H6NH2)Ã‚Â·2(DMF)Ã‚Â·3(H2O)}n	YARGAB	10.1021/cg201059d
PCN-132Ã¢â‚¬Â²<|>{[Zn(adc)(4,4Ã¢â‚¬Â²-bpy)0.5]Ã‚Â·S}n	YARGOP	10.1021/cg201059d
Poly[ÃŽÂ¼2-chloro-ÃŽÂ¼2-2,3-dimethylpyrazine-N,Ã¢â‚¬ËœN-copper(I)]<|>II	JESXEL	10.1021/ic060747b
Poly[ÃŽÂ¼2-chloro-ÃŽÂ¼2-2,3-dimethylpyrazine-N,Ã¢â‚¬ËœN-copper(I)]<|>III	JESXEL01	10.1021/ic060747b
Catena[tri(ÃŽÂ¼2-chloro)bis(ÃŽÂ¼2-2,3-dimethylpyrazine-N,Ã¢â‚¬ËœN)tricopper(I)]<|>IV	JEPPEA	10.1021/ic060747b
[Co4(L)2(dib)3(H2O)4]Ã‚Â·4H2O<|>Compound 2	PEJRED	10.1021/cg301094h
MIL-53(Fe)<|>MIL-53(Fe)Ã¢Ë†â€™Ibu	EFEGOM	10.1021/ja710973k
{Na2Ã‚Â­[Cu(CO3)2Ã‚Â­(H2O)]Ã‚Â·2H2O}	DOFHIQ01	10.1021/ic400315g
AgOTf:tz2(CH2) (3:4)Ã‚Â·MeCN<|>Compound 5	LUNWEW	10.1021/ic025981q
AgNO3:tz2(CH2) (1:1)<|>Compound 1	LUNVUL	10.1021/ic025981q
AgNO2:tz2(CH2) (1:1)<|>Compound 2	LUNWAS	10.1021/ic025981q
Cu(ÃŽÂ¼2-NBzIDA)(Hhyp)<|>compound 3	QANMID	10.1021/ic201918y
[Cd3(PDA)1(tz)3Cl(H2O)4]Ã‚Â·3H2O<|>compound 1	GIGJEO	10.1021/acs.inorgchem.8b01767
Not provided	YUGZIK	10.1021/ic9009916
HKUST-1<|>HKUST-1Ã¢Å Æ’S<|>HKUST-1/S	TISPAO	10.1021/cg401304x
CAUMOF-4	QQQAEA01	10.1021/cg101558e
CuÃ‚Â­[NiÃ‚Â­(pdt)2]<|>CuÃ‚Â­[NiÃ‚Â­(pdt)2]Ã‚Â·nCH3CN	HIVPIO	10.1021/jacs.9b00654
CuÃ‚Â­[NiÃ‚Â­(pdt)2]-adsorbate complexes	HIVPOU	10.1021/jacs.9b00654
CAMOF-1<|>nanoCAMOF-1	DOGMET	10.1021/ja4094378
CMF-1<|>P1	XIJPAI	10.1021/ja072274t
[Zn(HCOO)2(HCONH2)2]<|>4Zn<|>4bZn	DEPJIR02	10.1021/ic402200v
[Ni(HCOO)2(HCONH2)2]<|>2Ni<|>2bNi	NIXQAO01	10.1021/ic402200v
[Cu(HCOO)2(HCONH2)2]<|>3Cu	FADZEP01	10.1021/ic402200v
[Mg(HCOO)2(HCONH2)2]<|>5Mg	NIXRAP	10.1021/ic402200v
MFM-300(In)<|>MFM-300Ã‚Â­(In)-solvate	OTEGOL01	10.1021/jacs.6b01323
MFM-300(In) 1.09CD4 per In<|>NOTT-300 (In) 1.09 CD4	OWIHEJ	10.1021/jacs.6b01323
MFM-300(In) 2.09CD4 per In<|>NOTT-300 (In) 2.09 CD4	OWIHIN	10.1021/jacs.6b01323
MFM-300(In) 3.11CD4 per In<|>NOTT-300 (In) 3.11 CD4	OWIHOT	10.1021/jacs.6b01323
MFM-300(In) 0.90D2	OWIHUZ	10.1021/jacs.6b01323
MFM-300(In) 1.60 D2	OWIJAH	10.1021/jacs.6b01323
MFM-300(In) 2.99 D2	OWIJEL	10.1021/jacs.6b01323
MFM-300(In) 4.83 D2	OWIJIP	10.1021/jacs.6b01323
MFM-300(In) 6.08 D2	OWIJOV	10.1021/jacs.6b01323
{[Ni1.5(L)Ã‚Â­(4,4Ã¢â‚¬Â²-azobpy)Ã‚Â­(H2O)2]Ã‚Â·6.5H2O}(n1)<|>1	RIWKUG	10.1021/acs.chemmater.8b03621
{[Ni1.5(L)Ã‚Â­(4,4Ã¢â‚¬Â²-bpy) (H2O)]Ã‚Â·6H2O}(n2)<|>2	CILXIH01	10.1021/acs.chemmater.8b03621
{[Ni1.5(L)Ã‚Â­(NH2-bpy)Ã‚Â­(H2O)]Ã‚Â·7.5H2O}(n4)<|>4	HIVBIA	10.1021/acs.chemmater.8b03621
{Cu3(tib)4Ã‚Â·6Ã‚Â·4.94H2O}(n1)<|>{Cu3(tib)4}	FOXPUE	10.1021/cg800600g
{[Co(tib)(H2O)2(SO4)]Ã‚Â·EtOHÃ‚Â·H2O}(n6)	FOXQUF	10.1021/cg800600g
{[Cd(tib)(H2O)2(SO4)]Ã‚Â·EtOHÃ‚Â·H2O}(n5)	FOXQOZ	10.1021/cg800600g
{[Cu2(tib)2(SO4)2]Ã‚Â·2EtOHÃ‚Â·2H2O}(n2)	FOXQAL	10.1021/cg800600g
C4N3OH7Ã‚Â·ZnHPO3	HUYGOX	10.1021/ic020593+
{[AgÃ‚Â­(bfps)]Ã‚Â­NO3}<|>compound 1	ADAQII	10.1021/acs.inorgchem.7b02034
Zn-TCPP<|>Zn2(TCPP)(DMF)2<|>Zn-TCPP'	NAWXER	10.1021/acs.cgd.7b00068
MSO2Pr-100<|>WUF-10	XALDAS	10.1021/acs.cgd.7b00007
[CuL]Ã‚Â·xDMFÃ‚Â·yH2O<|>1<|>1a	EZIMAC	10.1021/ic200328q
Mn3(C8O4H4)3(C5H11ON)2<|>compound 1<|>1	FIJDIM03	10.1021/ja051233z
Ag(ccnom)<|>Ag(ccnom) (5)	FOCVUQ	10.1021/cg500051m
Cu3(3PPN)2(hfac)6<|>Net3d	EZOBUR02	10.1021/ic200362c
Cu3(3PPN)2(hfac)6<|>Net3d	EZOBUR	10.1021/ic200362c
[Cd8(OH)4(H2O)10(bna)6]Ã‚Â·17H2O<|>3	ARESOF	10.1021/ic034847i
Zn3Al6(PO4)12, 4tren, 17H2O<|>MIL-74	OKECIQ01	10.1021/ja0294818
Zn3Al6(PO4)12, 4tren, 17H2O<|>MIL-74	OKECIQ	10.1021/ja0294818
[Cd3(L)2(H2O)4]<|>Complex 2	YIKGEF01	10.1021/cg0702636
C7H9MnN3O5<|>compound 2	TIVZOO	10.1021/cg060778h
K(L)(H2O)<|>compound 2	MINKAX01	10.1021/ic401327h
Cs(L)(ala)<|>compound 6	MINLOM	10.1021/ic401327h
1<|>Gd16 Macrocycles	TISWEZ	10.1021/cg4008735
1<|>compound 1	RIGWIP	10.1021/ic302556r
bis(.mu.-dibutylphosphinato)-copper(II)	DBUPCU	10.1021/ic50178a048
[Cu3(TP)4(N3)2(DMF)2]Ã‚Â·2H2OÃ‚Â·2DMF<|>compound 1	QOMSES	10.1021/ic5008457
[Cu3(TP)4(N3)2(DMF)2]Ã‚Â·3C6H12<|>compound 1a	QONKUB	10.1021/ic5008457
[Cu3(TP)4(N3)2(DMF)2]Ã‚Â·2C5H10<|>compound 1b	QONLAI	10.1021/ic5008457
[Cu3(TP)4(N3)2(DMF)2]Ã‚Â·H2OÃ‚Â·C10H18<|>compound 1c	QONLEM	10.1021/ic5008457
[Cu3(TP)4(N3)2(DMF)2]Ã‚Â·C4H8O2<|>compound 1d	QONLIQ	10.1021/ic5008457
[Cu3(TP)4(N3)2]Ã‚Â·3C4H8O2<|>compound 1e	QOMRUH	10.1021/ic5008457
[Cu3(TP)4(N3)2]Ã‚Â·2H2OÃ‚Â·C5H10O<|>compound 1f	QOMSAO	10.1021/ic5008457
MFU-4<|>compound 1	ILUSOZ	10.1021/acs.cgd.6b00038
[{Cu(L1)2(Cl)}Ã‚Â·FÃ‚Â·(H2O)4]<|>1<|>CP1	XUMMUP	10.1021/cg300279z
Ga-PMOF<|>[Ga2(H2TCPP)(OH)2]Ã‚Â·3DMFÃ‚Â·3H2O<|>Ga-PMOF-bs-th	OTAQAD	10.1021/acs.inorgchem.6b00221
In-PMOF<|>[In2(H2TCPP)(OH)2]Ã‚Â·3DMFÃ‚Â·4H2O<|>In-PMOF-bs-th	OTABES	10.1021/acs.inorgchem.6b00221
MIL-121<|>MIL-121_as<|>MIL-121_ht	RAWZIA	10.1021/ic101128w
[{Ru2(p-CH3PhCO2)4}2(BTDA-TCNQ)]Ã‚Â·2(p-xylene)Ã‚Â·CH2Cl2<|>compound 5	JUHWOA	10.1021/ic502513p
Co2(dca)4(2,5-dmpdo)2<|>compound 1	MAKRIA	10.1021/ic048342j
Co3(dca)6(H2O)4Ã‚Â·2(2,3,5-tmpdo)<|>compound 2	MAKROG	10.1021/ic048342j
Ag(pyz)2(S2O8)	XUGQUM	10.1021/ja9005223
Ca(PBDC)(H2O)3<|>compound 1	CATPAL03	10.1021/cg3003756
Ca(OBDC)(H2O)<|>compound 2	CAPHTH02	10.1021/cg3003756
Ba5(OBDC)4(H2O)2(NO3)2<|>compound 3	PEFRAV	10.1021/cg3003756
[Mn3(tmidc)2(H2O)4]Ã‚Â·(H2O)6<|>compound 1	DAWWIJ	10.1021/cg201287t
[Co3(tmidc)2(H2O)4]Ã‚Â·(H2O)4<|>compound 2	DAWWEF	10.1021/cg201287t
[Cd(Htmidc)]<|>compound 4	DAWWUV	10.1021/cg201287t
RhII2(bza)4(2-epyz)<|>compound 1<|>crystal 1	KELCUA01	10.1021/ic051952e
Compound 1<|>1<|>1a<|>network 1a	YINTEW	10.1021/cg400769p
CdL<|>Complex 1<|>MOF 1	PURROK	10.1021/cg9012262
ZnL<|>Complex 2<|>MOF 2	PURSAX	10.1021/cg9012262
[YbNa3(PZTC)2(H2O)4]Ã‚Â·2H2O<|>complex 3	GOPGID	10.1021/ic500592k
{[Cd3(deatrz)4Cl2(SCN)4]Ã‚Â·2H2O}<|>complex 4	EQUHAZ	10.1021/ic0348244
{[Cd(dmtrz)Cl2]Ã‚Â·1.5H2O}<|>complex 3	EQUHON	10.1021/ic0348244
{Zn(L)(FUM)}Ã¢Ë†Å¾(1)<|>compound 1	YARRIU	10.1021/cg200926z
{Zn2(L)(1,4-NAPDC)2Ã‚Â·2DMF}Ã¢Ë†Å¾(4)<|>compound 4	YARSAN	10.1021/cg200926z
{Zn3(L)2(OX)3Ã‚Â·H2O}Ã¢Ë†Å¾(6)<|>compound 6	YARSIV	10.1021/cg200926z
[Cu2(H2tea)2(pma)Na2(H2O)4)]Ã‚Â·10nnH2O<|>compound 1	RERPUA	10.1021/cg060310e
CdÃ‚Â­(PTC)2<|>cadmium bisÃ‚Â­(phenyldithiocarbamate)	CELVIB	10.1021/acs.inorgchem.7b01711
{[Et2NH2]2[Zn5(L)2(H2O)4]Ã‚Â·2C2H5OHÃ‚Â·2H2O}<|>complex 1	VOSWIL	10.1021/cg501828u
{[Et2NH2]4[Zn7(HL)2(H2L)2]Ã‚Â·4C2H5OHÃ‚Â·6H2O}<|>complex 2	DOYHUW	10.1021/cg501828u
{[Et2NH2]4[Zn6(L)2(H2L)(H2O)2]Ã‚Â·2C2H5OHÃ‚Â·2H2O}<|>complex 3	DOYHOQ	10.1021/cg501828u
{[Zn(tpt)(btec)1/2]Ã‚Â·H2O}<|>4	XODJUW	10.1021/ic701346x
[{La(H2O)5(dipic)}{La(H2O)(dipic)}]2{Mo8O26}Ã‚Â·10H2O<|>compound 1<|>1	FAZZEM	10.1021/cg049732j
Mn2(BPTCA)(ÃŽÂ¼-H22O)2<|>complex 3	WOCHUS	10.1021/cg7011952
[Mn(tfbdc)(4,4Ã¢â‚¬Â²-bpy)(H2O)2]<|>MnÃ¢â‚¬â€œLCP	SEFMOH01	10.1021/ic301579g
[Al(OH)(trans-CDC)]Ã‚Â·H2O<|>CAU-13<|>compound 2	MILQIJ	10.1021/ic400825b
{[TbÃ‚Â­(L)Ã‚Â­(DMA)]Ã‚Â·(DMA)Ã‚Â·(0.5H2O)}<|>1<|>1Ã¢â‚¬Â²	UVOTOQ	10.1021/acs.cgd.6b00930
Mn3(btdc)3(DMF)4<|>crystal 1	UWOWAF	10.1021/ic101112b
[Cd(2-pc)(4-pc)(H2O)]Ã‚Â·N2H4<|>2	DARYEB	10.1021/ic0504137
[K(18-crown-6)][Cd(SCN)3]<|>2	RAPVAF02	10.1021/ic049831m
[Me2NH2][CdNa(OH-m-BDC)2(H2O)2]Ã‚Â·2H2O<|>compound 2	KEYMUY	10.1021/cg400060t
TABD-MOF-3	NUXYUC	10.1021/ja508962m
TABD-MOF-1<|>TABD-MOF-2	NUXYOW	10.1021/ja508962m
[Co3(BTB)2(DMA)2]<|>2	HELDOT	10.1021/cg300686n
URMOF-4<|>In3O(OH)(L2)(H2O)3<|>In3O(OH)(L2)	ALEJAE	10.1021/acs.chemmater.5b03999
URMOF-1<|>Cu3(L1)(H2O)3<|>Cu3(L1)	ALEJEI	10.1021/acs.chemmater.5b03999
URMOF-2<|>Zn3(L1)(H2O)3<|>Zn3(L1)	ALEJIM	10.1021/acs.chemmater.5b03999
[Zn4O(bdc)(bpz)2]Ã‚Â·4DMFÃ‚Â·6H2O<|>Compound 1<|>1	WIYFAM	10.1021/ic702085x
[Zn2(Hbbim)2(bbim)0.5Cl]<|>compound 6	LOFGAP	10.1021/cg700980v
catena-[bis(ÃŽÂ¼2-2-Methoxybenzoato-O,O')-hexamethyl-di-tin]	DOZCIE	10.1021/ic00235a005
{[CoÃ‚Â­(tipb)Ã‚Â­(obba)]Ã‚Â·(DMF)}(n4)<|>complex 4	YOVPEG	10.1021/cg500975j
compound 1<|>La-TmCPP	MIHLAR	10.1021/ic0701099
compound 2<|>Pr-TmCPP	MIHLEV	10.1021/ic0701099
compound 3<|>Pr-TmCPP	MIHLIZ	10.1021/ic0701099
compound 4<|>Sm-TmCPP	MIHLOF	10.1021/ic0701099
compound 5<|>Dy-TmCPP	MIHLUL	10.1021/ic0701099
compound 6<|>Cu-TpCPP	MIHMAS	10.1021/ic0701099
compound 7<|>Nd-Pt-TpCPP	MIHMEW	10.1021/ic0701099
{[Cu5(H2O)2(Htrz)2(ÃŽÂ¼3-OH)2(btec)2]Ã‚Â·0.125H2O}n<|>3	DAWJES	10.1021/cg2011666
HoÃ¢â‚¬â€œTCA	YEYFEP	10.1021/ja305367j
[Cu4(NC5H4Ã¢Ë†â€™PO3)4(H2O)10]<|>compound 1	KILJEV	10.1021/ic070132u
[Zn2(NHC5H4Ã¢Ë†â€™PO3H)2Cl4]<|>compound 3	KIJKOE	10.1021/ic070132u
UTSA-300<|>UTSA-300a<|>UTSA-300Ã¢Å Æ’H2O	SAXPIT	10.1021/jacs.7b03850
{[Zn2(L1)2(ÃŽÂ¼2-L1)2(4,4Ã¢â‚¬Â²-bipy)2]Ã‚Â·MeOH}<|>n1	CUMREI	10.1021/cg9007747
{[Cd2(L1)2(ÃŽÂ¼2-L1)2(4,4Ã¢â‚¬Â²-bipy)2]Ã‚Â·MeOH}<|>n2	CUMRIM	10.1021/cg9007747
{[Cd2(ÃŽÂ¼2-ÃŽÂ·2-L5-ÃŽÂ·2)2(SO4)(4,4Ã¢â‚¬Â²-bipy)2(H2O)2]Ã‚Â·5H2O}<|>n6	CUMROS	10.1021/cg9007747
(ZnSO3)Py<|>compound 1	TILZIY	10.1021/ic070325h
{[Cu3(TMA)2(Im)6(H2O)]Ã‚Â·7H2O}(n1)	YIGQOU	10.1021/ic015609v
[CdÃ‚Â­(L3)Ã‚Â­(H2O)2]<|>3	EXAJUK	10.1021/acs.inorgchem.6b01416
Fe(btr)32<|>tris(4,4Ã¢â‚¬Ëœ-bis-1,2,4-triazole)iron(II) diperchlorate	CICSOW02	10.1021/ic990511q
1<|>1a	IYOHOU	10.1021/ja2030273
Zn[{ÃŽÂ·6-C6H5COO}Cr(CO)3]2(bpe)<|>compound 2	IXAJEX	10.1021/ic102167t
Zn[{ÃŽÂ·6-C6H5COO}Cr(CO)3]2(tmdp)<|>compound 3	IXAJIB	10.1021/ic102167t
Er2Ter3(H2O)6Ã‚Â·2H2O<|>compound 4	NERMON	10.1021/ic060241t
dia-MOF 2a<|>C38H32AgF6N4O2P	FAJZOI	10.1021/acs.cgd.5b01601
LnÃ‚Â­(HCOO)3Ã‚Â·(HCONH2)2<|>2Sm	RUGGIL	10.1021/cg501421u
LnÃ‚Â­(HCOO)3Ã‚Â·(HCONH2)2<|>3Eu	RUGGOR	10.1021/cg501421u
LnÃ‚Â­(HCOO)3Ã‚Â·(HCONH2)2<|>5Tb	RUGHEI	10.1021/cg501421u
LnÃ‚Â­(HCOO)3Ã‚Â·(HCONH2)2<|>4Gd	RUGGUX	10.1021/cg501421u
LnÃ‚Â­(HCOO)3Ã‚Â·(HCONH2)2<|>6Ho	RUGHOS	10.1021/cg501421u
LnÃ‚Â­(HCOO)3Ã‚Â·(HCONH2)2<|>7Tm	RUGHUY	10.1021/cg501421u
LnÃ‚Â­(HCOO)3Ã‚Â·(HCONH2)2<|>8Yb	RUGJAG	10.1021/cg501421u
LnÃ‚Â­(HCOO)3Ã‚Â·(HCONH2)2<|>9Lu	RUGJEK	10.1021/cg501421u
[NH2CHNH2]Ã‚Â­[LnÃ‚Â­(HCOO)4]<|>10Sm	RUGJIO	10.1021/cg501421u
[NH2CHNH2]Ã‚Â­[LnÃ‚Â­(HCOO)4]<|>11Ho	RUGJOU	10.1021/cg501421u
[NH2CHNH2]Ã‚Â­[LnÃ‚Â­(HCOO)4]<|>12Tm	RUGJUA	10.1021/cg501421u
[NH2CHNH2]Ã‚Â­[LnÃ‚Â­(HCOO)4]<|>13Lu	RUGKAH	10.1021/cg501421u
[Cu(datrz)]<|>2	COMHUI	10.1021/cg800378c
[Cu4(datrz)2(OH)2(SO4)2]<|>3	COMJAQ	10.1021/cg800378c
[Sm(ad)0.5(2,5-pydc)(H2O)]<|>Complex 4	MOYLAO	10.1021/cg801157k
[Tb(ad)0.5(2,5-pydc)(H2O)]<|>Complex 5	WOCHAY01	10.1021/cg801157k
[Nd(ad)0.5(2,5-pydc)(H2O)]<|>Complex 3	MOYKUH	10.1021/cg801157k
[H2NMe2]2[(UO2)2(L)3]Ã‚Â·1.5H2O<|>Complex 3	ZOZCIC	10.1021/ic503004j
Mn-HFMOF-D<|>[Mn2(hfbba)2(3-mepy)]Ã‚Â·(H2O)	OZEPIT	10.1021/ic1017246
[Zn(dmtz)(HCOO)]Ã‚Â·(1/6Me2NH)(1/4H2O)<|>MAF-X4<|>1b	YUBFOR	10.1021/ic802446m
[Zn(dmtz)F]<|>MAF-X5<|>2a	YUBFUX	10.1021/ic802446m
Ag2(sb)<|>complex 1	OGUTAM	10.1021/cg900443c
[Cu2(tae)(bipy)2]Ã‚Â·2NO3-Ã‚Â·xS<|>compound 1<|>1	LEQQII	10.1021/cg060534x
[Cu2(tae)(bipy)2]Ã‚Â·2NO3-Ã‚Â·xS<|>compound 2<|>2	LEQQAA	10.1021/cg060534x
[Cu2(tae)(bipy)2]Ã‚Â·2NO3-Ã‚Â·xS<|>compound 3<|>3	LEQQEE	10.1021/cg060534x
AgC2H7N6O<|>compound 3<|>silver 5-(1-methylhydrazinyl)Ã‚Â­tetrazolate hydrate	GAYHUL	10.1021/ic300242e
[Ln2(HL)(H2L)(L)(H2O)2]Ã‚Â·4H2O<|>compound 7<|>Nd	LABPOV	10.1021/ic901621x
[Ln2(HL)(H2L)(L)(H2O)2]Ã‚Â·4H2O<|>compound 8<|>Sm	LABPUB	10.1021/ic901621x
[Ln2(HL)(H2L)(L)(H2O)2]Ã‚Â·4H2O<|>compound 9<|>Eu	LABQAI	10.1021/ic901621x
[Cd(p-xda)Ni(CN)4]Ã‚Â·o-CH3C6H4NH2<|>1	ZURQOS	10.1021/ic950382n
[Cd2(p-xda)3{Ni(CN)4}2]Ã‚Â·2C4H5N<|>4	ZURRIN	10.1021/ic950382n
[Cd(C6H5NH2)2(p-xda)Ni(CN)4]<|>5	ZURROT	10.1021/ic950382n
Mn(dpdo)(H2O)2(C4H4O4)<|>Compound 3	FARJEO	10.1021/cg049847n
Zn(dpdo)(H2O)2(C4H4O4)<|>Compound 2	FARJOY	10.1021/cg049847n
compound 1<|>1a<|>network 1a	AVEMIY	10.1021/cg200571y
compound 2<|>2a<|>network 2a	AVEMOE	10.1021/cg200571y
[{Cu2(ÃŽÂ¼-Br)2(PPh3)2}(ÃŽÂ¼-bpy)]Ã¢Ë†Å¾<|>1-Br	SIPYAS01	10.1021/ic0510359
[Cu2(DIBA)4](H3PMo12O40)Ã‚Â·6H2O<|>Compound 1	ASIQEA	10.1021/acs.inorgchem.6b00009
[Cu2(DIBA)4](H4SiW12O40)Ã‚Â·6H2O<|>Compound 2	ASIQIE	10.1021/acs.inorgchem.6b00009
3Ã¢Ë†Å¾[Zn5(Htea)2(1,3-bdc)3(H2O)]Ã‚Â·2.6H2O<|>compound 3	RUFRIV	10.1021/cg501604c
{[Cd1.5(L)(p-bix)]Ã‚Â·H2O}(n3)<|>complex 3	FODBOR	10.1021/cg401935z
{[Cd1.5(L)(bpbd)2.5]Ã‚Â·2H2O}(n6)<|>complex 6	FODCEI	10.1021/cg401935z
Cd1.5(L)(m-bix)<|>complex 4	FODBUX	10.1021/cg401935z
(3-ptz)2Cu(I)2<|>compound 1	QITZUP	10.1021/cg070528g
(3-ptz)Cu(I)CdCl2<|>compound 2	QIVBAZ	10.1021/cg070528g
{[Cu2(ox)2(bpmp)]Ã‚Â·6H2O}<|>compound 5	UHIYAN	10.1021/acs.cgd.5b00040
[Mn2(ÃŽÂ¼4-L)(HI2O)6]<|>Compound 1	GUXTAV	10.1021/cg801348n
[Mn2(ÃŽÂ¼8-L)(HI2O)2]<|>Compound 2	GUXTEZ	10.1021/cg801348n
[Ag4(L)(4,4Ã¢â‚¬Â²-bpy)I3]Ã‚Â·10H2O<|>Compound 4	GUXTOJ	10.1021/cg801348n
[Ni8(OH)4(OH2)2(tet)6]Ã‚Â·nSolv<|>compound 4	OKERIG	10.1021/ja102862j
Gd(PDC)(GA)<|>Compound 1	JORCAW	10.1021/cg401365x
Tb(PDC)(GA)<|>Compound 2	JORCEA	10.1021/cg401365x
Er(PDC)(GA)<|>Compound 4	JORCOK	10.1021/cg401365x
Gd(PDC)(OAc)(H2O)<|>Compound 7	JORDEB	10.1021/cg401365x
Tb2(PDC)3(H2O)2<|>Compound 9	JORDOL	10.1021/cg401365x
PdCdMOF11<|>[5]2CdCl2(CHCl3)4	XIWWUX	10.1021/ic402892f
Zn[Fe(CN)5imidazole]Ã‚Â·H2O<|>3	ILUSIS	10.1021/ic101447q
DUT-116(Cu)<|>DUT-71 derivative	VAMYEQ	10.1021/acs.cgd.7b00184
Mn2(H2O)[O2C(CH2)3CO2]2<|>MnDC-3	EHISIX	10.1021/cm010219s
compound 1<|>1	VETTOE	10.1021/cg060520r
compound 3<|>3	VETVAS	10.1021/cg060520r
{[Cd3L2(hbmb)(H2O)2]Ã‚Â·2.5H2O}(n2)<|>complex 2	XOGXAU	10.1021/cg500295r
(C7H21N3)0.5(H3O)[Mn(H2O)2Ga4F2(ox)(PO4)4]Ã‚Â·4H2O<|>compound 3	FOFHEO	10.1021/cm049411v
(C5H14N2)[Mn(H2O)2Ga4F2(ox)(PO4)4]Ã‚Â·3H2O<|>compound 4	FOFHAK	10.1021/cm049411v
(C4H16N3)[MnGa2(ox)2(HPO4)2(PO4)]<|>compound 5	FOFHUE	10.1021/cm049411v
[Co(terephthalate)(4-picoline)2(H2O)2]Ã‚Â·2(4-picoline)<|>1<|>1a	HOMTAE	10.1021/ic9807137
[Co(terephthalate)(pyridine)2(H2O)2]Ã‚Â·2(pyridine)Ã‚Â·2(H2O)<|>2<|>2a	HOMTIM	10.1021/ic9807137
CdÃ¢Ë†â€™TPyP-3	JITFAU	10.1021/cg0705456
{[Cu2(bpz)2(CN)Ã‚Â­I]Ã‚Â·CH3CN}<|>3	MUHPAI	10.1021/acs.inorgchem.5b00110
{[Cu6(bpz)6(CH3CN)3(CN)3Br]Ã‚Â·2OHÃ‚Â·14CH3CN}<|>2	MUHNUA	10.1021/acs.inorgchem.5b00110
[Cd2(4,4Ã¢â‚¬Ëœ-bipy)(3,3Ã¢â‚¬Ëœ-bpda)2]n<|>compound 1	FAZYEL	10.1021/cg0498554
(4,4Ã¢â‚¬Ëœ-H2bpy)[Ni(4,4Ã¢â‚¬Ëœ-bpy)(H2O)2Ni0.5Mo6(OH)3O12(HPO4)4]Ã‚Â·2H2O<|>compound 1	HEMTEZ	10.1021/ic060911v
MMPF-18	OSOTUN	10.1021/acs.inorgchem.6b00937
{[(phen)VIVO]2(VV2O5)(HPO4)}<|>compound 1<|>1	JABTAI	10.1021/ic026256i
UWDM-3<|>[Zn2(ADC)2(L)](DMF)MIM13	HOJLID	10.1021/ja502238a
UWDM-2<|>[Zn2(BPDC)2(L)](DMF)MIM2	HOJLUP	10.1021/ja502238a
1Ã‚Â·Ag<|>7	PEGFAJ	10.1021/ic051690g
Cd2(1,4-chdc)(L1)2Ã‚Â·4H2O<|>complex 1	OTUXEH	10.1021/cg1016005
Cd2(L1)2(in)4Ã‚Â·3DMF<|>complex 2	OTUXUX	10.1021/cg1016005
Co2(BDC)2(DPNDO)<|>Co2(BDC)2(DPNDO)[CH3OH]2.5[H2O]1.5	LOVVAV	10.1021/cg501690b
Zn2(sdb)2(bpb)<|>2Ã¢Å Æ’DMF	RIHKAW	10.1021/ic302006x
Zn2(sdb)2(bpt)<|>3Ã¢Å Æ’DMF	RIHJOJ	10.1021/ic302006x
TMOF<|>[Zn5(tz)6(DMF)4(TDC)2]	OMOVET	10.1021/jacs.6b01093
Not provided	OFOJOL	10.1021/acs.jctc.7b00991
AlPO4-SOD<|>dehydrated AlPO4-SOD<|>rehydrated AlPO4-SOD	TAVQEN	10.1021/jp050763e
[Me2NH2]2[Zn2(5-hip)2]Ã‚Â·2DMF<|>compound 2	RUGXOI	10.1021/cg501808y
[Me2NH2]2[Zn2(5-hip)2]Ã‚Â·2DMF<|>compound 4	RUGXOI01	10.1021/cg501808y
Mn(HCO2)2Ã‚Â·1/3(C4H8O2)<|>1Ã‚Â·1/3dioxane<|>1	IQEWOQ	10.1021/ja038678c
ATF-1<|>ATF-1P	SOKKUZ	10.1021/ja805272j
ATF-1M	SOMFAC	10.1021/ja805272j
ATF-1	SOMFEG	10.1021/ja805272j
Fe-CAT-5	FUYCAF	10.1021/jacs.5b10999
V-CAT-5	FUYCIN	10.1021/jacs.5b10999
[(UO2)4(EDS)(OH)6(CB6)(H2O)2]Ã‚Â·8H2O<|>complex 6	PAPZAJ	10.1021/cg201253z
[Nd(btc)(H2O)]Ã‚Â·(H2O)0.5DMF<|>1<|>1(as)	SADLEQ	10.1021/cm100503q
[Yb(btc)(H2O)]Ã‚Â·(H2O)0.5(DMF)0.6<|>8<|>8(as)	SADLIU	10.1021/cm100503q
[Nd(btc)(H2O)]<|>1(180 Ã‚Â°C)	SADLOA	10.1021/cm100503q
1Ã‚Â·H2O<|>1Ã‚Â·MeOH	FUVDEH07	10.1021/jacs.5b03280
1Ã‚Â·H2O<|>1Ã‚Â·MeOH	FUVGAG	10.1021/jacs.5b03280
1Ã‚Â·H2O<|>1Ã‚Â·MeOH	FUVGAG02	10.1021/jacs.5b03280
1Ã‚Â·H2O<|>1Ã‚Â·MeOH	FUVGAG01	10.1021/jacs.5b03280
1Ã‚Â·H2O<|>1Ã‚Â·MeOH	FUVFUZ	10.1021/jacs.5b03280
1Ã‚Â·H2O<|>1Ã‚Â·MeOH	FUVDEH08	10.1021/jacs.5b03280
1Ã‚Â·H2O<|>1Ã‚Â·MeOH	FUVDEH06	10.1021/jacs.5b03280
compound 2<|>crystal structure of 2<|>network 2	CUFYUZ	10.1021/jacs.5b02480
1<|>compound 1	OTIJAE	10.1021/acs.inorgchem.6b01256
{[Nd2(PDA)6Co3(H2O)6]Ã‚Â·xH2O}<|>1<|>1a	XIPBII	10.1021/ic7007446
{[Gd2(PDA)6Co3(H2O)6]Ã‚Â·xH2O}<|>2<|>2a	XIPBOO	10.1021/ic7007446
{[Tb2(PDA)(ox)2(H2O)4]Ã‚Â·3(H2O)}(n6)<|>compound 6	XOJYIF	10.1021/cg800526y
{[Nd2(PDA)(ox)2(H2O)4]Ã‚Â·4(H2O)}(n3)<|>compound 3	XOJYUR	10.1021/cg800526y
{[Sm2(PDA)(ox)2(H2O)4]Ã‚Â·4(H2O)}(n4)<|>compound 4	XOJXUQ	10.1021/cg800526y
Ã¢Ë†Å¾3[Cu2(HÃ¢â‚¬â€œEtÃ¢â‚¬â€œtrzÃ¢â‚¬â€œia)2]<|>compound 3<|>3	UKAKIC	10.1021/acs.inorgchem.5b02921
Ã¢Ë†Å¾3[Cu2(Me2Ã¢â‚¬â€œtrzÃ¢â‚¬â€œia)2]<|>compound 7<|>7	UKALAV	10.1021/acs.inorgchem.5b02921
Ã¢Ë†Å¾3[Zn2(Me2Ã¢â‚¬â€œtrzÃ¢â‚¬â€œia)2]<|>compound 8<|>8	UKALEZ	10.1021/acs.inorgchem.5b02921
Ã¢Ë†Å¾3[Cu2(HÃ¢â‚¬â€œtrzÃ¢â‚¬â€œia)2]<|>compound 1<|>1	OHAGOV01	10.1021/acs.inorgchem.5b02921
Ã¢Ë†Å¾3[Cu2(EtÃ¢â‚¬â€œMeÃ¢â‚¬â€œtrzÃ¢â‚¬â€œia)2]<|>compound 9<|>9	UKALID	10.1021/acs.inorgchem.5b02921
Ã¢Ë†Å¾3[Zn2(EtÃ¢â‚¬â€œMeÃ¢â‚¬â€œtrzÃ¢â‚¬â€œia)2]<|>compound 8 Zn<|>8 Zn	UKALOJ	10.1021/acs.inorgchem.5b02921
[Fe(dpb){Ag(CN)2}{Ag2(CN)3}]Ã‚Â·DMFÃ‚Â·EtOH<|>1Ã‚Â·DMFÃ‚Â·EtOH	POHCOG	10.1021/ic403069d
CuI2CuII(5-eatz)2(CNÃ¢â‚¬â€œ)(IÃ¢â‚¬â€œ)<|>compound 1	QEJLOJ	10.1021/acs.cgd.7b00877
[Cd(pyip)(dmf)]<|>compound 1	KETHEY01	10.1021/cg400486q
[Cd(pyip)(doa)]<|>compound 2	CIKCOQ	10.1021/cg400486q
{[Zn(IPA)(L)]}(nCP1)<|>CP1	KATGAQ	10.1021/acs.inorgchem.6b02810
{[Cd(IPA)(L)]}(nCP2)<|>CP2	KATGEU	10.1021/acs.inorgchem.6b02810
[N(CH3)4][CuIZnII(CN)4]	KEGZOL	10.1021/ja00160a038
[Cd2(dcpy)2(bipy)(H2O)3]Ã‚Â·2.5H2O<|>5	SOCKOM	10.1021/cg401599x
[Ni(dcpy)(bpe)0.5(H2O)]Ã‚Â·0.5H2O<|>10	SOCLUT	10.1021/cg401599x
[Ni(dcpy)(H2O)2]<|>8	SOCLED	10.1021/cg401599x
[Cd2(dcpy)2(bipy)]Ã‚Â·4H2O<|>6	SOCLAZ	10.1021/cg401599x
[Cu2(scp11)2]Ã‚Â·H2O<|>Compound 2	ULEGOH	10.1021/cg034052m
ZAG-6<|>ZAG materials	VONBUX02	10.1021/ja5060059
[Cu(bib)(mal)]Ã‚Â·MeOH<|>complex 7	HERPUQ	10.1021/cg060304i
[Ni(4,4Ã¢â‚¬Ëœ-bpy)2(H2PO4)2]Ã‚Â·C4H9OHÃ‚Â·H2O<|>compound 1<|>1	IDEYOF	10.1021/ic0106017
Cd(HBTEC)(H2bix)0.5<|>compound 3	AGONAM	10.1021/cg8002614
Cd(BTEC)(H2mbix)<|>compound 4	AGONEQ	10.1021/cg8002614
{[(ZnI2)3(1)2]Ã‚Â·1.4(3b)Ã‚Â·2.2(cyclohexane)}<|>4b	FARFOU	10.1021/ja046478a
{[(ZnI2)3(1)2]Ã‚Â·1.5(3a)Ã‚Â·2.5(cyclohexane)}<|>4a	FARFIO	10.1021/ja046478a
{[(ZnI2)3(1)2]Ã‚Â·(3c)Ã‚Â·(cyclohexane)Ã‚Â·1.5(nitrobenzene)}<|>4c	FARFUA	10.1021/ja046478a
Cu(5-iipa)(p-bix)<|>compound 4	CIKROF	10.1021/cg400033s
catena((ÃŽÂ¼3-Thiocyanato)-2-methylpyridine-copper(i))	CUGZOT	10.1021/ic00191a021
catena((ÃŽÂ¼2-Thiocyanato)-2,6-dimethylpyridine-copper(i))	CUGZUZ	10.1021/ic00191a021
catena-((ÃŽÂ¼2-Thiocyanato)-bis(2-methylpyridine)-copper(i))	CUHBAI	10.1021/ic00191a021
TO-MOF<|>1	LURGEL	10.1021/ja904189d
compound 1	AXUBOL	10.1021/cg200579j
Li2(2,6-NDC)<|>ULMOF-1	AHEMOQ	10.1021/cg8014157
[Zn4(bdc)2(l-ser)2)]Ã‚Â·6DMF<|>1-L	RAPYOY	10.1021/ic201442u
[Zn4(bdc)2(d-Ser)2)]Ã‚Â·6DMF<|>1-D	RAPYUE	10.1021/ic201442u
[FeL32]	BUHSEE	10.1021/om501218a
Catena-[Mn(Etphox)2(N3)]<|>complex 2	RUVCUH	10.1021/ic100006a
[Ag2L2(CF3SO3)2]Ã¢Ë†Å¾<|>1	VEDVAC	10.1021/ic051357c
{[Ag2L6(CF3CO2)2.H2O].H2O}Ã¢Ë†Å¾<|>8	VEDVUW	10.1021/ic051357c
Zn5L2(bipy)Ã‚Â·9H2O<|>compound 2	AZOHEC	10.1021/cm0498990
[Cu2(L-2H)32]<|>1	MIKPED	10.1021/ic400829d
{[CuÃ‚Â­(H-L1)Ã‚Â­Cl2]Ã‚Â·H2O}(n1)<|>Compound 1	COBZEB	10.1021/acs.inorgchem.9b00077
[Zn3(HL)3(BTCA)]<|>6	SUWCIY	10.1021/acs.cgd.5b01133
[Zn2(HL)2(BTCA)(H2O)]Ã‚Â·H2O<|>5	SUWCEU	10.1021/acs.cgd.5b01133
compound 1<|>1<|>1a	BECHEY	10.1021/ic201702j
[Zn(TBbA)(H2O)4]Ã‚Â·3H2O<|>compound 5	EXEMIE	10.1021/cg2007028
YCM-101<|>YCM-101Ã¢â‚¬Â²	ANAWIX	10.1021/acs.cgd.6b00488
YCM-101Ã¢â‚¬Â³	ANAWOD	10.1021/acs.cgd.6b00488
[Cu3(L)2(DABCO)(H2O)]Ã‚Â·15H2OÃ‚Â·9DMF<|>Complex 1<|>1a	MAYKOO	10.1021/ic300950h
[Ln2(MELL)(H2O)6]<|>(2)<|>Tb3+-based material	EPUREO	10.1021/jp9022629
[Co(bpp)Cl2]<|>6Co	YOCZOG01	10.1021/cg900985w
(CH3)2NH2[Eu(pydc)2]Ã‚Â·1/2H2O<|>1a	GUXSEY	10.1021/cg8004932
(CH3)2NH2[Er(pydc)2]Ã‚Â·1/2H2O<|>1b	GUXSIC	10.1021/cg8004932
[Gd2(TTHA)(H2O)4]Ã‚Â·9H2O<|>complex 3	FUTZOK	10.1021/cg900518s
{[Mn3(ÃŽÂ¼5-L)2(H2O)6]Ã‚Â·4H2O}<|>compound 8	AQUKII	10.1021/acs.cgd.6b00735
{[Co3(ÃŽÂ¼4-L)2(ÃŽÂ¼2-4,4Ã¢â‚¬Â²-bipy)Ã‚Â­(H2O)6]Ã‚Â·2H2O}<|>compound 9	AQUKOO	10.1021/acs.cgd.6b00735
1<|>compound 1	PEGCIP	10.1021/ja3059827
[KNd(suc)0.5(ox)1.5(H2O)]Ã‚Â·H2O<|>Complex 4	KOMJOM	10.1021/cg800294c
[KGd(suc)0.5(ox)1.5(H2O)]Ã‚Â·H2O<|>Complex 7	KOMJUS	10.1021/cg800294c
La(HL)2(NO3)(H2O)2<|>Complex 1<|>Compound 1	VIXMIA	10.1021/cg401022z
Cd(L)<|>Complex 5<|>Compound 5	VIXNEX	10.1021/cg401022z
Zn(L)<|>Complex 6<|>Compound 6	VIXNIB	10.1021/cg401022z
[((en)Pt(nic)2)3Cu5(OH)2(OH2)68]n<|>3	GUVCOP	10.1021/ic0204777
{[Cd2(abtc)Ã‚Â­(DMA)2]Ã‚Â·2(DMA)}(n5)<|>5	DUDKUK	10.1021/ic502488c
{[NH2(CH3)2]Ã‚Â­[Co3(COOH)2.5(abtc)(H2O)2]2Ã‚Â·H2O}(n2)<|>2	DUDKEU	10.1021/ic502488c
{[Zn3(abtc)1.5Ã‚Â­(DMF)3]Ã‚Â·1.75(DMF)}(n3)<|>3	DUDKOE	10.1021/ic502488c
{[Zn2(abtc)Ã‚Â­(H2O)0.75(DMA)0.5]Ã‚Â·3(DMA)(H2O)}(n4)<|>4	DUDKIY	10.1021/ic502488c
Compound 3<|>3	TUZNOS	10.1021/ja104083y
Ni(pyz)V4O10<|>II	XEHYAL	10.1021/ic0604563
Zn(pyz)V4O10<|>III	XEHYEP	10.1021/ic0604563
CdÃ‚Â­(HL)Ã‚Â­(DMF)<|>Compound 1	RAWVUJ	10.1021/acs.cgd.6b01768
Zn5(H2O)2(C2H2N3)4(C8H4O4)3Ã‚Â·3.9H2O<|>Structure 1	LEGGOU	10.1021/cm051829l
Zn2(C2H2N3)2(C2H3N3)(C8H4O4)Ã‚Â·2H2O<|>Structure 2	LEGGEK	10.1021/cm051829l
Zn4(H2O)2(C2H2N3)4(C8H4O4)2Ã‚Â·14H2O<|>Structure 3	LEGGIO	10.1021/cm051829l
[Cu2L(H2O)2]Ã‚Â·13DMF<|>5	EFAYEQ	10.1021/ic8003855
[Zn2L(H2O)2]Ã‚Â·12DMF<|>6	EFAYIU	10.1021/ic8003855
Co(HCOO)2(4,4Ã¢â‚¬Ëœ-bpy)Ã‚Â·5H2O<|>3Ã‚Â·Co	FIFNUE	10.1021/ic049170t
Ni(HCOO)2(4,4Ã¢â‚¬Ëœ-bpy)Ã‚Â·5H2O<|>4Ã‚Â·Ni	FIFPAM	10.1021/ic049170t
{[Co(pyip)(H2O)]Ã‚Â·H2O}(n2)<|>2	LAZMIK	10.1021/cg300237e
1a<|>compound 1	GOSKEG	10.1021/ja509446h
Co(BDP)Ã‚Â·2DEFÃ‚Â·H2O<|>Co(BDP)<|>1<|>1d	COJHIT	10.1021/ja8024092
JUC-118<|>[Zn4(TIAPy)Ã‚Â·(DMSO)2Ã‚Â·(H2O)4]Ã‚Â·(Guest)	FIZPOV	10.1021/cg401887b
Ni2(H2O)2(O3PC2H4PO3)<|>II	JEXPEI	10.1021/ic0618302
MnII(HO3P(CH2)2PO3H)<|>IV	JEXPOS	10.1021/ic0618302
Mn(Ph2T3DC)(DMF)2<|>compound 5	MINJOK	10.1021/ic401305c
FJU-53-Cl<|>{(CuÃ‚Â­(Btz)Ã‚Â­Cl]Ã‚Â·ClÃ‚Â·6H2OÃ‚Â·0.25DMSO}	XANZAQ	10.1021/acs.cgd.7b00060
[truncated: 13,149 more rows]
