# Supplementary material for: MOF-ChemUnity: Literature-Informed Large Language Models for Metal–Organic Framework Research
Source: J Am Chem Soc. 2025 Nov 10;147(47):43474–86. doi: 10.1021/jacs.5c11789 (PMC12673590; doi:10.1021/jacs.5c11789)
Supplement: Supplementary file 3 [file ja5c11789_si_003.xlsx]

## Sheet: publication_information (1)
DOI	Title
10.1021/ic5008457	Series of Solvent-Induced Single-Crystal to Single-Crystal Transformations with Different Sizes of Solvent Molecules
10.1021/acs.cgd.5b00358	Charge-Complementary-Ligands Directed Assembly of a Lithium Dimer into a Three-Dimensional Porous Framework
10.1021/jacs.5b13335	A Triazole-Containing Metalâ€“Organic Framework as a Highly Effective and Substrate Size-Dependent Catalyst for CO<sub>2</sub> Conversion
10.1016/j.inoche.2010.04.015	Anion-directed assembly of two fluorescent Cd(II) coordination polymers with a versatile multidentate N-donor building block 3-(2-pyridyl)-4,5-bis(4-pyridyl)-1,2,4-triazole
10.1021/ja3063138	Multipoint Interactions Enhanced CO<sub>2</sub> Uptake: A Zeolite-like Zincâ€“Tetrazole Framework with 24-Nuclear Zinc Cages
10.1021/ic8004008	Metalâˆ’Organic Framework with Rationally Tuned Micropores for Selective Adsorption of Water over Methanol
10.1021/ja2078637	Helical Water Chain Mediated Proton Conductivity in Homochiral Metalâ€“Organic Frameworks with Unprecedented Zeolitic <i>unh</i>-Topology
10.1021/cg701164u	Four Novel Three-Dimensional Pillared-Layer Metal-Organic Frameworks in the Zn/Triazolate/Carboxylate System: Hydrothermal Synthesis, Crystal Structure, and Luminescence Properties
10.1021/ja910818a	Mn<sup>II</sup>-based MIL-53 Analogues: Synthesis Using Neutral Bridging Î¼<sub>2</sub>-Ligands and Application in Liquid-Phase Adsorption and Separation of C6âˆ’C8 Aromatics
10.1039/C3CC48595A	Two- and one-step cooperative spin transitions in Hofmann-like clathrates with enhanced loading capacity
10.1021/cg900659r	Zn<sup>II</sup> Coordination Poylmers Based on 2,3,6,7-Anthracenetetracarboxylic Acid: Synthesis, Structures, and Luminescence Properties
10.1016/j.inoche.2013.07.001	Synthesis, structure and luminescent property of a new Zn(II) coordination polymer with isolated tetrahedral {Zn4O} clusters as building subunits
10.1039/c001537g	Effect of lanthanide contraction on crystal structures of lanthanide coordination polymers with 2,5-piperazinedione-1,4-diacetic acid
10.1039/c2ce25715g	A novel metalâ€“organic framework displaying reversibly shrinking and expanding pore modulation
10.1016/j.molstruc.2014.12.014	M(II)-coordination polymers (M=Zn and Cd) constructed from 1,2-bis[4-(pyridin-3-yl)phenoxy]ethane and 1,4-benzenedicarboxylic acid
10.1021/ic201013v	Lanthanide(III)/Pyrimidine-4,6-dicarboxylate/Oxalate Extended Frameworks: A Detailed Study Based on the Lanthanide Contraction and Temperature Effects
10.1039/c2sc20443f	Selective CO2 uptake and inverse CO2/C2H2 selectivity in a dynamic bifunctional metalâ€“organic framework
10.1039/C5CE00833F	Solvent modulated assembly of two Zn metalâ€“organic frameworks: syntheses, luminescence, and gas adsorption properties
10.1002/ejic.201601242	Fully <i>meta</i>â€Substituted 4,4â€²â€Biphenyldicarboxylateâ€Based Metalâ€“Organic Frameworks: Synthesis, Structures, and Catalytic Activities
10.1016/j.inoche.2011.02.021	Two novel porous luminescent lanthanide-organic frameworks with new four-nodal (3,4)-connected network topology
10.1016/j.inoche.2016.06.032	Solvent directed assembly of two zinc(II)-2-(4-pyridyl)-4,5-imidazoledicarboxylate frameworks
10.1021/cg701041k	Two Zinc(II) Coordination Polymers Constructed with Rigid 1,4-Benzenedicarboxylate and Flexible 1,4-Bis(imidazol-1-ylmethyl)-2,3,5,6-tetramethylbenzene Linkers: From Interpenetrating Layers to Templated 3D Frameworks
10.1016/j.inoche.2008.04.004	A 3dâ€“3d heterometallic organic framework consisting of two cross-linked coordination polymers
10.1021/acs.chemmater.5b03792	Light Hydrocarbon Adsorption Mechanisms in Two Calcium-Based Microporous Metal Organic Frameworks
10.1039/C5RA06273J	A series of multidimensional MOFs incorporating a new N-heterocyclic building block: 5,5â€²-di(pyridin-4-yl)-3,3â€²-bi(1,2,4-triazole)
10.1080/15533170802440755	Synthesis, Crystal Structure and Luminescent Properties of a Coordination Polymer [Zn<sub>3</sub>(IDC)<sub>2</sub>(Î¼<sub>2</sub>-H<sub>2</sub>O) H<sub>2</sub>O]<sub> <i>n</i> </sub> with 1D Channels
10.1002/anie.200900134	Versatile Structureâ€Directing Roles of Deepâ€Eutectic Solvents and Their Implication in the Generation of Porosity and Open Metal Sites for Gas Storage
10.1039/b806616g	KagomÃ© type extra-large microporous solid based on a paddle-wheel Cu2+ dimer
10.1021/cg9005696	Unique (3,13)-Connected Coordination Framework Based on Pentacobalt Clusters Constructed from the (3,12)-Connected Analogue and 4,4â€²-Bipyridyl Spacer: Structural and Magnetic Aspects
10.1002/chem.201405395	<sup>113</sup>Cd Solidâ€State NMR for Probing the Coordination Sphere in Metalâ€“Organic Frameworks
10.1039/C4SC02064B	Comprehensive study of carbon dioxide adsorption in the metalâ€“organic frameworks M<sub>2</sub>(dobdc) (M = Mg, Mn, Fe, Co, Ni, Cu, Zn)
10.1039/c1ce05069a	A series of three-dimensional lanthanide(iii) coordination polymers of 2,5-dihydroxy-1,4-benzenedicarboxylic acid based on dinuclear lanthanide units
10.1002/anie.200602556	Intercalation of Organic Molecules into Vanadium(IV) Benzenedicarboxylate: Adsorbate Structure and Selective Absorption of Organosulfur Compounds
10.1039/c3ce26864k	Syntheses, structures, and photoluminescent properties of ten metalâ€“organic frameworks constructed by a flexible tetracarboxylate ligand
10.1002/chem.200501067	Guestâ€Dependent Flexible Coordination Networks with Fluorinated Ligands
10.1021/cg401106z	Synthesis and Structural Characterization of a Series of Novel Zn(II)-based MOFs with Pyridine-2,5-dicarboxylate Linkers
10.1039/c2dt31844j	A new three-dimensional metalâ€“organic framework constructed from 9,10-anthracene dibenzoate and Cd(<scp>ii</scp>) as a highly active heterogeneous catalyst for oxidation of alkylbenzenes
10.1016/j.ica.2007.12.029	The role of 4,4â€²-trimethylene-dipyridine flexibility in the construction of hybrid networks templated on aromatic alcohols
10.1021/cg201552g	Five Novel Coordination Polymers Based on a C-Centered Triangular Flexible Ligand
10.1016/j.inoche.2012.04.027	Synthesis, crystal structure and photoluminescent properties of two lanthanide coordination polymers with the rigid ligand of 5â€²-carboxyl-[1,1â€²:3â€²,1â€³-terphenyl]-4,4â€³-dicarboxylic acid
10.1021/jacs.6b01323	Observation of Binding and Rotation of Methane and Hydrogen within a Functional Metalâ€“Organic Framework
10.1039/c3cc41842a	Salt metathesis in three dimensional metalâ€“organic frameworks (MOFs) with unprecedented hydrolytic regenerability
10.1016/j.inoche.2014.04.021	A new cobalt coordination polymer based on Co(II)-azide chains and a tetrapyridyl ligand: Synthesis, unprecedented topology and magnetism
10.1039/c3ce40109j	Three series of MOFs featuring various metal(ii)-carboxylate chains cross-linked by dipyridyl-typed coligands: synthesis, structure, and solvent-dependent luminescence
10.1002/1521-3773(20011203)40:23<4422::AID-ANIE4422>3.0.CO;2-G	Enantioseparation of Racemic Organic Molecules by a Zeolite Analogue This work was supported by The Major State Basic Research Development Program (Grant No. G2000077500), the National Natural Science Foundation of China, the Camille Dreyfus Teacherâ€“Scholar Program, the National Science Foundation of the USA (CHE-9904338), and the University of Tennessee SARIF EPPE Fund.
10.1021/ja500356z	Guest Molecule-Responsive Functional Calcium Phosphonate Frameworks for Tuned Proton Conductivity
10.1039/c1ce05231d	Unusual 3D ZnII coordination networks with mixed tetrahedral and square-planar building units: from 2-fold interpenetrating bbf architecture to self-penetrating 86 topological frameworks
10.1039/C6CE00960C	Design and synthesis of luminescent porous coordination polymers for chromaticity modulation, sensing of nitrobenzene and iodine encapsulation
10.1021/ic8019809	Engineering New Metal-Organic Frameworks Built from Flexible Tetrapyridines Coordinated to Cu(II) and Cu(I)
10.1039/C3CE42660B	Syntheses of two coordination polymers with rutile-type topology and the single-crystal-to-single-crystal transformation of Mg(ii) complex induced by methanol
10.1007/s10870-007-9244-3	Tri-metal Secondary Building Units: Toward the Design of Thermally Robust Crystalline Coordination Polymers
10.1016/j.ica.2013.02.016	Syntheses, structure, and properties of a series of three-dimensional lanthanide-based hybrid frameworks
10.1021/cg300093h	Effect of Ligand Structural Isomerism in Formation of Calcium Coordination Networks
10.1071/CH14669	Urothermal Syntheses, Crystal Structures, and Luminescent Properties of Two New ZnII Compounds Constructed by the Mixed Ligands of 1,2,4-Triazole and 1,4-Naphthalenedicarboxylic Acid or 2,6-Naphthalenedicarboxylic Acid
10.1021/ja506230r	M<sub>2</sub>(<i>m</i>-dobdc) (M = Mg, Mn, Fe, Co, Ni) Metalâ€“Organic Frameworks Exhibiting Increased Charge Density and Enhanced H<sub>2</sub> Binding at the Open Metal Sites
10.1021/acs.inorgchem.5b02340	Cyclopentaneteracarboxylic Metalâ€“Organic Frameworks: Tuning the Distance between Layers and Pore Structures with N-Ligands
10.1021/ja0100468	[Ga<sub>2</sub>(DETA)(PO<sub>4</sub>)<sub>2</sub>]Â·2H<sub>2</sub>O (DETA = Diethylenetriamine):â€‰ A Novel Porous Gallium Phosphate Containing 24-Ring Channels
10.1039/c0nj00302f	Coordination polymers of various architectures built with mixed imidazole/benzimidazole and carboxylate donor ligands and different metal ions: syntheses, structural features and magnetic properties
10.1002/chem.201000522	Modular, Homochiral, Porous Coordination Polymers: Rational Design, Enantioselective Guest Exchange Sorption and Ab Initio Calculations of Hostâ€“Guest Interactions
10.1021/ja982577a	Novel Nanoporous Coordination Polymer Sustained by Self-Assembly of T-Shaped Moieties
10.1002/ejic.200700810	Novel (3,4)â€ and (4,5)â€Connected Lanthanide Metalâ€“Organic Frameworks
10.1039/c2cc37497h	A novel photochromic calcium-based metalâ€“organic framework derived from a naphthalene diimide chromophore
10.1002/anie.201202992	Lowâ€Energy Selective Capture of Carbon Dioxide by a Preâ€designed Elastic Singleâ€Molecule Trap
10.1021/ic802445q	Alteration of Molecular Conformations, Coordination Modes, and Architectures for a Novel 3,8-Diimidazol-1,10-phenanthroline Compound in the Construction of Cadmium(II) and Zinc(II) Homochiral Coordination Polymers Involving an Auxiliary Chiral Camphorate Ligand
10.1126/science.1217544	Hydrocarbon Separations in a Metal-Organic Framework with Open Iron(II) Coordination Sites
10.1002/chem.201502758	Singleâ€Crystal to Singleâ€Crystal Linker Substitution, Linker Place Exchange, and Transmetalation Reactions in Interpenetrated Pillaredâ€“Bilayer Zinc(II) Metalâ€“Organic Frameworks
10.1002/anie.201410459	The Structure of the Aluminum Fumarate Metalâ€“Organic Framework A520
10.1039/C5RA10391F	Fluorescent selectivity for small molecules of three Zn-MOFs with different topologies based on a tetracarboxylate ligand
10.1016/j.inoche.2011.03.050	A new open framework material based on designed semi-rigid T-shaped tricarboxylate ligand
10.1021/cg100020t	Interpenetrating and Self-Penetrating Zinc(II) Complexes with Rigid Tripodal Imidazole-Containing Ligand and Benzenedicarboxylate
10.1021/cg101432k	Coordination Polymers of Lanthanide(III): Toward Encapsulation of Well-Defined Assembly of Guest Molecules
10.1021/cg501758a	Functionalization of Metalâ€“Organic Framework via Mixed-Ligand Strategy for Selective CO<sub>2</sub>Sorption at Ambient Conditions
10.1071/CH14159	Three Coordination Polymers Built by Methoxyphenyl Imidazole Dicarboxylate: Solvothermal Syntheses, Crystal Structures, and Properties
10.1002/chem.200903129	Effect of Bulkiness on Reversible Substitution Reaction at Mn<sup>II</sup> Center with Concomitant Movement of the Lattice DMF: Observation through Singleâ€Crystal to Singleâ€Crystal Fashion
10.1021/cg5016093	Flexible Porous Zincâ€“Pyrazoleâ€“Adenine Framework for Hysteretic Sorption of Light Hydrocarbons
10.1021/cg501324r	Thermally Robust 3-D Co-DpyDtolP-MOF with Hexagonally Oriented Micropores: Formation of Polyiodine Chains in a MOF Single Crystal
10.1021/ic049030j	Diversification of Hydrothermal Reaction Products Induced by Naphthalene Molecules
10.1002/anie.201003900	Urothermal Synthesis of Crystalline Porous Materials
10.1021/cg800896k	Formation of Four Different [MoOS<sub>3</sub>Cu<sub>3</sub>]-Based Coordination Polymers from the Same Components via Four Synthetic Routes
10.1002/anie.201408933	Extreme Carbon Dioxide Sorption Hysteresis in Openâ€Channel Rigid Metalâ€“Organic Frameworks
10.1039/C5DT04687D	Assembly of 1D, 2D and 3D lanthanum(<scp>iii</scp>) coordination polymers with perchlorinated benzenedicarboxylates: positional isomeric effect, structural transformation and ring-opening polymerisation of glycolide
10.1039/c2cc35432b	Luminescent lanthanide metalâ€“organic frameworks with a large SHG response
10.1021/ic403080n	Lanthanide Metalloligand Strategy toward dâ€“f Heterometallic Metalâ€“Organic Frameworks: Magnetism and Symmetric-Dependent Luminescent Properties
10.1039/c0dt00894j	Distinct structures of coordination polymers incorporating flexible triazole-based ligand: topological diversities, crystal structures and property studies
10.1038/ncomms9697	Efficient purification of ethene by an ethane-trapping metal-organic framework
10.1016/0022-5088(86)90079-2	Spectroscopy studies and crystal structure determination of [Ln(HCOO)3 Â· 2(HCONH2)] crystals
10.1016/j.ica.2008.07.030	Second-ligand-dependent multi-fold interpenetrated architectures of two 3-D metal(II)â€“organic coordination polymers
10.1038/nature15732	Methane storage in flexible metalâ€“organic frameworks with intrinsic thermal management
10.1021/cg1001557	Syntheses, Structures, and Photoluminescence of Five New Metalâˆ’Organic Frameworks Based on Flexible Tetrapyridines and Aromatic Polycarboxylate Acids
10.1021/cg2013717	From Two-Dimensional Double Decker Architecture to Three-Dimensional<i>pcu</i>Framework with One-Dimensional Tube: Syntheses, Structures, Luminescence, and Magnetic Studies
10.1039/C2CE25092F	{[Co2(ndc)2(bpee)2](bpee)}: a 3D multifunctional MOF
10.1039/B712280B	Porous lanthanideâ€“copper coordination frameworks exhibiting reversible single-crystal-to-single-crystal transformation based on variable coordination number and geometry
10.1016/j.jssc.2016.04.021	Two Zn coordination polymers with meso-helical chains based on mononuclear or dinuclear cluster units
10.1021/cg101435b	Syntheses, Structures, and Porous/Luminescent Properties of Silver 3-Alkyl-1,2,4-Triazolate Frameworks with Rare 3-Connected Topologies
10.1039/c2dt12059c	Novel Iso-Reticular Zn(ii) Metalâ€“Organic Frameworks constructed by Trinuclear-Triangular and Paddle-Wheel Units: Synthesis, Structure and Gas Adsorption
10.1021/cg401805x	Silver(I)/Bipyrazole/Dicarboxylate Interpenetrated Coordination Networks: Spontaneous Chiral Resolution, Modulation of Topologies, Water Clusters, and Photoluminescences
10.1080/00958972.2015.1110239	A twofold interpenetrated 3-D Cu(II) coordination polymer based on 5-(pyridin-4-yl)isophthalic acid: synthesis, crystal structure, and magnetic properties
10.1039/C4CE00417E	A series of lanthanide complexes based on pyridine-3,5-dicarboxylate and succinate ligands: syntheses, structures and properties
10.1021/acs.inorgchem.5b00826	A Rational Strategy To Construct a Neutral Boron Imidazolate Framework with Encapsulated Small-Size Auâ€“Pd Nanoparticles for Catalysis
10.1016/j.molstruc.2016.11.029	Structural diversity of alkaline-earth 2,5-thiophenedicarboxylates
10.1002/anie.200704809	A Selective Instant Synthesis of a Coordination Network and Its Ab Initio Powder Structure Determination
10.1021/acs.cgd.6b01763	Syntheses and Structures of Four Pairs of Coordination Polymers Based on 2,2â€²-((5-(Methoxycarbonyl)-1,3-phenylene)bis(oxy))dipropanoic Acid
10.1039/C4CE00923A	Lanthanide coordination frameworks: crystal structure, down- and up-conversion luminescence and white light emission
10.1039/c0cc05547f	Photoreactive 3D microporous lanthanide MOFs: formation of a strained ladderane in a partial single crystal-to-single crystal manner
10.1021/acs.inorgchem.5b02108	Enhancement of CO<sub>2</sub> Adsorption and Catalytic Properties by Fe-Doping of [Ga<sub>2</sub>(OH)<sub>2</sub>(L)] (H<sub>4</sub>L = Biphenyl-3,3â€²,5,5â€²-tetracarboxylic Acid), MFM-300(Ga<sub>2</sub>)
10.1021/cg200229h	Solvent-Induced Synthesis of Zinc(II) and Manganese(II) Coordination Polymers with a Semirigid Tetracarboxylic Acid
10.1016/j.inoche.2016.06.022	In-situ modification of trinuclear Mg 3 unit for modulating topology, porosity, and adsorption properties
10.1002/anie.201503636	Influence of Guest Exchange on the Magnetization Dynamics of Dilanthanide Singleâ€Moleculeâ€Magnet Nodes within a Metalâ€“Organic Framework
10.1039/C4CE02564D	Complex three-dimensional lanthanide metalâ€“organic frameworks with variable coordination spheres based on pyrazine-2,3,5,6-tetracarboxylate
10.1107/S0108270185008745	Structure du phosphono-3 propionate(3-) de cuivre(II) octahydratÃ©
10.1016/j.inoche.2011.12.041	A new microporous Cu(II)-isonicotinate framework with 8-connected bcu topology
10.1016/j.inoche.2013.03.035	A 3-D lanthanideâ€“organic framework based on in situ formed benzene-1,2,3,4-tetracarboxylate ligand
10.1021/ja200978u	Anomalous Dielectric Behavior and Thermal Motion of Water Molecules Confined in Channels of Porous Coordination Polymer Crystals
10.1039/C6TC00244G	A photochromic dual-functional Mg-CP exhibits white-emission after modification with CuI
10.1021/cg4018163	Uranylâ€“Organic Frameworks with Polycarboxylates: Unusual Effects of a Coordinating Solvent
10.1016/j.jssc.2015.09.014	Conformational diversity of flexible ligand in metal-organic frameworks controlled by size-matching mixed ligands
10.1039/c0dt00525h	Systematic exploration of a rutile-type zinc(ii)â€“phosphonocarboxylate open framework: the factors that influence the structure
10.1016/j.inoche.2015.02.017	A new self-penetrating amine-decorated microporous metalâ€“organic framework: Crystal structure, adsorption selectivity, and luminescence properties
10.1080/00958972.2016.1150458	UO<sub>2</sub><sup>2+</sup>-polycarboxylate heterometallic complexes: structure, spectra, and photocatalytic properties
10.1021/ic2015463	Zinc(II) Complexes with a Versatile Multitopic Tetrazolate-Based Ligand Showing Various Structures: Impact of Reaction Conditions on the Final Product Structures
10.1021/acs.cgd.5b00426	Exploring the System Lanthanide/Succinate in the Formation of Porous Metalâ€“Organic Frameworks: Experimental and Theoretical Study
10.1039/C6CC05873F	Bimetallic MOFs (H<sub>3</sub>O)<sub>x</sub>[Cu(MF<sub>6</sub>)(pyrazine)<sub>2</sub>]Â·(4 âˆ’ x)H<sub>2</sub>O (M = V<sup>4+</sup>, x = 0; M = Ga<sup>3+</sup>, x = 1): co-existence of ordered and disordered quantum spins in the V<sup>4+</sup> system
10.1039/b909772d	Dehydration and rehydration behavior of a trinodal topological 3-D framework of Cd(II) benzimidazole-5,6-dicarboxylate
10.1002/adfm.201203288	High CO<sub>2</sub>/CH<sub>4</sub> and C2 Hydrocarbons/CH<sub>4</sub> Selectivity in a Chemically Robust Porous Coordination Polymer
10.1021/ja3059827	High Charge Mobility in a Tetrathiafulvalene-Based Microporous Metalâ€“Organic Framework
10.1021/ic902241n	Unique (3,12)-Connected Porous Lanthanideâˆ’Organic Frameworks Based on Ln<sub>4</sub>O<sub>4</sub> Clusters: Synthesis, Crystal Structures, Luminescence, and Magnetism
10.1039/C5CE01725D	New luminescent porous coordination polymers with an acylamide-decorated linker for anion recognition and reversible I<sub>2</sub>accommodation
10.1039/C4CE00093E	Novel coordination polymers of Zn(<scp>ii</scp>) and Cd(<scp>ii</scp>) tuned by different aromatic polycarboxylates: synthesis, structures and photocatalytic properties
10.1021/jacs.5b09231	Solid-State Reversible Nucleophilic Addition in a Highly Flexible MOF
10.1002/chem.201503796	Magnetocaloric Properties of Heterometallic 3dâ€“Gd Complexes Based on the [Gd(oda)<sub>3</sub>]<sup>3âˆ’</sup> Metalloligand
10.1107/S1600536811037056	Poly[[bis(dimethylformamide)[Î¼<sub>7</sub>-5,5â€²-(methylenedioxy)diisophthalato]dizinc] dimethylformamide monosolvate]
10.1039/C3TA13981F	Direct visualisation of carbon dioxide adsorption in gate-opening zeolitic imidazolate framework ZIF-7
10.1021/ja909519e	Control over Catenation in Metalâˆ’Organic Frameworks via Rational Design of the Organic Building Block
10.1039/C3DT53269K	Tetrahedral tetrazolate frameworks for high CO<sub>2</sub>and H<sub>2</sub>uptake
10.1039/b717297d	Structural transformations from a 1-D chain to two 3-D supramolecular isomers via crystal disassembly and reassembly
10.1039/C6CE00023A	Synthesis, structures, luminescence and magnetism of nine lanthanide complexes with three-dimensional frameworks constructed from 2-(pyridyl-N-oxide)methylphosphonic acid and oxalic acid
10.1021/cg300829c	Synthesis, Characterization, and Magnetic Studies of Coordination Polymers with Co(II) and Mn(II) Ions
10.1039/C4DT01883D	Hostâ€“guest interaction dictated selective adsorption and fluorescence quenching of a luminescent lightweight metalâ€“organic framework toward liquid explosives
10.1039/C5RA19936K	Syntheses, structures and luminescence of a series of coordination polymers constructed with 4-substituted 1,2,4-triazole and biscarboxylate co-ligands
10.1021/ic201986m	Lanthanide-Thiophene-2,5-dicarboxylate Frameworks: Ionothermal Synthesis, Helical Structures, Photoluminescent Properties, and Single-Crystal-to-Single-Crystal Guest Exchange
10.1021/ic701628f	Crystalline Zinc Diphosphonate Metalâˆ’Organic Framework with Three-Dimensional Microporosity
10.1007/s12039-011-0167-3	A two-fold interpenetrated flexible bi-pillared-layer framework of Fe(II) with interesting solvent adsorption property
10.1002/chem.201100176	A New Coordination Polymer Exhibiting Unique 2D Hydrogenâ€Bonded (H<sub>2</sub>O)<sub>16</sub> Ring Formation and Waterâ€Dependent Luminescence Properties
10.1107/S0108270110008085	Poly[[tetraaqua(Î¼<sub>7</sub>-pyridine-2,3,5,6-tetracarboxylato)dicadmium(II)] monohydrate]
10.1039/C6CC00185H	Selectivity of CO<sub>2</sub>via pore space partition in zeolitic boron imidazolate frameworks
10.1021/cg501508e	Molecular Tectonics of Four-Connected Network Topologies by Regulating the Ratios of Tetrahedral and Square-Planar Building Units
10.1021/cg101114h	Supramolecular Assembly of Calcium Metalâˆ’Organic Frameworks with Structural Transformations
10.1039/C6CE02122K	Zn-MOFs containing flexible Î±,Ï‰-alkane (or alkene)-dicarboxylates with 1,2-bis(4-pyridyl)ethylene: comparison with Zn-MOFs containing 1,2-bis(4-pyridyl)ethane ligands
10.1080/15533174.2013.865228	Synthesis and Crystal Structure of a New 4,6-Connected Co(II) Coordination Polymer Constructed by Pyridinedicarboxylate and Imidazole-Containing Ligands
10.1016/j.ica.2009.02.040	Syntheses and characterization of 3D heterometallic (3dâ€“4f) metalâ€“organic frameworks: Reversible de- and rehydration performance and magnetic properties
10.1021/cg070320v	Second Ligand-Directed Assembly of Photoluminescent Zn(II) Coordination Frameworks
10.1021/cg400015v	Syntheses, Structures, Photochemical and Magnetic Properties of Novel Divalent Cd/Mn Coordination Polymers Based on a Semirigid Tripodal Carboxylate Ligand
10.1039/C4CE00691G	Coordination polymers built with transition metal sulphates and angular 2,5-bis(imidazol-1-yl)thiophene (thim<sub>2</sub>): synthesis, structure and photoluminescent properties
10.1021/acs.cgd.7b00321	Reversible Single-Crystal-to-Single-Crystal Transformations of Metalâ€“Organic Frameworks that Accompany Two-Dimensional Framework Reorganizations
10.1039/c2jm34506d	Guest selectivity of a porous tetrahedral imidazolate framework material during self-assembly
10.1021/cg800289c	Pillaring Zn-Triazolate Layers with Flexible Aliphatic Dicarboxylates into Three-Dimensional Metalâˆ’Organic Frameworks
10.1002/chem.201101321	From 2D to 3D: A Singleâ€Crystalâ€toâ€Singleâ€Crystal Photochemical Framework Transformation and Phenylmethanol Oxidation Catalytic Activity
10.1039/C4CE02551B	A series of d<sup>10</sup>coordination polymers constructed with a rigid tripodal imidazole ligand and varied polycarboxylates: syntheses, structures and luminescence properties
10.1021/acs.cgd.6b00488	Removal of Pharmaceuticals from Water via Ï€â€“Ï€ Stacking Interactions in Perfluorinated Metalâ€“Organic Frameworks
10.1039/c0ce00662a	Five three/two-fold interpenetrating architectures from self-assembly of fluorene-2,7-dicarboxylic acid derivatives and d10 metals
10.1021/ic902182x	Microporous Lanthanide-Organic Frameworks with Open Metal Sites: Unexpected Sorption Propensity and Multifunctional Properties
10.1007/s10870-016-0652-0	Syntheses and Crystal Structures of Three Cu(II) Coordination Polymers Based on 1,3,5-Tris(imidazol-1-yl)benzene and Benzene Carboxylate Ligands
10.1039/b916168f	Metalâ€“organic frameworks of manganese(<scp>ii</scp>) 4,4â€²-biphenyldicarboxylates: crystal structures, hydrogen adsorption, and magnetism properties
10.1524/ncrs.2007.0042	Crystal structure of catena-[bis(diaquazinc(II)) Î¼6-1,2,4,5-benzenetetracarboxylate] tetrahydrate, [Zn(H2O)2]2[C10H2O8] Â· 4H2O
10.1021/cg901012w	Syntheses, Crystal Structures, and Luminescence Properties of a Series of Novel Lanthanide Oxalatophosphonates with Two Types of 3D Framework Structures
10.1002/ejic.200400395	Iron(<scp>II</scp>) Formate [Fe(O<sub>2</sub>CH)<sub>2</sub>]Â·1/3HCO<sub>2</sub>H: A Mesoporous Magnet âˆ’ Solvothermal Syntheses and Crystal Structures of the Isomorphous Framework Metal(<scp>II</scp>) Formates [M(O<sub>2</sub>CH)<sub>2</sub>]Â·<i>n</i>(Solvent) (M = Fe, Co, Ni, Zn, Mg)
10.1002/chem.201302025	Highly Efficient Cï£¿H Oxidative Activation by a Porous Mn<sup>III</sup>â€“Porphyrin Metalâ€“Organic Framework under Mild Conditions
10.1021/ic060129v	Modulated Preparation and Structural Diversification of Zn<sup>II</sup> and Cd<sup>II</sup> Metalâˆ’Organic Frameworks with a Versatile Building Block 5-(4-Pyridyl)-1,3,4-oxadiazole-2-thiol
10.1039/C3CE40484F	A molybdenum diphosphonate network structure exhibiting reversible dehydration and selective uptake of methanol
10.1021/cg101433t	Syntheses and Crystal Structures of a Series of Zn(II)/Cd(II) Coordination Polymers Constructed from a Flexible 6,6â€²-Dithiodinicotinic Acid
10.1021/cg201447c	Chiral Porous Metalâ€“Organic Frameworks of Co(II) and Ni(II): Synthesis, Structure, Magnetic Properties, and CO<sub>2</sub> Uptake
10.1016/j.jssc.2014.01.026	Dimensional modulation and magnetic properties of triazole- and bis(triazole)-based copper(II) coordination polymers tuned by aromatic polycarboxylates
10.1016/j.ica.2012.08.012	Synthesis and characterization of expected and unexpected topologies of homochiral porous metal(II) malate frameworks
10.1021/cg201025u	Syntheses, Structures, and Photoluminescent Properties of Coordination Polymers Based on 1,4-Bis(imidazol-l-yl-methyl)benzene and Various Aromatic Dicarboxylic Acids
10.1016/j.ica.2015.02.010	Syntheses, structures and magnetic properties of four new coordination polymers based on 4â€²-carboxy-4,2â€²:6â€²,4â€³-terpyridine
10.1021/ja3073512	Strong and Dynamic CO<sub>2</sub> Sorption in a Flexible Porous Framework Possessing Guest Chelating Claws
10.1002/ejic.201403093	Synthesis, Structure and Magnetic Properties of a 3D Manganese(II) Framework Featuring a Heptanodal Topology and Tubeâ€inâ€Tube Dihelical Chains
10.1039/c2dt30262d	Two azido-bridged cobalt(ii) coordination polymers with nicotinate co-ligand: synthesis, structures and magnetic properties
10.1002/anie.201506250	Locating Gases in Porous Materials: Cryogenic Loading of Fuelâ€Related Gases Into a Scâ€based Metalâ€“Organic Framework under Extreme Pressures
10.1016/j.ica.2015.05.003	Design and construction of six coordination polymers with imidazole-4,5-dicarboxylate ligand
10.1135/cccc20041080	Tuning of the Cavity of Water-Soluble Thiacalix[4]arene for the Control of Inclusion Ability Toward Water-Miscible Organic Molecules
10.1016/j.inoche.2009.12.010	Three-dimensional fivefold interpenetrating microporous metalâ€“organic framework based on mixed flexible ligands
10.1021/cg700741v	Synthesis and Characterization of a Praseodymiumâ€“Adipate Framework Templated with 1,2-bis(4-Pyridyl)ethane: Hostâ€“Guest Interactions and Structural Survey
10.1016/j.ica.2004.03.057	Porous copper(I) complexes of 2,11-dithia[3.3]paracyclophane: desorption and adsorption of guest molecules
10.1002/zaac.201400217	Synthesis, Structures, and Photoluminescent Properties of Three Coordination Polymers based on an Asymmetric Semiâ€rigid Vâ€shaped Tricarboxylate Ligand
10.3390/molecules20058941	Structural Characteristics and Non-Linear Optical Behaviour of a 2-Hydroxynicotinate-Containing Zinc-Based Metal-Organic Framework
10.1007/s11426-011-4321-z	Hydrothermal synthesis, structure, fluorescence property of a novel 3D metal-organic framework with high thermal stability
10.1021/cg0700317	Cobalt(II), Copper(II), and Zinc(II) Framework Systems Derived from Ditopic Pyridyl-Acetylacetone and Pyridyl-Pyrazole Ligands
10.1002/ejic.201100227	Solvothermal Synthesis and Structural Characterisation of Metalâ€Organic Frameworks with Paddleâ€Wheel Zinc Carboxylate Clusters and Mixed Ligands
10.1016/j.inoche.2013.09.069	Two Mn3 cluster-based frameworks with porosity tuned by solvent coordination/non-coordination: Structural correlation and sorption properties
10.1021/cg3014464	Four 3D Cd(II)-Based Metal Organic Hybrids with Different N,Nâ€²-Donor Spacers: Syntheses, Characterizations, and Selective Gas Adsorption Properties
10.1039/C3CE42339E	Syntheses, structures and luminescent properties of seven metalâ€“organic frameworks constructed with a rigid bis(imidazole) ligand and versatile carboxylate acids
10.1039/C6RA10664A	An unusual (4,4)-connected 3D porous cadmium metalâ€“organic framework as a luminescent sensor for detection of nitrobenzene
10.1016/j.inoche.2005.08.013	Template-assisted assembly of porous lanthanide coordination polymers with 2-aminoterephthalic acid
10.1039/c3dt50381j	Co(ii) and Ni(ii) complexes based on anthraquinone-1,4,5,8-tetracarboxylic acid (H4AQTC): canted antiferromagnetism and slow magnetization relaxation in {[Co2(AQTC)(H2O)6]Â·6H2O}
10.1002/ejic.200501155	Hydrothermal Syntheses, Architectures and Magnetic Properties of Six Novel Mn<sup>II</sup> Coordination Polymers with Mixed Ligands
10.1016/j.inoche.2014.04.029	Construction of a new acentric metalâ€“organic framework with isolated tetrahedral {Zn4O} clusters as building subunits
10.1021/acs.cgd.7b00042	New Luminescent Three-Dimensional Zn(II)/Cd(II)-Based Metalâ€“Organic Frameworks Showing High H<sub>2</sub> Uptake and CO<sub>2</sub> Selectivity Capacity
10.1016/j.jssc.2013.03.030	Structural variations and photoluminescent properties of a series of metal-organic frameworks constructed from 5-(4-carboxybenzoylamino)-isophthalic acid
10.1039/C3DT51203G	Three new solvent-directed 3D lead(ii)â€“MOFs displaying the unique properties of luminescence and selective CO2 sorption
10.1021/ic101412p	Three-Dimensional Porous Cd(II) Coordination Polymer with Large One-Dimensional Hexagonal Channels: High Pressure CH<sub>4</sub> and H<sub>2</sub> Adsorption Studies
10.1021/ic0621695	Lanthanide Diruthenium(II,III) Compounds Showing Layered and PtS-Type Open Framework Structures
10.1039/C5NJ01229E	Two Gd<sup>III</sup> complexes derived from dicarboxylate ligands as cryogenic magnetorefrigerants
10.1039/C3CE42203H	Syntheses, structures, and properties of a series of 2D and 3D coordination polymers based on trifunctional pyridinedicarboxylate and different (bis)imidazole bridging ligands
10.1016/j.micromeso.2010.12.016	Synthesis, characterisation and adsorption properties of microporous scandium carboxylates with rigid and flexible frameworks
10.1002/chem.200700181	Design and Generation of Extended Zeolitic Metalâ€“Organic Frameworks (ZMOFs): Synthesis and Crystal Structures of Zinc(II) Imidazolate Polymers with Zeolitic Topologies
10.1039/C5CC04487A	A facile solvent-free synthesis route for the assembly of a highly CO<sub>2</sub> selective and H<sub>2</sub>S tolerant NiSIFSIX metalâ€“organic framework
10.1039/c1cc16209h	Enantioselective sorption of alcohols in a homochiral metalâ€“organic framework
10.1021/acs.cgd.6b00610	Reversible Phase Transformation in Three Dynamic Mixed-Ligand Metalâ€“Organic Frameworks: Synthesis, Structure, and Sorption Study
10.1002/anie.201607076	Giant Hysteretic Sorption of CO<sub>2</sub>: In Situ Crystallographic Visualization of Guest Binding within a Breathing Framework at 298 K
10.1002/asia.200600390	Microporous Magnesium and Manganese Formates for Acetylene Storage and Separation
10.1021/ic302334x	Solvent-Induced Structural Dynamics in Noninterpenetrating Porous Coordination Polymeric Networks
10.1039/C3DT51258D	New amine-functionalized cobalt cluster-based frameworks with open metal sites and suitable pore sizes: multipoint interactions enhanced CO2 sorption
10.1016/j.inoche.2013.09.044	Structure, characterization and near-infrared emission of a novel 6-connected uninodal 3D network of Nd(III) containing 2,5-thiophenedicarboxylate anion
10.1016/j.inoche.2007.12.038	Chiral metalâ€“organic and supramolecular interpenetrating 3-D frameworks constructed by one angular ligand and 4,4â€²-dipyridine
10.1016/j.micromeso.2011.12.035	The iron member of the CPO-27 coordination polymer series: Synthesis, characterization, and intriguing redox properties
10.1107/S1600536804021944	Octahedral and tetrahedral coordination for cobalt(II) in polymeric (Î¼<sub>8</sub>-benzene-1,2,4,5-tetracarboxylato)bis(<i>N</i>,<i>N</i>-dimethylformamide)dicobalt
10.1002/chem.201002088	Ultrafine Gold Clusters Incorporated into a Metalâ€“Organic Framework
10.1039/c0dt00579g	Hydrothermal synthesis, crystal structure and properties of Ag(i)â€“4f compounds based on 1H-benzimidazole-5,6-dicarboxylic acid
10.1016/j.molstruc.2005.01.055	Syntheses, characterization and fluorescent properties of two square pyramidal Cu (II) inorganicâ€“organic hybrid polymers
10.1016/j.inoche.2013.01.023	Isoreticular 3D zinc(II) frameworks constructed by unsymmetric 1,2,4-triazolate ligands: Syntheses, structures, and sorption properties
10.1021/acs.cgd.5b00681	Syntheses, Characterization, and Luminescence Properties of Four Metalâ€“Organic Frameworks Based on a Linear-Shaped Rigid Pyridine Ligand
10.1039/c0dt01687j	Detailed investigations of phase transitions and magnetic structure in Fe(iii), Mn(ii), Co(ii) and Ni(ii) 3,4,5-trihydroxybenzoate (gallate) dihydrates by neutron and X-ray diffraction
10.1016/j.micromeso.2015.08.009	Synthesis, structure and sorption property of metal complexes with mixed multicarboxylate and imidazole-containing ligands
10.1021/cg201594p	Water Stable Metalâ€“Organic Framework Evolutionally Formed from a Flexible Multidentate Ligand with Acylamide Groups for Selective CO<sub>2</sub> Adsorption
10.1039/C3CE42152J	Five MOFs with different topologies based on anthracene functionalized tetracarboxylic acid: syntheses, structures, and properties
10.1021/cg201287t	Four Three-Dimensional Coordination Polymers Constructed by 2-((1<i>H</i>-1,2,4-Triazol-1-yl)methyl)-1<i>H</i>-Imidazole-4,5-Dicarboxylate: Syntheses, Topological Structures, and Magnetic Properties
10.1039/c3sc00016h	A dynamic, luminescent and entangled MOF as a qualitative sensor for volatile organic solvents and a quantitative monitor for acetonitrile vapour
10.1021/cm9025683	New Interpenetrated Copper Coordination Polymer Frameworks having Porous Properties
10.1021/cg070468e	Rational Construction of Porous Polymeric Cadmium Ferrocene-1,1â€²-disulfonates for Transition Metal Ion Exchange and Sorption
10.1524/ncrs.2001.216.14.373	Crystal structure of dilanthanum triadipate decahydrate, La2(C6H8O4)3 Â· 10H2O
10.1039/c1ce05287j	Cadmium(ii) and zinc(ii) metalâ€“organic frameworks with anthracene-based dicarboxylic ligands: solvothermal synthesis, crystal structures, and luminescent properties
10.1021/ic0301268	Coordination Polymers Based on Cobridging of Rigid and Flexible Spacer Ligands:â€‰ Syntheses, Crystal Structures, and Magnetic Properties of [Mn(bpy)(H<sub>2</sub>O)(C<sub>4</sub>H<sub>4</sub>O<sub>4</sub>)]Â·0.5bpy, Mn(bpy)(C<sub>5</sub>H<sub>6</sub>O<sub>4</sub>), and Mn(bpy)(C<sub>6</sub>H<sub>8</sub>O<sub>4</sub>)
10.1002/ejic.201300714	Infinite Metalâ€“Carboxylate Nanotube Constructed Metalâ€“Organic Frameworks and Gas Sorption Properties
10.1039/C4DT02396J	Insight into luminescence enhancement of coordinated water-containing lanthanide metalâ€“organic frameworks by guest molecules
10.1039/c2cc16235k	Reversible gas-phase redox processes catalyzed by Co-exchanged MFU-4l(arge)
10.1039/b200213b	An extremely stable open-framework metalâ€“organic polymer with expandable structure and selective adsorption capabilityElectronic supplementary information (ESI) available: Figs. S1 and S2: views of propanol inclusion structure. See http://www.rsc.org/suppdata/cc/b2/b200213b/
10.1039/C3CE42553C	Three 3D lanthanideâ€“organic frameworks with sra topology: syntheses, structures, luminescence and magnetic properties
10.1039/C4DT03797A	Enhancing luminescence properties of lanthanide(<scp>iii</scp>)/pyrimidine-4,6-dicarboxylato system by solvent-free approach
10.1039/b009455m	Crystal engineering of a 3-D coordination polymer from 2-D building blocks
10.1039/C3CE42208A	Novel alkali and alkaline earth metal coordination polymers based on 1,4-naphthalenedicarboxylic acid: synthesis, structural characterization and properties
10.1039/b904387j	Trapping in situ scission products of Câ€“O ester bonds by unique coordination supramolecular architectures
10.1021/ja203053y	Highly Efficient Separation of a Solid Mixture of Naphthalene and Anthracene by a Reusable Porous Metalâ€“Organic Framework through a Single-Crystal-to-Single-Crystal Transformation
10.1002/zaac.200800354	New Examples of Metal Coordination Architectures of 3,3â€²,4,4â€²â€Biphenyltetracarboxylic Acid â€“ Syntheses, Crystal Structures, and Physical Properties
10.1021/ic501395p	Lanthanide Coordination Polymers with â€œfsy-typeâ€ Topology Based on 4,4â€²-Azobenzoic Acid: Syntheses, Crystal Structures, and Magnetic Properties
10.1039/c2dt31427d	Bifunctional 3D Cu-MOFs containing glutarates and bipyridyl ligands: selective CO2 sorption and heterogeneous catalysis
10.1016/j.inoche.2014.03.011	New alkaline earth metal-based coordination polymers with zeolitic ABW, ACO, and chiral (10,3)-a topologies
10.1039/b9nj00456d	Synthesis, crystal structure and luminescence properties of eight new lanthanide carboxyphosphonates with a 3D framework structure
10.1021/cg101569a	Two Novel Zinc(II) Metalâ€“Organic Frameworks Based on Triazole-Carboxylate Shared Paddle-Wheel Units: Synthesis, Structure, and Gas Adsorption
10.1039/b819559e	Microwave synthesis and single-crystal-to-single-crystal transformation of magnesium coordination polymers exhibiting selective gas adsorption and luminescence properties
10.1038/ncomms14085	Unravelling exceptional acetylene and carbon dioxide adsorption within a tetra-amide functionalized metal-organic framework
10.1021/ic302662x	Thermal Response, Catalytic Activity, and Color Change of the First Hybrid Vanadate Containing Bpe Guest Molecules
10.1039/c3ce26684b	Two-/three-dimensional open lanthanideâ€“organic frameworks containing rigid/flexible dicarboxylate ligands: synthesis, crystal structure and photoluminescent properties
10.1016/S0277-5387(00)00390-9	Magnetoâ€“structural studies of monohydroxo-bridged dicopper(II) complexes M[Cu2L2(OH)]Â·2H2O (M=Na+ (1) and K+ (2); H2L=2,6-bis[N-(phenyl)carbamoyl]pyridine). Effect of Cuî—¸OHî—¸Cu bridge angle on antiferromagnetic coupling
10.1016/j.jssc.2014.03.021	Structures and standard molar enthalpies of formation of a series of Ln(III)â€“Cu(II) heteronuclear compounds with pyrazine-2,3-dicarboxylic acid
10.1021/acs.inorgchem.6b01899	Two 3D Isostructural Ln(III)-MOFs: Displaying the Slow Magnetic Relaxation and Luminescence Properties in Detection of Nitrobenzene and Cr<sub>2</sub>O<sub>7</sub><sup>2â€“</sup>
10.1039/b812366g	Chemoenzymatic synthesis of chiral 4,4â€²-bipyridyls and their metalâ€“organic frameworks
10.1016/j.dyepig.2015.09.024	Lanthanide-tricarboxylate frameworks: Synthesis, structure and photoluminescence property
10.1039/b812402g	Nickel(ii)â€“azido ferromagnetic chains in a 3D porous metalâ€“organic framework with breathing guest molecules
10.1002/chem.201203559	[Fe(TPT)<sub>2/3</sub>{M<sup>I</sup>(CN)<sub>2</sub>}<sub>2</sub>]â‹…<i>n</i>Solv (M<sup>I</sup>=Ag, Au): New Bimetallic Porous Coordination Polymers with Spinâ€Crossover Properties
10.1016/j.inoche.2008.03.012	Two new photoluminescent d10 coordination polymers constructed with carboxylates and 2-(5-(pyrazin-2-yl)-1H-1,2,4-triazol-3-yl)pyrazine generated in situ
10.1021/cg400531j	Porous Lanthanideâ€“Organic Frameworks: Control over Interpenetration, Gas Adsorption, and Catalyst Properties
10.1021/ic801906e	Targeted Synthesis of a Prototype MOF Based on Zn<sub>4</sub>(O)(O<sub>2</sub>C)<sub>6</sub> Units and a Nonlinear Dicarboxylate Ligand
10.1016/j.jssc.2016.10.015	Cd(II)-coordination polymers based on tetracarboxylic acid and diverse bis(imidazole) ligands: Synthesis, structural diversity and photoluminescence properties
10.1107/S1600536803019895	On the number of uncoordinated water molecules in the open-framework coordination compound, bis(1,2,4,5-benzenetetracarboxylato)dihydroxytetraaquapentacobalt(II)<i>x</i>-hydrate, and the crystal structure of the isomorphous decahydrated zinc(II) analog
10.1007/BF01045982	Crystal structures ofcatena-[diligatocadmium(II) tetra-?-cyanocadmate(II)] host clathrates: Diamminecadmium(II) tetracyanocadmate(II)-benzene(1/2), diamminecadmium(II) tetracyanocadmate(II)-aniline(1/2), ethylenediaminecadmium(II) tetracyanocadmate(II)-aniline(1/2), and a novel type bis(aniline)cadmium(II) tetracyanocadmate(II)-aniline(2/1)
10.1039/C3CE42189A	Structurally versatile cadmium coordination polymers based on bis(1,2,4-triazol)ethane and rigid aromatic multicarboxylates: syntheses, structures and properties
10.1016/j.poly.2012.04.012	Coordination polymeric materials in binary and ternary Cu(II)â€“tetracarboxylatoâ€“bipy systems: Structureâ€“reactivity correlation in Cu(II)â€“(O,N) 1Dâ€“3D lattice assemblies
10.1039/c2ce25099c	Structure evolution and coordination modes of metal-carboxylate frameworks with robust linear trinuclear complexes as building units
10.1002/ejic.200300876	Hydrothermal Syntheses, Structures, and Properties of Three 3â€D Lanthanide Coordination Polymers that Form 1â€D Channels
10.1021/acs.inorgchem.6b00758	Functionalization and Isoreticulation in a Series of Metalâ€“Organic Frameworks Derived from Pyridinecarboxylates
10.1039/C4DT03371J	A porous metalâ€“organic framework containing multiple active Cu<sup>2+</sup>sites for highly efficient cross dehydrogenative coupling reaction
10.1021/acs.cgd.5b01155	A Series of Metalâ€“Organic Frameworks Built of Triazolate-Trinuclear and Paddlewheel Units: Solid-Solution Framework Approach for Optimizing CO<sub>2</sub> Adsorption and Separation
10.1021/cg200926z	Structure Modulation in Zn(II)â€“1,4-Bis(imidazol-1-yl)benzene Frameworks by Varying Dicarboxylate Anions
10.1021/ic3005085	Insertion of Functional Groups into a Nd<sup>3+</sup> Metalâ€“Organic Framework via Single-Crystal-to-Single-Crystal Coordinating Solvent Exchange
10.1246/cl.1990.1531	<i>catena</i>-Î¼-(1,9-Diaminononane)cadmium(II) Array in the Crystal Structure of <i>catena</i>-[Bis-<i>catena</i>-Î¼-(1,9-diaminononane)cadmium(II) <i>cis</i>-Di-Î¼-cyano-dicyanonickelate(II)]-(2,4-Xylidine) (1/2) Different from That in the 2,3-Isomer Analog
10.1002/cplu.201402121	Photocatalytic Application of 4fâ€“5f Inorganicâ€“Organic Frameworks: Influence of Lanthanide Contraction on the Structure and Functional Properties of a Series of Uranylâ€“Lanthanide Complexes
10.1039/b910265e	Reversible uptake of HgCl2 in a porous coordination polymer based on the dual functions of carboxylate and thioether
10.1021/cg900504m	Diamondoid Three-Dimensional Metal-Organic Framework Showing Structural Transformation with Guest Molecules
10.1039/c0nj00631a	Supramolecular frameworks constructed from angular-shaped sulfonyldipyrazine and various silver(<scp>i</scp>) salts
10.1039/C3CE42454E	Construction of 2D interwoven and 3D interpenetrated metalâ€“organic frameworks of Zn(<scp>ii</scp>) by varying N,Nâ€²-donor spacers
10.1002/zaac.200500464	Seltenâ€Erdâ€Metallâ€Koordinationspolymere: Synthese und Kristallstrukturen von fÃ¼nf neuen Adipinaten, [M<sub>2</sub>(Adi)<sub>3</sub>(H<sub>2</sub>O)<sub>4</sub>](AdiH<sub>2</sub>)(H<sub>2</sub>O)<sub>4</sub> (M = La, Nd), [Er(Adi)(H<sub>2</sub>O)<sub>5</sub>]Cl(H<sub>2</sub>O) und [M(Adi)(H<sub>2</sub>O)<sub>5</sub>](NO<sub>3</sub>)(H<sub>2</sub>O) (M = Gd, Er)
10.1039/C3CC45689G	Incorporation by coordination and release of the iron chelator drug deferiprone from zinc-based metalâ€“organic frameworks
10.1039/c1dt10822k	Crystal structures and magnetism of infinite alternating chains arranged by paddle-wheel dinuclear copper and mononuclear copper units
10.1016/j.poly.2013.01.027	ZnII coordination polymers constructed with malonate and bipyridyl ligands: Photoluminescence and heterogeneous catalytic reactivity
10.1002/ejic.200500735	Octameric Water Clusters of Staircase Structure Present in a Metalâ€Organic Framework Built from Helical Lanthanide Coordination Polymers
10.1016/j.ica.2009.08.009	Construction of several d10 metal coordination polymers based on aromatic polycarboxylate and flexible triazole-based ligand
10.1039/C4CC02396J	A spin-canted Ni<sup>II</sup><sub>4</sub>-based metalâ€“organic framework with gas sorption properties and high adsorptive selectivity for light hydrocarbons
10.1002/zaac.201400213	Synthesis, Structure, Photoluminescence, and Theoretical Â­Calculation of an rtlâ€type Zinc(II) Compound with Linear Trinuclear [Zn<sub>3</sub>(COO)<sub>4</sub>(Î¼<sub>2</sub>â€H<sub>2</sub>O)<sub>2</sub>] Subunits
10.1021/acs.cgd.6b01366	Effect of Coordinated Solvent Molecules on Metal Coordination Sphere and Solvent-Induced Transformations
10.1021/ic401092j	A Porous Metalâ€“Organic Framework Constructed from Carboxylateâ€“Pyrazolate Shared Heptanuclear Zinc Clusters: Synthesis, Gas Adsorption, and Guest-Dependent Luminescent Properties
10.1039/C6CC03285K	Encapsulation of Ln<sup>III</sup> ions/Ag nanoparticles within Cd(<scp>ii</scp>) boron imidazolate frameworks for tuning luminescence emission
10.1039/C4DT02047B	Reticular three-dimensional 3dâ€“4f frameworks constructed through substituted imidazole-dicarboxylate: syntheses, luminescence and magnetic properties study
10.1107/S160053681205026X	Poly[[tetraaquadi-Î¼<sub>4</sub>-fumarato-Î¼<sub>2</sub>-oxalato-dierbium(III)] tetrahydrate]
10.1002/zaac.201500581	Synthesis, Structure and Magnetic Properties of a Mn<sup>II</sup> Framework Assembled by Two Carboxylate Ligands
10.1016/j.jssc.2016.05.005	Assembly of 4-, 6- and 8-connected Cd(II) pseudo-polymorphic coordination polymers: Synthesis, solvent-dependent structural variation and properties
10.1002/anie.200501508	An In Situ Highâ€Temperature Singleâ€Crystal Investigation of a Dehydrated Metalâ€“Organic Framework Compound and Fieldâ€Induced Magnetization of Oneâ€Dimensional Metalâ€“Oxygen Chains
10.1002/chem.201402292	Guest Modulation of Spinâ€Crossover Transition Temperature in a Porous Iron(II) Metalâ€“Organic Framework: Experimental and Periodic DFT Studies
10.1002/zaac.201400388	Stabilization of Co<sub>3</sub> â€“ Oxoclusters in a <i>pcu</i> Net: Synthesis, Structure, Solvent Exchange (Single Crystal to Single Crystal) and Magnetic Studies
10.3866/PKU.WHXB201206123	Crystal Structures and Pore Stability of Coordination Polymers Constructed by Nicotinic Acid and Isonicotinic Acid with Co(II)
10.1002/anie.199720761	Binuclear Vanadium(<scp>III</scp>) Squarates with Layered and Framework Structures: Hydrothermal Synthesis and Structures of [{V(OH)(C<sub>4</sub>O<sub>4</sub>)(H<sub>2</sub>O)}<sub>2</sub>] and [{V(OH)(C<sub>4</sub>O<sub>4</sub>)}<sub>2</sub>]Â·4H<sub>2</sub>O
10.1016/j.micromeso.2015.07.038	Framework deformation of the microporous vanadium benzenedicarboxylate MIL-47 upon absorption of organosulfur molecules
10.1021/ic5021302	Systematic Syntheses and Metalloligand Doping of Flexible Porous Coordination Polymers Composed of a Co(III)â€“Metalloligand
10.1002/chem.200305098	Synthesis of Novel Chiral and Acentric Coordination Polymers by the Reaction of Zinc or Cadmium Salts with Racemic 3â€Pyridylâ€3â€aminopropionic Acid
10.1039/B911955H	Reversible solidâ€“gas chemical equilibrium between a 0-periodic deformable molecular tecton and a 3-periodic coordination architecture
10.1021/cg100736x	One Chiral and Two Achiral 3-D Coordination Polymers Constructed by 2-Phenyl Imidazole Dicarboxylate
10.1039/C3CE41095A	Wings waving: coordinating solvent-induced structural diversity of new Cu(ii) flexible MOFs with crystal to crystal transformation and gas sorption capability
10.1021/ic301857h	A Porous 4-Fold-Interpenetrated Chiral Framework Exhibiting Vapochromism, Single-Crystal-to-Single-Crystal Solvent Exchange, Gas Sorption, and a Poisoning Effect
10.1039/C5CE00612K	A (3,6)-connected metalâ€“organic framework with high CH<sub>4</sub>binding affinity and uptake capacity
10.1039/c1ce05549f	Temperature-controlled synthesis of two novel coordination polymers modeled by semi-rigid tetrapyridines
10.1021/acs.inorgchem.6b01845	Designing Multifunctional 5-Cyanoisophthalate-Based Coordination Polymers as Single-Molecule Magnets, Adsorbents, and Luminescent Materials
10.1021/cg4013334	Rational Assembly of Co/Cd-MOFs Featuring Topological Variation
10.1134/S0022476615050261	Crystal structure of the inclusion compound of a porous metal-organic polymer with 2-cyclopentene-1-one
10.1021/acscentsci.6b00168	Diffusion-Controlled Rotation of Triptycene in a Metalâ€“Organic Framework (MOF) Sheds Light on the Viscosity of MOF-Confined Solvent
10.1080/15533174.2015.1004439	Construction of a New Co(II) Coordination Polymer With Excellent Photocatalytic Property
10.1039/C3DT53167H	A highly porous three-dimensional aluminum phosphonate with hexagonal channels: synthesis, structure and adsorption properties
10.1039/C2CE26165K	Second ligands-assisted structural variation of entangled coordination polymers with polycatenated or polythreaded features
10.1016/j.molstruc.2011.05.013	Luminescent cadmium phenylenedipropionate coordination polymers with long-spanning dipyridine ligands
10.1016/j.inoche.2017.02.009	Construction of a novel Cd(II) coordination polymer based on a flexible tripodal carboxylic acid and bimid coligands
10.1021/ja2031568	A Highly Thermally Stable Ferroelectric Metalâ€“Organic Framework and Its Thin Film with Substrate Surface Nature Dependent Morphology
10.1021/acs.cgd.5b01686	Selective CO<sub>2</sub> Adsorption by Nitro Functionalized Metal Organic Frameworks
10.1039/C4CE01635A	Structural diversity and photoluminescence properties of zinc coordination polymers constructed from 1,4-bis[2-(4-pyridyl)ethenyl]-2,3,5,6-tetramethylbenzene and para-dicarboxylates
10.1039/C5RA03710G	Efficient and tunable multi-color and white light Ln-MOFs with high luminescence quantum yields
10.1021/cm202608f	Three-Dimensional Phosphine Metalâ€“Organic Frameworks Assembled from Cu(I) and Pyridyl Diphosphine
10.1016/j.jssc.2014.11.022	Syntheses, crystal structures and properties of series of 4dâ€“4f ln(III)â€“Ag(I) heterometallic coordination polymers
10.1107/S1600536811012475	Poly[[Î¼-aqua-bis(Î¼-4,4â€²-bipyridine-Îº<sup>2</sup><i>N</i>:<i>N</i>â€²)bis(Î¼-3-hydroxyadamantane-1-carboxylato-Îº<sup>2</sup><i>O</i>:<i>O</i>â€²)bis(3-hydroxyadamantane-1-carboxylato-Îº<i>O</i>)dicobalt(II)] heptahydrate]
10.1002/zaac.201400474	Photoluminescence and Gas Sorption Properties of a New Zinc(II) Coordination Polymer Constructed from Biphenylâ€3,3â€²,5,5â€²â€tetracarboxylate Ligand
10.1021/cg500751e	Structural Diversity, Luminescence, and Magnetic Properties of Eight Co(II)/Zn(II) Coordination Polymers Constructed from Semirigid Ether-Linked Tetracarboxylates and Bend Dipyridyl-Triazole Ligands
10.1039/C5TA10765B	Metalâ€“organic frameworks with a large breathing effect to host hydroxyl compounds for high anhydrous proton conductivity over a wide temperature range from subzero to 125 Â°C
10.1016/j.ica.2010.06.045	Syntheses, structures, and properties of lanthanideâ€“organic frameworks with flexible disulfide derivative of carboxylate
10.1016/j.poly.2013.10.022	Four ZnII/CdII coordination polymers based on 3,3â€²-(pyridine-3,5-diyl) dibenzoic acid: Syntheses, crystal structures and photoluminescence property
10.1021/cg401935z	Crystal Structures and Properties of Cd(II) Coordination Polymers Supported by a New Chiral Aromatic Polycarboxylate Ligand
10.1039/C2DT32674D	Lanthanide coordination polymers based on 5-(2â€²-carboxylphenyl) nicotinate: syntheses, structure diversity, dehydration/hydration, luminescence and magnetic properties
10.1021/acs.cgd.7b00081	Ag<sup>I</sup> and Pb<sup>II</sup> as Additional Assembling Cations in Uranyl Coordination Polymers and Frameworks
10.1039/c0dt00903b	Ag(i) and Zn(ii) coordination polymers with a bulky naphthalene-based dicarboxyl tecton and different 4,4â€²-bipyridyl-like bridging co-ligands: structural regulation and properties
10.1016/j.inoche.2012.04.036	Exploring the mechanism of in situ formation of oxalic acid for producing mixed fumarato-oxalato lanthanide (Eu, Tb and Gd) frameworks
10.1016/j.inoche.2007.04.031	Synthesis, crystal structure and magnetic properties of a three-dimensional cyano-bridged heterometallic complex {NiII(Me6-[14]ane-N4)}2[WIV(CN)8]Â·6H2O
10.1021/cg100568a	A New Class of Easily Generated TCNQ<sup>2âˆ’</sup>-Based Coordination Polymers
10.1039/C3CE27023H	Coordination polymers of flexible polycarboxylic acids with metal ions. V. polymeric frameworks of 5-(3,5-dicarboxybenzyloxy)-3-pyridine carboxylic acid with Cd(ii), Cu(ii), Co(ii), Mn(ii) and Ni(ii) ions; synthesis, structure, and magnetic properties
10.1039/C6CE01607C	Employing mixed-ligand strategy to construct a series of luminescent Cd(<scp>ii</scp>) compounds with structural diversities
10.1016/j.molstruc.2016.08.019	Synthesis, structure and properties of a 3D acentric coordination polymer with noninterpenetrated (10,3)-d topology
10.1071/CH12270	Synthesis, Structure, and Properties of a Chiral Zinc(II) Metal-Organic Framework Featuring Linear Trinuclear Secondary Building Blocks
10.1021/ic300235s	Solid-State Syntheses of Coordination Polymers by Thermal Conversion of Molecular Building Blocks and Polymeric Precursors
10.1021/cg300386p	Diverse Structures of Metalâ€“Organic Frameworks Based on a New Star-Like Tri(4-pyridylphenyl)amine Ligand
10.1002/chem.201203487	Highly Selective Sorption and Luminescent Sensing of Small Molecules Demonstrated in a Multifunctional Lanthanide Microporous Metalâ€“Organic Framework Containing 1D Honeycombâ€Type Channels
10.1021/ja809352y	Protection and Deprotection Approach for the Introduction of Functional Groups into Metalâˆ’Organic Frameworks
10.1016/j.poly.2006.01.031	Syntheses and structures of three new coordination polymers generated from the flexible 1,3-bis(4-pyridyl)propane ligand and zinc salts
10.1039/b615696g	Homo- and heterometallic coordination polymers from the f elements
10.1002/chem.201001179	Spin Crossover versus Lowâ€Spin Behaviour Exhibited in 2D and 3D Supramolecular Isomers of [Fe<sup>II</sup>(2,4â€bpt)<sub>2</sub>]â‹…Guest
10.1016/j.molstruc.2015.08.068	Two double and triple interpenetrated Cd(II) and Zn(II) coordination polymers based on mixed O- and N-donor ligands: Syntheses, crystal structures and luminescent properties
10.1016/j.inoche.2010.04.031	Three-dimensional lanthanide metal-organic frameworks constructed from octahedral secondary building units: Pcu net topology and luminescence
10.1002/adom.201500666	Strongly Enhanced Longâ€Lived Persistent Room Temperature Phosphorescence Based on the Formation of Metalâ€“Organic Hybrids
10.1039/c0ce00575d	Ligand geometry-driven formation of different coordination polymers from Zn(NO<sub>3</sub>)<sub>2</sub>, 1,4-bpeb and phenylenediacetic acids
10.1039/C3DT32861A	Structures, luminescence, and slow magnetic relaxation of eight 3D lanthanideâ€“organic frameworks
10.1002/ejic.201501113	Lanthanideâ€“Organic Frameworks Constructed from an Unsymmetrical Tricarboxylate for Selective Gas Adsorption and Smallâ€Molecule Sensing
10.1039/C6CE02281B	Two cage-based zinc-tetracarboxylate frameworks with white-light emission
10.1016/j.poly.2015.06.022	Syntheses, structures and photophysical properties of Znâ€“Ln coordination polymers
10.1039/C5RA15937G	Spin-canting magnetization in 3D metal organic frameworks based on strip-shaped Î”-chains
10.1021/cm301242d	Liquid-Phase Adsorption and Separation of Xylene Isomers by the Flexible Porous Metalâ€“Organic Framework MIL-53(Fe)
10.1107/S1600536805015394	Polymeric bis(<i>N</i>-methylformamide)tetrathiocyanatocadmium(II)mercury(II)
10.1039/b803815e	Metalâ€“organic coordination frameworks assembled with the long flexible ligand 4,4â€²-bis(imidazol-1-ylmethyl)biphenyl
10.1016/j.inoche.2006.11.008	Polymeric coordination system of [Ag2(NO3)2L]n [L=1,4-bis((cyclohexylthio)acetyl)piperazine] that exhibits supramolecular isomerism with 2D and 3D frameworks
10.1002/anie.199706361	Solvolysis of [B(C<sub>6</sub>H<sub>5</sub>)<sub>4</sub>]<sup>âˆ’</sup> in Methanol To Give the Chiral Coordination Polymer Cd(tcm)[B(OMe)<sub>4</sub>] Â· <i>x</i>MeOH, <i>x</i> â‰ˆ 1.6
10.1016/j.jssc.2013.05.027	Five new Mn(II)/Co(II) coordination polymers constructed from flexible multicarboxylate ligands with varying magnetic properties
10.1021/ic403134c	Isomeric Ionic Lithium Isonicotinate Three-Dimensional Networks and Single-Crystal-to-Single-Crystal Rearrangements Generating Microporous Materials
10.1039/c1ce05829k	Novel tetrazole-based metalâ€“organic frameworks constructed from in situ synthesize bifunctional ligands: syntheses, structure and luminescent properties
10.1246/cl.2009.526	Drastic Change in Dimensional Structures of <scp>d</scp>-Penicillaminato (AuI2PtII2ZnII)<i>n</i> Coordination Polymers by Moderate Change in Solution pH
10.1002/zaac.201200428	Lnâ€Imidazolate Frameworks: The Coordinative Demand of Ln<sup>3+</sup> Ions and its Consequences for the Compound Constitution of Different Lanthanides
10.1039/c2ce25283j	Novel complexes constructed by flexible 1,2,3,4,5,6- cyclohexanehexacarboxylate and transition metal ions â€“ From 0D mononuclear to 3D porous coordination polymers
10.1246/cl.2010.218	Systematic Construction of Porous Coordination Pillared-layer Structures and Their Sorption Properties
10.1016/j.inoche.2011.05.031	Three novel microporous 3D heterometallic 3dâ€“4f coordination polymers: Synthesis, crystal structures and photoluminescence properties
10.1016/j.molstruc.2016.04.067	Syntheses, structures and fluorescence properties of cadmium coordination polymers with triangular 1,3-bis[2-(4â€²-pyridyl)ethenyl]benzene and linear dicarboxylic acids
10.1039/c0ce00119h	A unique example of a 3D framework based on the binuclear dysprosium(iii) azobenzene-3,5,4â€²-tricarboxylate with 3,6-connected topology showing ferromagnetic properties
10.1016/j.inoche.2013.05.006	Synthesis, characterization and crystal structure of one Mn(II) complex with 4,4â€²-bisimidazolylbiphenyl and 4,4â€²-sulfonyldibenzoic acid
10.1002/ejic.201501114	Photocurrent Response of Two Â­Metal(II) Complexes Based on Rigid Ligands
10.1134/S1070328414110037	A three-dimensional porous metal-organic framework based on 9,9-dimethylfluorene-2,7-dicarboxylic acid (H2MFDA): {[Tb2(MFDA)3(DMF)2(H2O)3] Â· (H2O)3(DMF)6} n
10.1021/cm0623918	Synthesis, Structure Determination, and Hydrogen Sorption Studies of New Metalâˆ’Organic Frameworks Using Triazole and Naphthalenedicarboxylic Acid
10.1002/ejic.200600198	Luminescent Openâ€Framework Antiferromagnet â€“ Hydrothermal Syntheses, Structures, and Luminescent and Magnetic Properties of Two Novel Coordination Polymers: [Zn(pdoa)(bipy)]<i><sub>n</sub></i> and {[Mn(pdoa)(bipy)](bipy)}<i><sub>n</sub></i> [pdoa = 2,2â€²â€(1,3â€phenylenedioxy)bis(acetate); bipy = 4,4â€²â€bipyridine]
10.1039/c2dt31394d	An open-framework rutile-type magnesium isonicotinate and its structural analogue with an anatase topology
10.1021/ic302010e	A Straight Forward Route for the Development of Metalâ€“Organic Frameworks Functionalized with Aromatic âˆ’OH Groups: Synthesis, Characterization, and Gas (N<sub>2</sub>, Ar, H<sub>2</sub>, CO<sub>2</sub>, CH<sub>4</sub>, NH<sub>3</sub>) Sorption Properties
10.1002/1521-3773(20000703)39:13<2317::AID-ANIE2317>3.0.CO;2-B	Controlled Assembly of Dinuclear Metallacycles into a Three-Dimensional Helical Array
10.1016/j.jssc.2016.10.021	Design and construction of diverse structures of coordination polymers: Photocatalytic properties
10.1039/c0ce00181c	Four novel topological frameworks based on 4,4â€²-(hexafluoroisopropylidene)diphthalic acid and 1,1â€²-(1,4-butanediyl)bis(imidazole) ligand
10.1039/C5DT00721F	An unusual three-dimensional Dyâ€“Cd<sub>2</sub> framework exhibiting single-ion magnet behavior
10.1016/j.inoche.2008.05.030	Synthesis, crystal structure and characterizations of a novel lanthanide oxalatophosphonate with a 3D open-framework structure [Gd2{HO3PCH2NHCH2(CH2CH2OPO2)}(C2O4)2.5(H2O)2]Â·5H2O
10.1002/anie.201202925	Reversible Interpenetration in a Metalâ€“Organic Framework Triggered by Ligand Removal and Addition
10.1021/cg060343u	Tuning the Framework Formation of Ni(II) Complexes by Controlling the Hydrolysis of 2,2â€˜,3,3â€˜-Thiodiphthalic Dianhydride:â€‰ Syntheses, Crystal Structures, and Physical Properties
10.1021/ic300778m	Tuning MOF Stability and Porosity via Adding Rigid Pillars
10.1021/cg201143f	pH Influence on the Structural Variations of 4,4â€²-Oxydiphthalate Coordination Polymers
10.1039/C6TC05082D	Pore-size-tuned hostâ€“guest interactions in Co-MOFs via in situ microcalorimetry: adsorption and magnetism
10.1002/anie.200453923	Expanding and Shrinking Porous Modulation Based on Pillaredâ€Layer Coordination Polymers Showing Selective Guest Adsorption
10.1021/ic902194g	Structures and Properties of Porous Coordination Polymers Based on Lanthanide Carboxylate Building Units
10.1016/j.inoche.2016.10.011	A two-fold interpenetrated metal-organic framework for the highly selective detection of explosive picric acid
10.1021/ja060946u	A Porous Framework Polymer Based on a Zinc(II) 4,4â€˜-Bipyridine-2,6,2â€˜,6â€˜-tetracarboxylate:â€‰ Synthesis, Structure, and â€œZeolite-Likeâ€ Behaviors
10.1016/j.ica.2013.03.015	A study of zinc(II) coordination polymers with identical meso-helix based on 1,4-bis(2-methyl-imidazol-1-yl)butane
10.1016/j.molstruc.2011.07.033	Hydrothermal in situ ligand synthesis and chiral self-assembly with Pr(III)
10.1007/s11426-011-4347-2	Three interpenetrated copper(II) coordination polymers based on a V-shaped ligand: Synthesis, structures, sorption and magnetic properties
10.1016/j.inoche.2010.10.015	Two three-dimensional pillar-layer AgI-frameworks with helical arrays containing hexamine
10.1021/acs.inorgchem.5b01850	Application of Two Cobalt-Based Metalâ€“Organic Frameworks as Oxidative Desulfurization Catalysts
10.1016/S0020-1693(02)00705-3	A bimetallic oxide hybrid material constructed from a coordination complex polymer and molybdenum oxide subunits, [Ni(3,4â€²-bipyridine)2MoO4]Â·3H2O
10.1039/c2dt12138g	Hydrogen adsorption in the metalâ€“organic frameworks Fe2(dobdc) and Fe2(O2)(dobdc)
10.1002/anie.201605418	Hysteretic Fourâ€Step Spin Crossover within a Threeâ€Dimensional Porous Hofmannâ€like Material
10.1016/j.poly.2013.05.003	Guest-dependent spin crossover in a Hofmann-type coordination polymer Fe(4,4â€²-bipyridyl)[Au(CN)2]2Â·nGuest
10.1021/cg100078b	Microporous La(III) Metalâˆ’Organic Framework Using a Semirigid Tricarboxylic Ligand: Synthesis, Single-Crystal to Single-Crystal Sorption Properties, and Gas Adsorption Studies
10.1039/C5CP02180D	Exceptional adsorption-induced cluster and network deformation in the flexible metalâ€“organic framework DUT-8(Ni) observed by in situ X-ray diffraction and EXAFS
10.1021/acs.cgd.6b01484	A (3,6)-Connected Metalâ€“Organic Framework with <i>pyr</i> Topology and Highly Selective CO<sub>2</sub> Adsorption
10.1021/cg800389g	Uranylâˆ’Organic Frameworks with 1,2,3,4-Butanetetracarboxylate and 1,2,3,4-Cyclobutanetetracarboxylate Ligands
10.1039/C5CE00083A	Acid-induced Zn(<scp>ii</scp>)-based metalâ€“organic frameworks for encapsulation and sensitization of lanthanide cations
10.1515/ncrs-2015-0310	Crystal structure of poly-[tetraaquabis(Î¼<sub>8</sub>-benzene-1,2,4,5-tetracarboxylato-1Îº<sup>3</sup> <i>O</i> <sup>4</sup>:<i>O</i> <sup>6</sup>:<i>O</i> <sup>8</sup>:2Îº<sup>4</sup> <i>O</i> <sup>2</sup>:<i>O</i> <sup>2</sup>:<i>O</i> <sup>5</sup>:<i>O</i> <sup>5</sup>:3Îº<sup>4</sup> <i>O</i> <sup>1</sup>:<i>O</i> <sup>3</sup>:<i>O</i> <sup>5</sup>:<i>O</i> <sup>7</sup>)(di-Î¼<sub>3</sub>-hy…
10.1021/ic010609g	New Open Frameworks Based on Metal Pyridylphosphonates
10.1021/ic1017467	New Three-Dimensional Porous Metal Organic Framework with Tetrazole Functionalized Aromatic Carboxylic Acid: Synthesis, Structure, and Gas Adsorption Properties
10.1039/c0ce00777c	Molecular tectonics: control of interpenetration in cuboid 3-D coordination networks
10.1039/b502512e	Templated metalâ€“organic frameworks: synthesis, structures, thermal properties and solid-state transformation of two novel calciumâ€“adipate frameworks
10.1071/CH15185	Construction of a New ZnII Coordination Polymer for Selective Fluorescence Sensing of CCl4
10.1107/S0108768112032053	Topological studies of three related metal-organic frameworks of Gd<sup>III</sup> and 5-nitroisophthalate
10.1039/b714160b	Ligand-elaboration as a strategy for engendering structural diversity in porous metalâ€“organic framework compounds
10.1039/C3CC45310C	A new copper-based metalâ€“organic framework as a promising heterogeneous catalyst for chemo- and regio-selective enamination of Î²-ketoesters
10.1021/cg700740m	Synthesis and Characterization of Three-Dimensional 3dâˆ’3d and 3dâˆ’4f Heterometallic Coordination Polymers with High Thermal Stability
10.1021/cg700797v	Chain, Pillar, Layer, and Different Pores: A<i>N</i>-[(3-Carboxyphenyl)-sulfonyl]glycine Ligand as a Versatile Building Block for the Construction of Coordination Polymers
10.1016/j.solidstatesciences.2007.10.031	Synthesis, characterization, and crystal structures of novel single and mixed-metal framework materials assembled from 2-(4-pyridyl)thiazole-4-carboxylic acid with cobalt, cadmium, and vanadium oxide
10.1016/j.inoche.2009.01.008	Synthesis, crystal structure, and thermal stability of a novel 3D cadmium carboxyphosphonate containing left-hand helical chains Cd3Cl2[(O3PCH2â€“N(H)C5H9â€“COO)2(H2O)2]Â·4H2O
10.1039/c2dt30363a	A series of novel lanthanide carboxyphosphonates with a 3D framework structure: synthesis, structure, and luminescent and magnetic properties
10.1021/acs.inorgchem.6b00814	Mixed-Metal Zeolitic Imidazolate Frameworks and their Selective Capture of Wet Carbon Dioxide over Methane
10.1016/j.ica.2012.09.024	Two unique lanthanideâ€“organic frameworks based on 1H-2-methyl-4,5-imidazole-dicarboxylate and oxalate: Crystal structure, luminescence and magnetic properties
10.1002/anie.201001551	Singleâ€Crystalâ€toâ€Singleâ€Crystal Transformations of Two Threeâ€Dimensional Coordination Polymers through Regioselective [2+2] Photodimerization Reactions
10.1039/C4CE00158C	Synthesis, structures and luminescent properties of lanthanide coordination polymers involving biphenyl-3,4â€²,5-tricarboxylate
10.1039/b803168a	Syntheses, structures, photoluminescence, and magnetic properties of nanoporous 3D lanthanide coordination polymers with 4,4â€²-biphenyldicarboxylate ligand
10.1002/anie.201007583	A Metalâ€“Organic Framework with Optimized Open Metal Sites and Pore Spaces for High Methane Storage at Room Temperature
10.1021/cg101251a	Liquidâˆ’Liquid Interphase (Biphasic) as the Reaction Medium in the Assembly of a Hierarchy of Structures of 4,4â€²-Azodibenzoic Acid with Zinc and Cadmium
10.1007/s10904-012-9699-3	Synthesis, Structure and Spectroscopic Characterization of a Novel (4,4)-Connected Self-Penetrating 86 Binodal Coordination Network
10.1039/C5RA15663G	Two novel cadmium(<scp>ii</scp>) carboxyphosphonates with 3D framework structure: synthesis, crystal structures, luminescence and molecular recognition properties
10.1246/cl.2007.1184	Three-dimensional Ferromagnetic Frameworks of Synâ€“Anti-type Carboxylate-bridged NiII and CoII Coordination Polymers
10.1021/cg400486q	Four Cd-Based Metalâ€“Organic Frameworks with Structural Varieties Derived from the Replacement of Organic Linkers
10.1039/C4RA02942A	Strong antiferromagnetic interaction in a 3D copperâ€“organic framework and spin-glass-like behaviour in a 1D nickel compound
10.1016/j.micromeso.2013.01.020	Porous metalâ€“organic frameworks with high stability and selective sorption for CO2 over N2
10.1002/chem.201100350	A New Approach to Construct a Doubly Interpenetrated Microporous Metalâ€“Organic Framework of Primitive Cubic Net for Highly Selective Sorption of Small Hydrocarbon Molecules
10.1021/cg300617h	Solvent-Dependent Formation of Cd(II) Coordination Polymers Based on a <i>C</i><sub>2</sub>-Symmetric Tricarboxylate Linker
10.1002/chem.201403123	Drastic Enhancement of Catalytic Activity via Postâ€oxidation of a Porous Mn<sup>II</sup> Triazolate Framework
10.1021/cg900828v	Toward Copper(I)-Iodide-Based Coordination Architectures via <i>N</i>,<i>N</i>â€²-Bis(pyridylcarbonyl)-4,4â€²-diaminodiphenyl Ether with Different Solvent Compositions
10.1021/ic7007446	Lanthanide(III)âˆ’Cobalt(II) Heterometallic Coordination Polymers with Radical Adsorption Properties
10.1039/c2dt31361h	Synthesis, characterisation and adsorption properties of a porous copper(ii) 3D coordination polymer exhibiting strong binding enthalpy and adsorption capacity for carbon dioxide
10.1039/C3CE00049D	Syntheses, structures, and photoluminescent properties of a series of zinc(ii)â€“3-amino-1,2,4-triazolate coordination polymers constructed by varying carboxylate anions
10.1039/b314221c	Mn<sub>3</sub>(HCOO)<sub>6</sub>: a 3D porous magnet of diamond framework with nodes of Mn-centered MnMn<sub>4</sub>tetrahedron and guest-modulated ordering temperature
10.1021/cm9023106	Occurrence of Uncommon Infinite Chains Consisting of Edge-Sharing Octahedra in a Porous Metal Organic Framework-Type Aluminum Pyromellitate Al<sub>4</sub>(OH)<sub>8</sub>[C<sub>10</sub>O<sub>8</sub>H<sub>2</sub>] (MIL-120): Synthesis, Structure, and Gas Sorption Properties
10.1007/s10904-014-0045-9	A Novel Co(II) Coordination Polymer Assembled from V-shaped 2,3,2â€™,3â€™-Thiodiphthalic Acid and N-donor Ancillary Ligand: Syntheses, Structure and Properties
10.1039/c0ce00315h	Metalâ€“organic frameworks based on transition-metal carboxylate clusters as secondary building units: synthesis, structures and properties
10.1021/ic061833e	Two 3D Porous Lanthanideâˆ’Fumarateâˆ’Oxalate Frameworks Exhibiting Framework Dynamics and Luminescent Change upon Reversible De- and Rehydration
10.1002/chem.201602322	Eyeâ€Catching Dualâ€Fluorescent Dynamic Metalâ€“Organic Framework Senses Traces of Water: Experimental Findings and Theoretical Correlation
10.1021/cg301306m	Solid State and Solution Mediated Multistep Sequential Transformations in Metalâ€“Organic Coordination Networks
10.1021/acs.cgd.5b00757	Ni(II) Coordination Polymers Constructed from the Flexible Tetracarboxylic Acid and Different N-Donor Ligands: Structural Diversity and Catalytic Activity
10.1002/zaac.201400024	A dmpâ€type Microporous Cadmium(II)â€Isonicotinate: Synthesis, Structure and CO<sub>2</sub> Adsorption Property
10.1002/zaac.201500654	Tuning Cadmium Coordination Architectures by Phenylenediacetate Position Isomers and 1,4â€Bis(benzimidazolâ€1â€ylmethyl)benzene
10.1039/C6CE01514J	Novel luminescent metalâ€“organic frameworks based on rigid carboxylate ligands for highly selective sensing of Fe<sup>3+</sup>ions
10.1016/j.inoche.2012.05.038	Syntheses, structures and photoluminescence of two microporous lanthanide coordination polymers
10.1039/C4CE00355A	Five Cd(<scp>ii</scp>) coordination polymers based on 2,3â€²,5,5â€²-biphenyltetracarboxylic acid and N-donor coligands: syntheses, structures and fluorescent properties
10.1016/j.poly.2014.12.001	Syntheses, crystal structures, and properties of four coordination polymers with a new bifunctional ligand
10.1016/j.inoche.2016.08.009	A luminescent Tb(III)-MOF based on pyridine-3, 5-dicarboxylic acid for detection of nitroaromatic explosives
10.1002/ejic.201500204	Solvothermal Synthesis of Tetravalent Uranium with Isophthalate or Pyromellitate Ligands
10.1021/cg500371n	Multifunctional Cobalt(II) Coordination Polymers Tuned by Flexible Bis(pyridylamide) Ligands with Different Spacers and Polycarboxylates
10.1021/acs.jpcc.5b02359	A Flexible Metalâ€“Organic Framework: Guest Molecules Controlled Dynamic Gas Adsorption
10.1021/ic800766q	Two- and Three-fold Interpenetrated Metal-Organic Frameworks from One-Pot Crystallization
10.1039/C7CE00481H	Structural variety in ytterbium dicarboxylate frameworks and in situ study diffraction of their solvothermal crystallisation
10.14233/ajchem.2014.16986	Synthesis and Crystal Structure of Novel 4-6-connected Co(II) Coordination Polymers Constructed by Pyridinedicarboxylate and Imidazole-Containing Ligands
10.1016/j.ica.2016.05.002	A series of coordination polymers assembled from p-terphenyl-2,2â€³,2â€²â€²â€²,5,4â€³,4â€²â€²â€²-hexcarboxylic acid and various flexible imidazole derivatives: Synthesis, structures and luminescent properties
10.1107/S1600536811011913	Poly[aquabis(Î¼-formato-Îº<sup>2</sup><i>O</i>:<i>O</i>â€²)(Î¼-pyrazine-Îº<sup>2</sup><i>N</i>:<i>N</i>â€²)nickel(II)]
10.1002/anie.200906322	A Simple Lithium(I) Salt with a Microporous Structure and Its Gas Sorption Properties
10.1002/zaac.201300117	Synthesis, Structure, and Characterization of a Microporous Metalâ€Organic Framework with PtS Topology
10.1039/C4QI00138A	A two-dimensional flexible porous coordination polymer based on Co(<scp>ii</scp>) and terpyridyl phosphine oxide
10.1002/chem.200701370	Structural Changes and Coordinatively Unsaturated Metal Atoms on Dehydration of Honeycomb Analogous Microporous Metalâ€“Organic Frameworks
10.1021/ic101153c	Hydrogen Storage in a Highly Interpenetrated and Partially Fluorinated Metalâˆ’Organic Framework
10.1039/c2dt11872f	Auxiliary ligand induced structural allomorphism in nanotubular microporous metalâ€“organic frameworks based on discrete magnesium clusters
10.1039/C5NJ02161H	Cluster- and chain-based magnetic MOFs derived from 3d metal ions and 1,3,5-benzenetricarboxylate
10.1016/j.inoche.2014.08.005	Syntheses, structures and photoluminescence of Cd(II) coordination polymers based on in situ synthesized bifunctional ligands
10.1016/j.micromeso.2012.02.042	Syntheses, structures, and hydrogen adsorption properties of microporous metal-organic frameworks incorporating 3,5-dipyridyl-1,2,4-triazole
10.1021/cg7009385	Structures and Luminescent Properties of Seven Coordination Polymers of Zinc(II) and Cadmium(II) with 3,3â€²,4,4â€²-Benzophenone Tetracarboxylate Anion and Bis(imidazole)
10.1080/15533174.2016.1186050	Synthesis, crystal structure and fluorescent properties of two metal-organic frameworks constructed from Cd(II) and 2,6-naphthalene dicarboxylic acid
10.1038/nchem.684	Selective sorption of oxygen and nitric oxide by an electron-donating flexible porous coordination polymer
10.1016/j.ica.2014.12.002	Long lifetime photoluminescence emission of 3D cadmium metalâ€“organic frameworks based on the 5-(4-pyridyl)tetrazole ligand
10.1039/b001189o	New effective synthons for supramolecular self-assembly of meso-carboxyphenylporphyrins
10.1039/c2ce25673h	Syntheses, structures and fluorescence of two coordination complexes of Zn(ii) and 1,3-bis(2-methylimidazolyl)propane: solvent effect
10.1016/j.molstruc.2013.04.009	Interpenetration of a three-dimensional Cu(I) coordination framework controlled by adjusting the symmetry of its secondary building unit
10.1002/zaac.201500567	Solvent Molecule Controlled Zinc(II) Metalâ€Organic Frameworks with Different Topology
10.1039/b904000e	Three novel 3D (3,8)-connected metalâ€“organic frameworks constructed from flexible-rigid mixed ligands
10.1021/cg500474j	Ligation Behavior of an Oligo-Î±-sulfanylpyrazinyl Ligand in Silver(I) Complexes Containing Carboxylates
10.1016/j.molstruc.2008.06.007	Synthesis, structures and luminescence of three coordination polymers constructed from rigid 1,3,5-benzenetricarboxylic acid and flexible bis(imidazol-1-ylmethyl)-benzene
10.1002/zaac.201700032	Porous Metalâ€organic Framework based on Stripâ€shaped Manganese(II) Chains: Synthesis, Structure, and Magnetic Properties
10.1021/ic9021992	Synthesis and Characterization of Three Ytterbium Coordination Polymers Featuring Various Cationic Species and a Luminescence Study of a Terbium Analogue With Open Channels
10.1039/C6DT02895K	A new strategy to obtain tetranuclear cobalt(<scp>ii</scp>) metalâ€“organic frameworks based on the [Co<sub>4</sub>(Î¼<sub>3</sub>-OH)<sub>2</sub>] cluster: synthesis, structures and properties
10.1021/ja309992a	Fine-Tuning Pore Size by Shifting Coordination Sites of Ligands and Surface Polarization of Metalâ€“Organic Frameworks To Sharply Enhance the Selectivity for CO<sub>2</sub>
10.1016/j.steroids.2016.07.001	Crystal structure of a lithium salt of a glucosyl derivative of lithocholic acid
10.1016/j.mencom.2016.05.010	Hydrothermal synthesis, crystal structure and magnetic properties of a new 3D MnII complex based on the flexible ligand 5-(4-pyridyl)methoxyisophthalic acid
10.1016/j.inoche.2015.03.019	One novel 3D tetranuclear cadmium coordination polymer based on 2,3â€²,4,5â€²-biphenyltetracarboxylic acid: Synthesis, crystal structure and luminescence
10.1039/c2cc34006b	Correlation between coordinated water content and proton conductivity in Caâ€“BTC-based metalâ€“organic frameworks
10.1021/ic200560b	Open-Framework Copper Adeninate Compounds with Three-Dimensional Microchannels Tailored by Aliphatic Monocarboxylic Acids
10.3390/cryst2041374	An Unusual Bismuth Ethanedisulfonate Network
10.1134/S0022476616020244	Crystal structure of the inclusion compound of a porous metal-organic polymer with cymantrene
10.1021/acs.cgd.6b00912	Construction, Structural Diversity, and Properties of Seven Zn(II)-Coordination Polymers Based on 3,3â€²,5,5â€²-Azobenzenetetracarboxylic Acid and Flexible Substitute Bis(imidazole) Linkers
10.1021/ic401657d	Effect of Pillar Modules and Their Stoichiometry in 3D Porous Frameworks of Zn(II) with [Fe(CN)<sub>6</sub>]<sup>3â€“</sup>: High CO<sub>2</sub>/N<sub>2</sub> and CO<sub>2</sub>/CH<sub>4</sub> Selectivity
10.1039/C3CC49457H	â€œClickâ€-extended nitrogen-rich metalâ€“organic frameworks and their high performance in CO2-selective capture
10.1021/acs.inorgchem.5b00110	In Situ Construction of Three Anion-Dependent Cu(I) Coordination Networks as Promising Heterogeneous Catalysts for Azideâ€“Alkyne â€œClickâ€ Reactions
10.1021/cg201556b	Assembly of Discrete One-, Two-, and Three-Dimensional Zn(II) Complexes Containing Semirigid V-Shaped Tricarboxylate Ligands
10.1039/C3DT52266K	Porous coordination polymers based on functionalized Schiff base linkers: enhanced CO<sub>2</sub>uptake by pore surface modification
10.1080/15533174.2016.1186043	One three-dimensional manganese(II)-organic framework bearing hydroxylphenyl imidazole dicarboxylate ligand
10.1039/C7SC00449D	Structural characterization of frameworkâ€“gas interactions in the metalâ€“organic framework Co<sub>2</sub>(dobdc) by in situ single-crystal X-ray diffraction
10.1039/C3CE41083H	Relating pore hydrophilicity with vapour adsorption capacity in a series of amino acid based metal organic frameworks
10.1039/c1cc10897b	A robust near infrared luminescent ytterbium metalâ€“organic framework for sensing of small molecules
10.1021/cg800732e	Structural Variation from 1D to 3D: Effects of Temperature and pH Value on the Construction of Co(II)-H<sub>2</sub>tbip/bpp Mixed Ligands System
10.1038/ncomms1170	Molecular decoding using luminescence from an entangled porous framework
10.1002/anie.200501373	Entangled Coordination Networks with Inherent Features of Polycatenation, Polythreading, and Polyknotting
10.1021/cg100645p	Regulation and Properties of Diversiform Cd(II) Supramolecular Complexes with a Bulky Naphthalene-Based Dicarboxyl Tecton and Different <i>N</i>-Donor Co-Ligands
10.1039/C3QI00061C	Metal-ion controlled solid-state reactivity and photoluminescence in two isomorphous coordination polymers
10.1080/15533174.2016.1158187	A new rtl-type Cd(II) coordination polymer: Synthesis, structure, luminescent property, and topology analysis
10.1039/c2cc16779d	Hierarchical assembly of a homochiral triple concentric helical system in a novel 3D supramolecular metalâ€“organic framework: synthesis, crystal structure, and SHG properties
10.1021/cg2004672	Three-Dimensional Robust Porous Coordination Polymer with Schiff Base Site on the Pore Wall: Synthesis, Single-Crystal-to-Single-Crystal Reversibility, and Selective CO<sub>2</sub> Adsorption
10.1039/C5RA23754H	Cu(<scp>i</scp>)Cu(<scp>ii</scp>)BTC, a microporous mixed-valence MOF via reduction of HKUST-1
10.1039/c1ce06213a	Syntheses and magnetic properties of three Mn(<scp>ii</scp>) coordination polymers based on a tripodal flexible ligand
10.1080/15533174.2012.654878	Synthesis, Crystal Structure and Magnetic Properties of a Porous Manganese Coordination Polymer with <i>N</i>-[(4-Carboxyphenyl)-sulfonyl]glycine and 4,4â€²-dipyridyl
10.1039/b506677h	A microporous scandium terephthalate, Sc2(O2CC6H4CO2)3, with high thermal stability
10.1016/j.molstruc.2014.03.027	A new PtS-type heterometallic compound constructed from biphenyl-3,3â€²,5,5â€²-tetracarboxylate: Synthesis, structure and luminescent property
10.1016/S0020-1693(00)00221-8	Structural control of silver(I) coordination polymers: construction of two- and three-dimensional frameworks of silver(I) ions bridged by dicyanopyrazine derivatives
10.1080/00958972.2013.859680	Ten complexes constructed by two reduced Schiff base tetraazamacrocycle ligands: syntheses, structures, magnetic and luminescent properties
10.1021/ic2023105	Temperature-Controlled Chiral and Achiral Copper Tetrazolate Metalâ€“Organic Frameworks: Syntheses, Structures, and I<sub>2</sub> Adsorption
10.1021/cg3000729	Series of Cd(II) Metalâ€“Organic Frameworks Based on a Flexible Tripodal Ligand and Polycarboxylate Acids: Syntheses, Structures, and Photoluminescent Properties
10.1016/j.inoche.2014.04.016	Two structurally different praseodymium-organic frameworks with permanent porosity
10.1039/C3CE41975D	Synthesis, structures and properties of the first series of Sr<sup>II</sup>â€“M<sup>II</sup>(M = Cu, Co, Ni and Zn) coordination polymers based on pyridine-2,5-dicarboxylic acid
10.1021/cg9012894	Novel Structural Diversity of Triazolate-Based Coordination Polymers Generated Solvothermally with Anions
10.1016/j.jssc.2004.12.004	Synthesis and structural characterization of a new open-framework zinc terephthalate Zn3(OH)2(bdc)2Â·2DEF, with infinite Znâ€“(Î¼3-OH)â€“Zn chains
10.1021/ic8007427	Selective Metal Substitution for the Preparation of Heterobimetallic Microporous Coordination Polymers
10.1002/anie.199610881	Polymeric Networks of Silver(<scp>I</scp>) and Copper(<scp>I</scp>) Ions Linked by an Anionic Acetonyl Derivative of Tetracyanoethylene
10.1021/cg7008094	Tailoring the Dimensionality of Metalâ€“Organic Frameworks Incorporating Pt and Pd. From Molecular Complexes to 3D Networks
10.1002/chem.201003274	Redoxâ€Responsive Photochromism and Fluorescence Modulation of Two 3D Metalâ€“Organic Hybrids Derived from a Triamineâ€Based Polycarboxylate Ligand
10.1002/ejic.201402737	Four Cobalt(II)â€Containing Coordination Polymers: Effects of pH Value and Temperature on Synthesis, Gasâ€Sorption, and Magnetic Properties
10.1016/j.snb.2017.04.151	Selectively sensing and adsorption properties of nickel(II) and cadmium(II) architectures with rigid 1H-imidazol-4-yl containing ligands and 1,3,5-tri(4-carboxyphenyl)benzene
10.1021/acs.inorgchem.5b01356	Constraining and Tuning the Coordination Geometry of a Lanthanide Ion in Metalâ€“Organic Frameworks: Approach toward a Single-Molecule Magnet
10.1002/anie.201402951	Perturbation of Spin Crossover Behavior by Covalent Postâ€Synthetic Modification of a Porous Metalâ€“Organic Framework
10.1039/c2nj20888a	An unusual three-dimensional self-penetrating network derived from cross-linking of two-fold interpenetrating nets via ligand-unsupported Agâ€“Ag bonds: synthesis, structure, luminescence, and theoretical study
10.1016/j.solidstatesciences.2012.07.011	Urothermal synthesis and distinct thermal behavior of isostructural transition metal-based MIL-53 analogs
10.1021/ic100212q	Porous Coordination Polymers of Transition Metal Sulfides with PtS Topology Built on a Semirigid Tetrahedral Linker
10.1039/C4DT01022A	1,3,5,7-Tetrakis(tetrazol-5-yl)-adamantane: the smallest tetrahedral tetrazole-functionalized ligand and its complexes formed by reaction with anhydrous M(<scp>ii</scp>)Cl<sub>2</sub>(M = Mn, Cu, Zn, Cd)
10.1039/C3CE41801D	The influence of ligand configuration, solvent size and solvent polarity on the porous shape and void volume in a series of isomeric or isomorphic porous MOFs
10.1016/j.jssc.2011.10.051	Two coordination polymers of manganese(II) isophthalate and their preparation, structures, and magnetic properties
10.1021/acs.cgd.5b00018	End-End Connection Pattern of Trinuclear-Triangular Copper Cluster for Construction of Two Metalâ€“Organic Frameworks: Syntheses, Structures, Magnetic and Gas Adsorption Properties
10.1002/zaac.201500028	Stable Heterometallic Cu<sup>II</sup>â€Ba<sup>II</sup>â€2,5â€Thiophenedicarboxylate Framework with High Capacity for Light Hydrocarbons
10.1002/ejic.200800222	Poreâ€Size Tuning in Doubleâ€Pillared Metalâ€Organic Frameworks Containing Cadmium Clusters
10.1039/C3CE42216J	Effects of solvents and temperature on the luminescence properties of Cd-isonicotinic acid frameworks based on mono-, bi-, and trinuclear cluster units
10.1016/j.ica.2013.09.026	Spectral, thermal, structural and microhardness studies of tetraaquabis(malonato)cadmium(II)copper(II): A new three-dimensional heterobimetallic framework system
10.1039/C6RA16784E	A porous magnesium metalâ€“organic framework showing selective adsorption and separation of nitrile guest molecules
10.1080/15533174.2016.1149721	A new 3D rtl-type Cd(II) framework constructed from 1,3,5-benzenetricarboxylic acid: Urothermal synthesis, crystal structure, and photoluminescent property
10.1002/adhm.201100043	Highly Potent Bactericidal Activity of Porous Metalâ€Organic Frameworks
10.1021/cg801026y	Supramolecular Isomerism of Metalâˆ’Organic Frameworks Derived from a Bicarboxylate Linker with Two Distinct Binding Motifs
10.1021/cg4008735	3D Gd<sup>III</sup> Complex Containing Gd<sub>16</sub> Macrocycles Exhibiting Large Magnetocaloric Effect
10.1039/c005228k	A series of metalâ€“organic coordination polymers assembled with disulfide ligand involving in situ cleavage of Sâ€“S under co-ligand intervention
10.1016/j.molstruc.2006.11.065	Cobalt(II) coordination polymers based on dicarboxylates and dipyridyl-type ligands: [CoL1.5(NO3)2], [Co1.5(bpdc)1.5(dma)]Â·(dma)Â·(EtOH), [Co1.5(ndc)1.5(dma)2], [Co3(ndc)3(dmf)4], and [CoL(bpdc)]Â·(EtOH) (bpdcH2=biphenyl-4,4â€²-dicarboxylic acid, ndcH2=2,6-naphthalene dicarboxylic acid, L=pyCHNC10H6NCHpy)
10.1021/cg025551a	{[Cd(bpo)(SCN)<sub>2</sub>]Â·CH<sub>3</sub>CN}<i><sub>n</sub></i>:â€‰ A Novel Three-Dimensional (3D) Noninterpenetrated Channel-Like Open Framework with Porous Properties
10.1016/j.solidstatesciences.2011.12.002	Structural assemblies of four Cd(II) coordination polymers based on 5-methylisophthalic acid
10.1039/b404485a	Guest sorption and desorption in the metalâ€“organic framework [Co(INA)<sub>2</sub>]Â (INAâ€‰=â€‰isonicotinate)Â â€“Â evidence of intermediate phases during desorption
10.1039/c2dt31090b	Diversity of lanthanide(iii)-2,5-dihydroxy-1,4-benzenedicarboxylate extended frameworks: syntheses, structures, and magnetic properties
10.1021/cg3001009	Microporous Metalâ€“Organic Framework Based on Mixing Nanosized Tris((4-carboxyl)-phenylduryl)amine and 4,4â€²-Bipyridine Ligands for Gas Storage and Separation
10.1080/15533174.2013.771664	Hydrothermal Synthesis and Characterization of a Novel 3D Chiral Inorganic-Organic Hybrid Cadmium(II) Framework With Achiral 1,4-Naphthalenedicarboxylic Acid Ligand
10.1246/cl.2010.878	Hydrogen Production from Water Using Novel Three-dimensional Interpenetrated Znâ€“Pd Coordination Polymer
10.1016/j.inoche.2013.10.036	Metal cation-dependent construction of two 3-D interpenetrating networks based on the ligand 1-(4-carboxyphenyl)-1,2,4-triazole
10.1021/acs.cgd.6b00115	Assembly of [Tp*WS<sub>3</sub>Cu<sub>2</sub>]-Supported Coordination Polymers from Linkers with a Unique Î¼-Pyridyl Bridging Mode and Their Enhanced Third-Order Nonlinear Optical Performances
10.1007/s10904-014-0025-0	Crystal Structures and Effect of Temperature on the Luminescence of Two Lanthanide Coordination Polymers with Twofold Interpenetrating pcu Topology
10.1021/ic1025087	Breathing and Twisting: An Investigation of Framework Deformation and Guest Packing in Single Crystals of a Microporous Vanadium Benzenedicarboxylate
10.1039/C3CC46530F	A highly stable dynamic fluorescent metalâ€“organic framework for selective sensing of nitroaromatic explosives
10.1002/ejic.201200686	3â€(2â€Furyl)â€2â€sulfanylpropenoic Acid as a Chelating Agent for Lead(II) and Diorganonolead(IV) Compounds â€“ Chemical Behaviour and In Vitro Protective Effect against Dimethyllead(IV) Toxicity
10.1016/j.jssc.2016.05.023	Syntheses, structures and photoluminescent properties of Zn(â…¡)/Co(â…¡) coordination polymers based on flexible tetracarboxylate ligand of 5,5â€²-(butane-1,4-diyl)-bis(oxy)-di isophthalic acid
10.1039/C7CE00522A	Homochiral porous coordination polymers with a rare<b>utk</b>topology and two types of uniform channels for enantioseparation
10.1039/b916984a	Coordination polymers of biphenyl-2,4,2â€²,4â€²-tetracarboxylic acidâ€”synthesis, structures and adsorption properties
10.1021/acs.inorgchem.5b01364	Multifunctional Uranyl Hybrid Materials: Structural Diversities as a Function of pH, Luminescence with Potential Nitrobenzene Sensing, and Photoelectric Behavior as <i>p</i>-type Semiconductors
10.1039/C6CE00318D	Slow relaxation of magnetization in 3D-MOFs based on dysprosium dinuclear entities bridged by dicarboxylic linkers
10.1039/b602465c	Solvent-induced supramolecular isomerism in silver(i) 2-methylimidazolate
10.1039/c3ce40346g	Series of novel 3D microporous heterometallic 3dâ€“4f coordination frameworks with (5,6)-connected topology: synthesis, crystal structure and magnetic properties
10.1039/C4CE00347K	Tuning the void volume in a series of isomorphic porous metalâ€“organic frameworks by varying the solvent size and length of organic ligands
10.1021/acs.cgd.5b00218	Two New Adenine-Based Co(II) Coordination Polymers: Synthesis, Crystal Structure, Coordination Modes, and Reversible Hydrochromic Behavior
10.1021/ja710973k	Flexible Porous Metal-Organic Frameworks for a Controlled Drug Delivery
10.1021/cg4009703	Zn-MOFs Containing Flexible Î±,Ï‰-Alkane (or Alkene)-Dicarboxylates and 1,2-Bis(4-pyridyl)ethane Ligands: CO<sub>2</sub> Sorption and Photoluminescence
10.1016/j.jssc.2016.09.011	A multifunctional chemical sensor based on a three-dimensional lanthanide metal-organic framework
10.1080/00958972.2010.527961	Two diamond-type octacyanometallate(IV)â€“nickel(II) assemblies chelated by macrocyclic ligands
10.1039/b715058j	An unusual eight-connected self-penetrating ilc net constructed by dinuclear lanthanide building units
10.1039/C4CE00212A	Synthesis, crystal structures, and luminescence properties of seven tripodal imidazole-based Zn/Cd(<scp>ii</scp>) coordination polymers induced by tricarboxylates
10.1016/j.molstruc.2010.06.019	Carboxylato-bridged 3D polymeric networks of Pr(III): Synthesis, crystal structure, magnetic property and thermal behavior
10.1039/b919243c	A chiral diamondoid 3D lanthanum metalâ€“organic framework displaying blue-greenish long lifetime photoluminescence emission
10.1002/chem.201200046	Direct Crystallographic Observation of Catalytic Reactions inside the Pores of a Flexible Coordination Polymer
10.1021/ic991355q	Coordination Polymers:â€‰ Structural Transformation from Two to Three Dimensions through Ligand Conformation Change
10.1016/j.inoche.2014.02.051	Two zinc coordination polymers showing five-fold interpenetrated diamondoid network and 2Dâ†’3D inclined polycatenation motif
10.1039/C3DT52888J	Three coordination polymers constructed from various polynuclear clusters spaced by 2,2â€²-azodibenzoic acid: syntheses and fluorescent properties
10.1039/c1cc12691a	The rational synthesis of (10,3)-type MOFs based on tetranuclear [W(Mo)OS3Cu3]+ secondary building units
10.1039/C3CC49106D	Crystallographic determination of solid-state structural transformations in a dynamic metalâ€“organic framework
10.1039/C6CC10217D	The role of weak interactions in controlling the mode of interpenetration in hybrid ultramicroporous materials
10.1016/j.jssc.2014.07.020	Ferromagnetic interactions and slow magnetic relaxation behaviors of two lanthanide coordination polymers bridged by 2,6-naphthalenedicarboxylate ligand
10.1016/j.inoche.2005.09.008	The dipeptide H-Aib-l-Ala-OH ligand in copper(II) chemistry: Variation of product identity as a function of pH
10.1039/C3CE40162F	Homochiral metalâ€“organic porous materials for enantioselective recognition and electrocatalysis
10.1021/cm980439e	Structure-Directing Role of Organoamine Ligands in the Self-Assembly of Novel Bimetallic Oxides
10.1016/j.ica.2010.06.022	Comparative solvolytic stabilities of copper(II) nanoballs and dinuclear Cu(II) paddle wheel units
10.1021/ja045123o	Rod Packings and Metalâˆ’Organic Frameworks Constructed from Rod-Shaped Secondary Building Units
10.1002/chem.200800430	Coordination Chemistry of Conformationâ€Flexible 1,2,3,4,5,6â€Cyclohexanehexacarboxylate: Trapping Various Conformations in Metalâ€“Organic Frameworks
10.1039/C6DT01587E	Different magnetic responses observed in CoII4, CoII3 and CoII1-based MOFs
10.1039/C7NJ00188F	Synthesis, structures and photoluminescence properties of mixed ligand divalent metalâ€“organic frameworks
10.1080/15533174.2013.797447	A 3-D Mn(II) 5-Connected Interpenetrating (4<sup>6</sup>.6<sup>4</sup>) Network With Mixed 6,6â€²-Dithiodinicotinate and 1,3-Bis(4-pyridyl)propane Ligands
10.1039/C4RA13501F	Syntheses, structures, topologies, and luminescence properties of four coordination polymers based on bifunctional 6-(4-pyridyl)-terephthalic acid and bis(imidazole) bridging linkers
10.1007/s40242-014-3501-8	A novel 3D metal organic framework based on an Azolate ligand
10.1016/j.ica.2009.12.026	Three dimensional metalâ€“malonate frameworks with pillared layered architecture: Unusual role of metalâ€“chelate as pillar
10.1021/cg500975j	Pillared Metalâ€“Organic Frameworks Based on 6<sup>3</sup> Layers: Structure Modulation and Sorption Properties
10.1021/cg200389q	Stoichiometry of N-Donor Ligand Mediated Assembly in the Zn<sup>II</sup>-Hfipbb System: From a 2-Fold Interpenetrating Pillared-Network to Unique (3,4)-Connected Isomeric Nets
10.1039/c2ce06345j	One-pot synthesis of two pillar-layer frameworks: coordination polymorphs deriving from different linking modes of 1,3,5-benzenetricarboxylate
10.1039/c2jm34349e	Multifunctional amino-decorated metalâ€“organic frameworks: nonlinear-optic, ferroelectric, fluorescence sensing and photocatalytic properties
10.1039/b708389k	Metalâ€“organic frameworks constructed from mixed-ligand 1,2,3,4-tetra-(4-pyridyl)-butane and benzene-polycarboxylate acids: syntheses, structures and physical properties
10.1039/C6DT01360K	Highly selective luminescence sensing of nitrite and benzaldehyde based on 3dâ€“4f heterometallic metalâ€“organic frameworks
10.1016/j.molstruc.2016.04.093	Tin-porphyrin-assisted formation of coordination frameworks
10.1016/j.micromeso.2011.12.003	Synthesis and crystal chemistry of the STA-12 family of metal N,Nâ€²-piperazinebis(methylenephosphonate)s and applications of STA-12(Ni) in the separation of gases
10.1016/j.ica.2014.05.013	Two new 3-D Cd(II) metalâ€“organic frameworks based on flexible cyclohexane-1,2,4,5-tetracarboxylic acid ligand
10.1039/c0dt00390e	Syntheses, topological analyses, and NLO-active properties of new Cd(ii)/M(ii) (M = Ca, Sr) metalâ€“organic frameworks based on R-isophthalic acids (R = H, OH, and t-Bu)
10.1002/anie.201207808	Mechanism of Carbon Dioxide Adsorption in a Highly Selective Coordination Network Supported by Direct Structural Evidence
10.1021/acs.cgd.6b00548	Solvent and pH Driven Self-Assembly of Isomeric or Isomorphic Complexes: Crystal Structure and Luminescent Change upon Desolvation
10.1023/B:JOCC.0000014682.15837.83	Synthesis and crystal structure of cyanocadmate clathrate with 2-methylimidazole (2-Meim): [Cd3(CN)6(2-Meim)2] â‹… 2Me2SO
10.1039/c2ce26720a	In situ hydrothermal syntheses of five new cadmium(<scp>ii</scp>) coordination polymers based on 3-(1H-tetrazol-5-yl)benzoate ligand
10.1039/C5DT00011D	The synthesis and characterisation of coordination and hydrogen-bonded networks based on 4-(3,5-dimethyl-1H-pyrazol-4-yl)benzoic acid
10.1039/c2ce26171e	Effect of pH/metal ion on the structure of metalâ€“organic frameworks based on novel bifunctionalized ligand 4â€²-carboxy-4,2â€²:6â€²,4â€²â€²-terpyridine
10.1039/c2cc32927a	Synthetic control of framework zinc purinate crystallisation and properties of a large pore, decorated, mixed-linker RHO-type ZIF
10.1021/cm503533r	Hysteretic Gas and Vapor Sorption in Flexible Interpenetrated Lanthanide-Based Metalâ€“Organic Frameworks with Coordinated Molecular Gating via Reversible Single-Crystal-to-Single-Crystal Transformation for Enhanced Selectivity
10.1021/ic502219y	Spectroscopic and Crystallographic Investigations of Novel BODIPY-Derived Metalâ€“Organic Frameworks
10.1021/ic801221r	Hydrothermal Synthesis, Structures, and Physical Properties of Four New Flexible Multicarboxylate Ligands-Based Compounds
10.1021/cg3017563	A CdSO<sub>4</sub>-Type 3D Metalâ€“Organic Framework Showing Coordination Dynamics on Cu<sup>2+</sup> Axial Sites: Vapochromic Response and Guest Sorption Selectivity
10.1039/C5CE00305A	Assembly of noncentrosymmetric coordination polymers by the integration of acentric Ba(<scp>ii</scp>)/Sr(<scp>ii</scp>) and Li(<scp>i</scp>) coordination polyhedra
10.1246/cl.130514	Dielectric Properties of One-dimensional Water Clusters Confined in the Porous Crystal, [Co3(2,4-pydc)2(Âµ3-OH)2]Â·9H2O (2,4-pydc: pyridine-2,4-dicarboxylate)
10.1002/ejic.200501146	Rational Synthesis and Characterization of Two Threeâ€Dimensional Metalâ€Organic Frameworks Incorporating Silver Chains and 1,2,3,4,5,6â€Cyclohexanehexacarboxylate
10.1002/anie.201000094	Open Metal Sites within Isostructural Metalâ€“Organic Frameworks for Differential Recognition of Acetylene and Extraordinarily High Acetylene Storage Capacity at Room Temperature
10.1002/anie.200600333	Nanochannelâ€Promoted Polymerization of Substituted Acetylenes in Porous Coordination Polymers
10.1021/ja506357n	Divergent Kinetic and Thermodynamic Hydration of a Porous Cu(II) Coordination Polymer with Exclusive CO<sub>2</sub> Sorption Selectivity
10.1016/j.ica.2009.12.022	Hydrothermal synthesis, crystal structure and magnetic characterization of two 4fâ€“3d heterometallic coordination polymers
10.1039/C4CC09999K	A microporous metalâ€“organic framework with rare lvt topology for highly selective C<sub>2</sub>H<sub>2</sub>/C<sub>2</sub>H<sub>4</sub>separation at room temperature
10.1039/C4CE01326C	Anion-templated assembly of three indiumâ€“organic frameworks with diverse topologies
10.1039/C6DT04270H	Syntheses, structures and magnetic properties of nine coordination polymers based on terphenyl-tetracarboxylic acid ligands
10.1021/cg301413u	Two New (3,6)-Connected Frameworks Based on an Unsymmetrical Tritopic Pyridyldicarboxylate Ligand and Co<sub>2</sub> Dimer: Structures, Magnetic, and Sorption Properties
10.1039/c2jm30867c	Uncoordinated carbonyl groups of MOFs as anchoring sites for the preparation of highly active Pd nano-catalysts
10.1021/ic2004485	Rational Construction of 3D Pillared Metalâ€“Organic Frameworks: Synthesis, Structures, and Hydrogen Adsorption Properties
10.1007/s10870-008-9462-3	Hydrothermal Synthesis, Crystal Structure, and Luminescence Property of Two Lanthanide Coordination Polymers with Diglycolic Acid
10.1039/C4TA05794E	Intriguing differences in hydrogen adsorption in CPO-27 materials induced by metal substitution
10.1016/j.ica.2013.05.009	Copper glutarate coordination polymers with dipyridylamide ligands: Effect of donor disposition and steric bulk on structure
10.1007/s10870-010-9962-9	Synthesis and Crystal Structure of a 3D Er(III) Coordination Polymer Based on Tripodal Flexible Ligand
10.1021/acs.cgd.6b00795	Stoichiometry Controlled Structural Variation in Three-Dimensional Zn(II)â€“Frameworks: Single-Crystal to Single-Crystal Transmetalation and Selective CO<sub>2</sub> Adsorption
10.1021/acs.cgd.6b00274	Temperature-Dependent Supramolecular Isomerism of Lutetium-Aminoterephthalate Metalâ€“Organic Frameworks: Synthesis, Crystallography, and Physical Properties
10.1039/c2ce25859e	Three 3dâ€“4f heterometallic complexes constructed from oxalic acid and benzimidazole-5,6-dicarboxylic acid
10.1071/CH08147	Two Novel Triazole-Based Metal - Organic Frameworks Consolidated by a Flexible Dicarboxylate Co-ligand: Hydrothermal Synthesis, Crystal Structure, and Luminescence Properties
10.1039/C5DT00249D	Multifunctional luminescence properties of co-doped lanthanide metal organic frameworks
10.1021/ic0106017	[Ni(4,4â€˜-bpy)<sub>2</sub>(H<sub>2</sub>PO<sub>4</sub>)<sub>2</sub>]Â·C<sub>4</sub>H<sub>9</sub>OHÂ·H<sub>2</sub>O:â€‰ a Novel Metal Phosphate That Exhibits Interpenetration of 2D Net into 3D Framework
10.1016/j.jorganchem.2006.07.048	Synthesis and structural determination of new multidimensional coordination polymers with 4,4â€²-oxybis(benzoate) building ligands: Construction of coordination polymers with heteroorganic bridges
10.1016/j.molstruc.2012.08.036	Positional isomeric effect on structural diversity of Zn(II) coordination polymers based on positional isomers and tetrahedral linker and pyridine-2,6-dicarboxylic acid
10.1039/dt9960003363	Layered, network and chain structures of cadmium(II) malonate: crystal structure and cadmium-113 nuclear magnetic resonance studies
10.1007/s11243-004-9687-8	Synthesis, crystal structure and magnetism of a three-dimensional manganese(II) complex with carbamyldicyanomethanide anion (cda) as a bridging ligand
10.1002/anie.200250534	A Topology Paradigm for Metalâ€Organic Zeolites
10.1126/science.1194237	Direct Observation and Quantification of CO <sub>2</sub> Binding Within an Amine-Functionalized Nanoporous Solid
10.1016/j.electacta.2016.08.069	Porous carbon-coated ZnO nanoparticles derived from low carbon content formic acid-based Zn(II) metal-organic frameworks towards long cycle lithium-ion anode material
10.1016/j.inoche.2010.04.027	A novel three dimensional 3dâ€“4f heterometallic coordination framework with 2, 2â€²-bipyridine-3-carboxylate and oxalate ligands
10.1021/ja0437095	Self-Assembly of Diorganotin(IV) Oxides (R = Me, <i>n</i>Bu, Ph) and 2,5-Pyridinedicarboxylic Acid to Polymeric and Trinuclear Macrocyclic Hybrids with Porous Solid-State Structures:â€‰ Influence of Substituents and Solvent on the Supramolecular Structure
10.1039/b909731g	Double-walled tubular metalâ€“organic frameworks constructed from bi-strand helices
10.1039/b304201d	New architectures from the self-assembly of MIISO4 salts with bis(4-pyridyl) ligands. The first case of polycatenation involving three distinct sets of 2D polymeric (4,4)-layers parallel to a common axis
10.1021/cg401583v	Interpenetration Control, Sorption Behavior, and Framework Flexibility in Zn(II) Metalâ€“Organic Frameworks
10.1002/ejic.200400960	Four Novel 3D Copper(<scp>II</scp>) Coordination Polymers with Different Topologies
10.1021/acs.inorgchem.5b00214	Gadolinium Sulfate Modified by Formate To Obtain Optimized Magneto-Caloric Effect
10.1039/b803236j	Structure diversity and reversible anion exchange properties of cadmium(ii) complexes with 1,3,5-tris(imidazol-1-ylmethyl)benzene: counteranion-directed flexible ligand conformational variation
10.1021/acs.inorgchem.5b02873	<sup>113</sup>Cd Nuclear Magnetic Resonance as a Probe of Structural Dynamics in a Flexible Porous Framework Showing Selective O<sub>2</sub>/N<sub>2</sub> and CO<sub>2</sub>/N<sub>2</sub> Adsorption
10.1039/c0ce00762e	Role of molar-ratio, temperature and solvent on the Zn/Cd 1,2,4-triazolate system with novel topological architectures
10.1016/j.jssc.2013.01.004	Topological evolution and photoluminescent properties of a series of divalent zinc-based metalâ€“organic frameworks tuned via ancillary ligating spacers
10.1021/acs.cgd.5b00014	Crystal Structures, Gas Adsorption, and Electrochemical Properties of Electroactive Coordination Polymers Based on the Tetrathiafulvalene-Tetrabenzoate Ligand
10.1016/j.inoche.2012.09.024	Two unusual 3D and 2D zinc coordination polymers containing 2D or 1D [Zn2(btec)]n based on flexible bis(triazole) and rigid benzenetetracarboxylate co-ligands
10.1021/ic0507060	Hydrothermal Synthesis and Characterization of [(UO<sub>2</sub>)<sub>2</sub>F<sub>8</sub>(H<sub>2</sub>O)<sub>2</sub>Zn<sub>2</sub>(4,4â€˜-bpy)<sub>2</sub>]Â·(4,4â€˜-bpy), a Mixed-Metal Uranyl Aquofluoride with a Pillared Layer Structure
10.1039/b409543j	Nanoporosity of an interpenetrated NbO-type molecular framework studied by single crystal X-ray diffraction
10.1021/acs.cgd.6b01352	Syntheses, Structures, and Sorption Properties of Metalâ€“Organic Frameworks with 1,3,5-Tris(1-imidazolyl)benzene and Tricarboxylate Ligands
10.1039/c2dt32022c	Four 3D â€œbrick-wallâ€-like metalâ€“organic frameworks with a flexible ligand of (S,S,R,R)-1,2,3,4-cyclopentanetetracarboxylic acid: crystal structures, luminescent and magnetic properties
10.1021/ic034846q	A Porous Supramolecular Architecture from a Copper(II) Coordination Polymer with a 3D Four-Connected 8<sup>6</sup> Net
10.1039/C5DT04379D	A porous metalâ€“organic framework with a unique hendecahedron-shaped cage: structure and controlled drug release
10.1016/j.molstruc.2009.05.027	A rare 3D lanthanide metalâ€“organic framework with the rutile topology: Synthesis, structure and properties
10.1039/c000586j	Diverse mixed-ligand metal complexes with in situ generated 5-(pyrazinyl)tetrazolate chelating-bridging ligand: in situ synthesis, crystal structures, magnetic and luminescent properties
10.1107/S0108768100010004	Powder and single-crystal X-ray diffraction study of the structure of [Y(H<sub>2</sub>O)]<sub>2</sub>(C<sub>2</sub>O<sub>4</sub>)(CO<sub>3</sub>)<sub>2</sub>
10.1002/chem.200902306	A 3D Copper(II) Coordination Framework Showing Different Kinetic and Thermodynamic Crystal Transformations through Removal of Guest Water Cubes
10.1039/c1dt10901d	Increasing nuclearity of secondary building units in porous cobalt(ii) metalâ€“organic frameworks: Variation in structure and H2 adsorption
10.1021/acs.inorgchem.6b01809	A Water-Stable Metalâ€“Organic Framework for Highly Sensitive and Selective Sensing of Fe<sup>3+</sup> Ion
10.1021/ic0492946	Synthesis and Characterization of a Tetrazolate-Bridged Coordination Framework Encapsulating <i>D</i><sub>2</sub><i><sub>h</sub></i>-Symmetric Cyclic (H<sub>2</sub>O)<sub>4</sub> Cluster Arrays
10.1021/cg4002626	Tuning the Subunits and Topologies in Cluster-Based Cobaltâ€“Organic Frameworks by Varying the Reaction Conditions
10.1039/C5CE00887E	A self-catenated rob-type porous coordination polymer constructed from triazolate and carboxylate ligands: fluorescence response to the reversible phase transformation
10.1039/b810574j	Adsorption properties and structure of CO2 adsorbed on open coordination sites of metalâ€“organic framework Ni2(dhtp) from gas adsorption, IR spectroscopy and X-ray diffraction
10.1021/cg500114k	Topological Diversities and Luminescent Properties of Lanthanide Metalâ€“Organic Frameworks Based on a Tetracarboxylate Ligand
10.1021/ic400940w	Hierarchical Guest Exchange and Step-by-Step Activation of a Biporous Coordination Framework
10.1039/C3CE42048E	A series of coordination polymers constructed by the semi-rigid bifunctional ligand 5-((1H-1,2,4-triazol-1-yl)methoxy) isophthalic acid: syntheses, structures and the role of solvents
10.1021/cg500828s	Uranyl Ion Complexes with all-<i>cis</i>-1,3,5-Cyclohexanetricarboxylate: Unexpected Framework and Nanotubular Assemblies
10.1016/j.ica.2011.05.019	Zinc and cadmium flexible-arm ortho-dicarboxylate bis(pyridyl)piperazine coordination polymers with rare two- and three-dimensional topologies
10.1021/ic500677t	Immobilization of Volatile and Corrosive Iodine Monochloride (ICl) and I<sub>2</sub> Reagents in a Stable Metalâ€“Organic Framework
10.3390/cryst6100132	Synthesis, Crystal Structure, and Luminescent Properties of New Zinc(II) and Cadmium(II) Metal-Organic Frameworks Based on Flexible Bis(imidazol-1-yl)alkane Ligands
10.1039/C3DT52190G	Structural motif-dependent magnetic diversity observed in three-dimensional tetrazolyl-based MMOFs: synthesis, structures and magnetism
10.1007/s10904-011-9641-0	Synthesis, Crystal Structures and Luminescence of Organic-Lanthanide Complexes with Nicotinic Acid and Adipic Acid Ligands
10.1039/C4CE01602E	The various architectures and properties of a series of coordination polymers tuned by the central metals and auxiliary N-donor ligands
10.1021/cg101731j	Reversible Single-Crystal to Single-Crystal Exchange of Guests in a Seven-Fold Interpenetrated Diamondoid Coordination Polymer
10.1107/S1600536810049779	Poly[[Î¼<sub>2</sub>-aqua-tetraaquadi-Î¼<sub>3</sub>-malonato-nickel(II)strontium(II)] dihydrate]
10.1002/chem.200304957	The Silicaâ€Like Extended Polymorphism of Cobalt(<scp>II</scp>) Imidazolate Threeâ€Dimensional Frameworks: Xâ€ray Singleâ€Crystal Structures and Magnetic Properties
10.1080/15533174.2014.989616	Organically Templated (3,4)-Connected Zn(II) Compound: Synthesis, Structure, and Luminescence
10.1039/C4RA13533D	Two series of novel 3D potentially porous heterometallic Cuâ€“Ln coordination frameworks assembled by 3,4-pyridinedicarboxylic acid with different topologies and channels: syntheses, structures, luminescence and magnetic properties
10.1021/ic101286j	An Unusual 3D Entangled Co(II) Coordination Polymer Directed by Ferromagnetic Molecular Building Block
10.1039/C6RA22001K	Synthesis and structure of color tunable and white-light emitting lanthanide metalâ€“organic framework materials constructed from conjugated 1,1â€²-butadiynebenzene-3,3â€²,5,5â€²-tetracarboxylate ligand
10.1021/acs.cgd.6b00780	Syntheses, Structures, and Properties of Four Metalâ€“Organic Frameworks Based on a N-Centered Multidentate Pyridine-Carboxylate Bifunctional Ligand
10.1039/C5DT04759E	Controllable synthesis of Zn/Cd(<scp>ii</scp>) coordination polymers: dual-emissive luminescent properties, and tailoring emission tendency under varying excitation energies
10.1016/j.jssc.2012.07.050	Single crystal to single crystal transition in (10, 3)-d framework with pyrazine-2-carboxylate ligand: Synthesis, structures and magnetism
10.1073/pnas.0602439103	Exceptional chemical and thermal stability of zeolitic imidazolate frameworks
10.1039/C4CE01139B	Syntheses, topologies, and luminescence of four Lnâ€“organic polymers constructed from aromatic tetracarboxylic acids
10.1107/S2053229614008407	A twofold interpenetrating three-dimensional zincâ€“organic framework built from naphthalene-1,4-dicarboxylate and 4,4â€²-bipyridine ligands
10.1021/ic800854y	Robust Metalâˆ’Organic Framework Enforced by Triple-Framework Interpenetration Exhibiting High H<sub>2</sub> Storage Density
10.1002/chem.201200909	Exceptional Crystallization Diversity and Solidâ€State Conversions of Cd<sup>II</sup> Coordination Frameworks with 5â€Bromonicotinate Directed by Solvent Media
10.1039/C4RA01269K	Catalysis by metalâ€“organic frameworks: proline and gold functionalized MOFs for the aldol and three-component coupling reactions
10.1016/j.jssc.2008.05.007	Four Zn(II)/Cd(II)-3-amino-1,2,4-triazolate frameworks constructed by in situ metal/ligand reactions: Structures and fluorescent properties
10.1016/j.jssc.2009.07.022	Two organicâ€“inorganic poly(pseudo-rotaxane)-like composite solids constructed from polyoxovanadates and silver organonitrogen polymers
10.1016/j.inoche.2009.04.010	Two d10 coordination polymers based on 4,4â€²-(hexafluoroisopropylidene)diphthalic acid: Syntheses, structures and physical properties
10.1021/ol402563v	Et<sub>3</sub>B-Mediated Radical-Polar Crossover Reaction for Single-Step Coupling of O,Te-Acetal, Î±,Î²-Unsaturated Ketones, and Aldehydes/Ketones
10.1016/j.poly.2011.12.030	The structural diversity and luminescent properties of Zn(II) coordination assemblies with cyclohexane (or cyclohexene) dicarboxylate anions and two positional isomeric ligands
10.1021/ic0605266	Structural Diversity in 4,4â€˜-Trimethylenedipyridineâˆ’zinc phosphite Hybrids:â€‰ Incorporation of Neutral Guest Molecules in Hybrid Materials
10.1039/c2jm33269h	Homochiral porous metalâ€“organic frameworks containing only achiral building blocks for enantioselective separation
10.1016/j.molstruc.2009.09.038	Synthesis and structures of two novel non-centrosymmetric metalâ€“organic polymers containing 2-(pyridin-4-yl)-1H-imidazole-4,5-dicarboxylic acid ligands
10.1021/ic800008f	Tossing and Turning: Guests in the Flexible Frameworks of Metal(III) Dicarboxylates
10.1039/C4CC00553H	A stable, pillar-layer metalâ€“organic framework containing uncoordinated carboxyl groups for separation of transition metal ions
10.1021/cg201161q	Coordination Polymers in Selective Separation of Cations and Anions: A Series of Rarely Observed All Helical Three-Dimensional Coordination Polymers Derived from Various Chiral Amino Acid Based Bis-pyridyl-bis-amide Ligands
10.1007/s12039-014-0714-9	Structural diversity in serine derived homochiral metal organic frameworks
10.1107/S0108270110044872	Poly[[tetraaquadi-Î¼<sub>4</sub>-glutarato-Î¼<sub>2</sub>-terephthalato-dineodymium(III)] heptadecahydrate]
10.1021/cg400579w	Syntheses, Structures, and Luminescent Properties of Six New Zinc(II) Coordination Polymers Constructed by Flexible Tetracarboxylate and Various Pyridine Ligands
10.1039/C5DT03738G	Tuned synthesis of two coordination polymers of Cd(<scp>ii</scp>) using substituted bent 3-pyridyl linker and succinate: structures and their applications in anion exchange and sorption properties
10.1039/C6NJ00294C	W-shaped 1,3-di(2,4-dicarboxyphenyl)benzene based lanthanide coordination polymers with tunable white light emission
10.1016/j.inoche.2014.08.012	A new 3D coordination polymer based on 2,6-dimethylpyridine-3,5-dicarboxylic acid and 4,4â€²-bipyridine mixed ligands
10.1021/cg401601d	A Systematic Research on the Synthesis, Structures, and Application in Photocatalysis of Cluster-Based Coordination Complexes
10.1002/zaac.200800158	A Cobalt(II)â€containing Metalâ€Organic Framework Showing Catalytic Activity in Oxidation Reactions
10.1039/C4CE01414F	An alternative strategy to construct Fe(<scp>ii</scp>)-based MOFs with multifarious structures and magnetic behaviors
10.1016/j.molstruc.2015.12.005	Porous heterometallic Cd(II)â€“Ca(II)-terephthalate: Synthesis, structure, luminescent and gas adsorption properties
10.1021/ic049170t	FormateThe Analogue of Azide:â€‰ Structural and Magnetic Properties of M(HCOO)<sub>2</sub>(4,4â€˜-bpy)Â·<i>n</i>H<sub>2</sub>O (M = Mn, Co, Ni; <i>n</i> = 0, 5)
10.1021/ja8075692	Integrated Molecular Chirality, Absolute Helicity, and Intrinsic Chiral Topology in Three-Dimensional Open-Framework Materials
10.1016/j.inoche.2014.07.015	Solvothermal synthesis and characterization of new calcium carboxylates based on cluster- and rod-like building blocks
10.1021/cg800531y	Luminescent and Magnetic Properties of Lanthanide-Thiophene-2,5-dicarboxylate Hybrid Materials
10.1039/c1ce05468f	Crystallographic studies into the role of exposed rare earth metal ion for guest sorption
10.1016/S0020-1693(99)00273-X	[Cd2(4,4â€²-bipy)2(H2O)3(SO4)2]Â·3H2O: a novel three-dimensional coordination polymer with nonlinear optical properties
10.1021/cg401452p	Europium and Terbium Coordination Polymers Assembled from Hexacarboxylate Ligands: Structures and Luminescent Properties
10.1021/cg5010616	Clathration of Five-Membered Aromatic Rings in the Bimetallic Spin Crossover Metalâ€“Organic Framework [Fe(TPT)<sub>2/3</sub>{M<sup>I</sup>(CN)<sub>2</sub>}<sub>2</sub>]Â·G (M<sup>I</sup> = Ag, Au)
10.1021/cg0505158	Three 3D Coordination Polymers Constructed by Cd(II) and Zn(II) with Imidazole-4,5-Dicarboxylate and 4,4â€˜-Bipyridyl Building Blocks
10.1021/ic4024844	In Situ Observation of Gating Phenomena in the Flexible Porous Coordination Polymer Zn<sub>2</sub>(BPnDC)<sub>2</sub>(bpy) (SNU-9) in a Combined Diffraction and Gas Adsorption Experiment
10.1016/j.jssc.2013.11.011	Homochiral Cu(II) and Ni(II) malates with tunable structural features
10.1002/ejic.201402552	Two 3D Coordination Frameworks Based on Benzobisimidazole Linkers Generated under Similar Conditions: Synthesis, Structures and Thermal Properties
10.1002/chem.200400178	Benzeneâ€Templated Hydrothermal Synthesis of Metalâ€“Organic Frameworks with Selective Sorption Properties
10.1002/(SICI)1521-3773(19991102)38:21<3165::AID-ANIE3165>3.0.CO;2-O	Solid-State Coordination Chemistry: The Self-Assembly of Microporous Organic-Inorganic Hybrid Frameworks Constructed from Tetrapyridylporphyrin and Bimetallic Oxide Chains or Oxide Clusters
10.1021/cm950594i	Coordination Networks Based on Multitopic Ligands and Silver(I) Salts:â€‰ A Study of Network Connectivity and Topology as a Function of Counterion
10.1039/c0ce00268b	Coordination polymers of flexible tetracarboxylic acids with metal ions. II. Supramolecular assemblies of 5,5â€²-methylene- and 5,5â€²-(ethane-1,2-diyl)-bis(oxy)diisophthalic acidligands with d-transition metals
10.1039/C3CE40565F	Two solvent-dependent manganese(ii) supramolecular isomers: solid-state transformation and magnetic properties
10.1039/b915090k	Energetic polyazole polynitrobenzenes and their coordination complexes
10.1039/b809557d	Metalâ€“organic frameworks based on the pyridine-2,3-dicarboxylate and a flexible bispyridyl ligand: syntheses, structures, and photoluminescence
10.1021/acs.inorgchem.6b02863	Two 3D Cd(II) Metalâ€“Organic Frameworks Linked by Benzothiadiazole Dicarboxylates: Fantastic S@Cd<sub>6</sub> Cage, Benzothiadiazole Antidimmer, and Dual Emission
10.1002/chem.200900578	Diamondâ€ and Graphiteâ€Like Octacyanometalateâ€Based Polymers Induced by Metal Ions
10.1016/j.ica.2007.10.043	Syntheses, structures and properties of novel 3D lanthanide metal-organic frameworks with paddle-wheel building blocks
10.1002/chem.201502033	Realâ€Time Detection of Traces of Benzaldehyde in Benzyl Alcohol as a Solvent by a Flexible Lanthanide Microporous Metalâ€“Organic Framework
10.1080/15533174.2016.1186037	Hydrothermal synthesis, crystal structure, and luminescent property of a new Cd(II) coordination polymer with fourfold interpenetrated diamond topology
10.1039/C5SC02679B	Photoinduced water oxidation by an organic ligand incorporated into the framework of a stable metalâ€“organic framework
10.1016/j.molstruc.2006.03.066	Anion-driven self-assembly of tetrapyridyl ligand with a twist
10.1007/s11426-013-4962-1	Syntheses, structures and magnetic properties of three Co(II) coordination architectures based on a flexible multidentate carboxylate ligand and different N-donor ligands
10.1021/cm051829l	Hydrothermal Synthesis and Structural Characterization of Novel Znâˆ’Triazoleâˆ’Benzenedicarboxylate Frameworks
10.1039/c2dt12238c	Spontaneous asymmetric crystallization of a quartz-type framework from achiral precursors
10.1021/cg4007372	Self-Assembled Zn(II) Coordination Complexes Based on Mixed V-Shaped Asymmetric Multicarboxylate and N-Donor Ligands
10.1021/cm101410h	Flexibility of Porous Coordination Polymers Strongly Linked to Selective Sorption Mechanism
10.1021/cg501421u	Reactions of Rare Earth Hydrated Nitrates and Oxides with Formamide: Relevant to Recycling Rare Earth Metals
10.1016/j.molstruc.2017.03.127	Supramolecular isomers, water clusters and solvent-mediated transformations in a series of lanthanide MOFs
10.1016/j.inoche.2014.07.023	Assembly of one 2D layer and two 3D pillared-layer structures derived from metal ions and 5-(pyridin-4-yl)isophthalic acid with or without pillars
10.1016/j.inoche.2009.10.025	Three 3D Cu(II) coordination polymers constructed from 1,2,4,5-benzenetetracarboxylate acid and three positional isomeric ligands
10.1021/cg1008768	Structural Diversity in Metalâˆ’Organic Frameworks Built from Rigid Tetrahedral [Si(<i>p-</i>C<sub>6</sub>H<sub>4</sub>CO<sub>2</sub>)<sub>4</sub>]<sup>4âˆ’</sup> Struts
10.1021/cg200350j	Coordination Polymers of 5-(2-Amino/Acetamido-4-carboxyphenoxy)-benzene-1,3-dioic Acids with Transition Metal Ions: Synthesis, Structure, and Catalytic Activity
10.1107/S2053229615000698	Mononuclear and three-dimensional metal complexes based on a multidentate hydrazone ligand
10.1002/(SICI)1521-3773(19990917)38:18<2730::AID-ANIE2730>3.3.CO;2-0	SMTP-1: The First Functionalized Metalloporphyrin Molecular Sieves with Large Channels
10.1002/anie.200390153	Nanoporous Lanthanideâ€“Copper(<scp>II</scp>) Coordination Polymers: Syntheses and Crystal Structures of [{M<sub>2</sub>(Cu<sub>3</sub>(iminodiacetate)<sub>6</sub>)}â‹…8â€‰H<sub>2</sub>O]<i><sub>n</sub></i> (M=La, Nd, Eu)
10.1002/anie.201001675	Porous Metal Carboxylate Boron Imidazolate Frameworks
10.1039/C5DT03731J	Tuning different kinds of entangled metalâ€“organic frameworks by modifying the spacer group of aliphatic dicarboxylate ligands and the reactant ratio
10.1021/acs.inorgchem.6b00935	A Water-Stable Metalâ€“Organic Framework with a Double-Helical Structure for Fluorescent Sensing
10.1016/j.molstruc.2015.03.040	Cobalt(II) metalâ€“organic framework micro-nanoparticles: Molecular self-assembly from layers to micropores showing the conjunctive orientation of carboxyl groups
10.1039/C5CC10598F	Control of interpenetration in a microporous metalâ€“organic framework for significantly enhanced C<sub>2</sub>H<sub>2</sub>/CO<sub>2</sub>separation at room temperature
10.1016/j.poly.2014.11.019	Syntheses, structures and properties of three 4-fold interpenetration coordination polymers based on two different dia interpenetrating modes
10.1039/C3CC43384F	One-dimensional alignment of strong Lewis acid sites in a porous coordination polymer
10.1016/j.inoche.2016.01.019	Structures and photoluminescence of coordination polymers assembled from bifunctional ligand containing both tetrazole and imidazole groups
10.1039/C3DT50377A	Electrochemical and optical properties of a redox-active Cu(ii) coordination framework incorporating the tris(4-(pyridin-4-yl)phenyl)amine ligand
10.1039/C7DT00614D	A second-order nonlinear optical material with a 5-fold interpenetrating diamondoid framework based on two achiral precursors: spontaneous resolution to absolute chiral induction
10.1021/acs.cgd.5b00016	Co(II)/Mn(II)/Cu(II) Coordination Polymers Based on Flexible 5,5â€²-(hexane-1,6-diyl)-bis(oxy)diisophthalic Acid: Crystal Structures, Magnetic Properties, and Catalytic Activity
10.1016/j.micromeso.2005.11.048	Strong fluorescent emission of a new fourfold-interpenetrated diamondoid metal-organic framework of zinc(II) urocanate with one-dimensional open channels
10.1016/j.inoche.2016.04.013	Highly selective luminescent sensing of xylene isomers by a water stable Zn-organic framework
10.1039/C4CE01783H	Rapid mechanochemical synthesis of two new Cd(<scp>ii</scp>)-based metalâ€“organic frameworks with high removal efficiency of Congo red
10.1016/j.poly.2017.01.005	Controllable assembly of three copper-organic frameworks: Structure transformation and gas adsorption properties
10.1039/C4RA07128J	Three-dimensional coordination polymers constructed from C<sub>2</sub>-symmetric linkers of pyridyl dicarboxylate ligands
10.1039/c0dt00999g	Microporous sensor: gas sorption, guest exchange and guest-dependant luminescence of metalâ€“organic framework
10.1039/c2cc32103c	Functionalizing the pore wall of chiral porous metalâ€“organic frameworks by distinct â€“H, â€“OH, â€“NH2, â€“NO2, â€“COOH shutters showing selective adsorption of CO2, tunable photoluminescence, and direct white-light emission
10.1080/15533174.2013.797462	Hydrothermal Synthesis and Structural Studies of Two New Coordination Polymer of Gadolinium (III) and Erbium(III) with Benzene-1,2,4,5-tetracarboxylic Acid
10.1021/ic100822s	Control over Interpenetration in Lanthanideâˆ’Organic Frameworks: Synthetic Strategy and Gas-Adsorption Properties
10.1021/cg060520r	Porphyrin Supramolecular Solids Assembled with the Aid of Lanthanide Ions
10.1039/c1cc10411j	Interpenetrated metalâ€“organic frameworks of self-catenated four-connected mok nets
10.1039/C5CE02172C	Solvent-induced construction of two zinc metalâ€“organic frameworks for highly selective detection of nitroaromatic explosives
10.1039/c1ce05103b	A new 8-connected porous coordination polymer: crystal structure and selective adsorption properties
10.1002/chem.201200385	Controlling State of Breathing of Two Isoreticular Microporous Metalâ€“Organic Frameworks with Triazole Homologues
10.1039/b922732f	Metal oxide-organic frameworks (MOOFs), a new series of coordination hybrids constructed from molybdenum(vi) oxide and bitopic 1,2,4-triazole linkers
10.1002/anie.200905898	Singleâ€Crystal to Singleâ€Crystal Photochemical Structural Transformations of Interpenetrated 3â€‰D Coordination Polymers by [2+2] Cycloaddition Reactions
10.1021/ja9006035	A Porous Coordination Polymer Exhibiting Reversible Single-Crystal to Single-Crystal Substitution Reactions at Mn(II) Centers by Nitrile Guest Molecules
10.1002/ejic.201000291	Crystal Engineering of Three Netâ€toâ€Net Intersecting Metalâ€“Organic Frameworks from Two Comparable Organic Linking Squares
10.1021/acs.cgd.5b00067	Photochemical and Magnetic Properties of Seven New Metalâ€“Organic Frameworks Constructed by Flexible Tetrapyridines and V-Shaped Polycarboxylate Acids
10.1021/cg3009249	Porous Metalâ€“Organic Frameworks with Multiple Cages Based on Tetrazolate Ligands: Synthesis, Structures, Photoluminescence, and Gas Adsorption Properties
10.1039/c2ce05947a	Structures and magnetic properties of Mn and Co inorganicâ€“organic frameworks with mixed linear dicarboxylate ligands
10.1021/ic202635a	Solvent-Induced Controllable Synthesis, Single-Crystal to Single-Crystal Transformation and Encapsulation of Alq3 for Modulated Luminescence in (4,8)-Connected Metalâ€“Organic Frameworks
10.1039/b405323k	Zinc complexes of T-shaped trans-1,2,3-propenetricarboxylic acid with 1-D ribbon-like chain, 2-D rhombus-grid-like and herringbone-like layers, and non-interpenetrating 3-D open frameworkElectronic supplementary information (ESI) available: TGAs, structure diagrams, excitation diagrams and possible hydrogen bonds. See http://www.rsc.org/suppdata/dt/b4/b405323k/
10.1002/chem.201101383	Route to a Family of Robust, Nonâ€interpenetrated Metalâ€“Organic Frameworks with ptoâ€like Topology
10.1016/j.poly.2002.08.001	[Cu(4-oxopyrimidinate)2Â·nH2O]âˆž: a robust sodalite type metal-organic framework exhibiting a rich hostâ€“guest chemistry
10.1002/chem.201303086	Comparison of Gas Sorption Properties of Neutral and Anionic Metalâ€“Organic Frameworks Prepared from the Same Building Blocks but in Different Solvent Systems
10.1002/anie.201603030	Visualizing the Dynamics of Temperatureâ€ and Solventâ€Responsive Soft Crystals
10.1016/j.micromeso.2014.01.012	Structure, topology, gas adsorption and photoluminescence of multifunctional porous RE3+-furan-2,5-dicarboxylate metal organic frameworks
10.1021/jacs.5b02556	Direct Observation of Xe and Kr Adsorption in a Xe-Selective Microporous Metalâ€“Organic Framework
10.1021/acs.inorgchem.6b00081	Shape-Asymmetry Supramolecular Isomerism in Asymmetrical Ligand PCPs and the Expression Method of Three-Level Isomerism
10.1021/cg101222w	Metalâˆ’Organic Framework Isomers with Diamondoid Networks Constructed of a Semirigid Tetrahedral Linker
10.1039/C5DT01613D	Solvent-free synthesis of new metal phosphateâ€“oxalates: influence of different metal ions on the framework structures
10.1021/ic901413n	Tetrazole-5-carboxylic Acid Based Salts of Earth Alkali and Transition Metal Cations
10.1039/C3CC44745F	Pillar substitution modulates CO2 affinity in â€œmmoâ€ topology networks
10.1016/j.inoche.2016.06.007	Luminescent sensing of a new 8-connected topological metal-organic framework
10.1021/cg1017278	Porous Interpenetrating Metalâˆ’Organic Frameworks with Hierarchical Nodes
10.1039/C5QI00241A	3,5-Bis((4â€²-carboxylbenzyl)oxy)benzoilate-based coordination polymers: their synthesis, structural characterization, and sensing properties
10.1021/acs.cgd.5b00983	Two New Zinc Phosphonates with Triazine-Based Phosphonic Acids
10.1039/C4CE01929F	Effect of anions on the self-assembly of two Cdâ€“organic frameworks: syntheses, structural diversity and photoluminescence properties
10.1016/j.molstruc.2006.03.077	Solvothermal synthesis, structure and magnetism of two novel 3D metal-organic frameworks based on infinite helical Mnâ€“Oâ€“C rod-shaped building units
10.1002/anie.201311055	Interpenetration as a Mechanism for Negative Thermal Expansion in the Metalâ€“Organic Framework Cu<sub>3</sub>(btb)<sub>2</sub> (MOFâ€14)
10.1039/C3CC43681K	An electron rich porous extended framework as a heterogeneous catalyst for Dielsâ€“Alder reactions
10.1039/dt9940001029	Clathrate compounds of cadmium cyanide and related hosts with cristobalite-like lattice structures
10.1039/dt9930001875	The metal complex host catena-[(1,2-diaminopropane)-cadmium(II) tetracyanonickelate(II)] which provides channel cavities for straight- and branched-chain aliphatic guests
10.1016/j.jssc.2012.07.018	Synthesis, crystal structures and properties of lanthanide-organic frameworks based benzene carboxylates with two/three-dimensional structure
10.1038/41937	Hydrothermal syntheses and structural characterization of zeolite analogue compounds based on cobalt phosphate
10.1016/j.inoche.2016.04.006	Selective sensing of 2,4,6-trinitrophenol and detection of the ultralow temperature based on a dual-functional MOF as a luminescent sensor
10.1016/j.solidstatesciences.2006.02.027	Divalent metal incorporation in MIL-74, the super-sodalite aluminum phosphates Al6(PO4)12â‹…4trenâ‹…17H2O (M=Mg, Mn, Co) and its gallium phosphate analogs Ga6(PO4)12â‹…4trenâ‹…17H2O (Mg, Mn, Co, Fe, Zn)
10.1039/b922750d	Magneto-structural correlations of a three-dimensional Mn based metalâ€“organic framework
10.1002/zaac.200800182	A Series of Threeâ€Dimensional Rare Earth Coordination Polymers with Two Binary Carboxylate as Mixedâ€Ligand: Syntheses, Structures, Properties of [Ln<sup>III</sup>(mal)(ox)<sub>0.5</sub>(H<sub>2</sub>O)<sub>2</sub>]Â·2H<sub>2</sub>O (Ln = Pr, Nd, and La)
10.1039/C6CE00551A	Cation-directed assembly of polyrotaxane and polycatenane
10.1021/ja020480p	Self-Assembly of Novel Dye Molecules and [Cd<sub>8</sub>(SPh)<sub>12</sub>]<sup>4+</sup> Cubic Clusters into Three-Dimensional Photoluminescent Superlattice
10.1021/ja101807c	Adsorption and Separation of Reactive Aromatic Isomers and Generation and Stabilization of Their Radicals within Cadmium(II)âˆ’Triazole Metalâˆ’Organic Confined Space in a Single-Crystal-to-Single-Crystal Fashion
10.1039/C4CC05833J	Enhanced CO<sub>2</sub>sorption and selectivity by functionalization of a NbO-type metalâ€“organic framework with polarized benzothiadiazole moieties
10.1021/acs.chemmater.5b04891	Taming Dinitramide Anions within an Energetic Metalâ€“Organic Framework: A New Strategy for Synthesis and Tunable Properties of High Energy Materials
10.1021/ic800748f	Bimetallic Coordination Polymers via Combination of Substitution-Inert Building Blocks and Labile Connectors
10.1002/zaac.200801309	Synthesis, Structure and Photoluminescent Properties of [C<sub>6</sub>N<sub>2</sub>H<sub>14</sub>][Nd<sub>2</sub>(C<sub>2</sub>O<sub>4</sub>)<sub>2</sub>(SO<sub>4</sub>)<sub>2</sub>(H<sub>2</sub>O)<sub>4</sub>]Â·H<sub>2</sub>O, a New Organically Templated Neodymium(III) Oxalateâ€sulfate
10.1002/adma.19940060914	An openâ€framework zinc phosphate with Znï£¿Oï£¿Zn linkages
10.1002/anie.201201202	On Demand: The Singular rht Net, an Ideal Blueprint for the Construction of a Metalâ€“Organic Framework (MOF) Platform
10.1039/C5CE01995H	A series of s-block (Ca, Sr and Ba) metalâ€“organic frameworks: synthesis and structureâ€“property correlation
10.1021/ic010794y	Synthesis, Structure, and Fluorescence of the Novel Cadmium(II)âˆ’Trimesate Coordination Polymers with Different Coordination Architectures
10.1134/S106636221404002X	Synthesis and crystal structure of double Ln(III) malonates with Co(NH3) 6 3+ in the outer sphere
10.1016/j.ica.2012.08.011	Cation effect on the crystal structure of polynuclear complexes with 2,2â€²-oxydiacetate as bridging ligand
10.1021/ja906895j	Zero Thermal Expansion in a Flexible, Stable Framework: Tetramethylammonium Copper(I) Zinc(II) Cyanide
10.1179/1433075X13Y.0000000114	Synthesis, spectroscopic investigations, X-ray crystallographic studies and magnetic properties of heterobimetallic Fe(II)â€“Hg(II) polynuclear complexes
10.1039/c0dt00233j	Yttrium bisphosphonate STA-13: A racemic phosphonate metal organic framework with permanent microporosity
10.1039/C3TA14489E	Single crystal coordinating solvent exchange as a general method for the enhancement of the photoluminescence properties of lanthanide MOFs
10.1107/S2052520616005515	Anisotropic compressibility of the coordination polymer emim[Mn(btc)]
10.1002/anie.200504134	[(C<sub>4</sub>H<sub>12</sub>N)<sub>2</sub>][Zn<sub>3</sub>(HPO<sub>3</sub>)<sub>4</sub>]: An Openâ€Framework Zinc Phosphite Containing Extraâ€Large 24â€Ring Channels
10.1021/acs.cgd.6b00225	The Crystallization of Extended Niobium-Cluster Framework Compounds: A Novel Approach Using Ionic Liquids
10.1016/j.inoche.2013.01.030	Urothermal synthesis of two photoluminescent cadmium coordination polymers
10.1021/ic051900p	(10,3)-a Noninterpenetrated Network Built from a Piedfort Ligand Pair
10.1021/ic0517422	Structural Diversity of the Oxovanadium Organodiphosphonate System:â€‰ A Platform for the Design of Void Channels
10.1039/c3nr04161a	The effect of pressure on the post-synthetic modification of a nanoporous metalâ€“organic framework
10.1021/ic201376t	Isoreticular Expansion of Metalâ€“Organic Frameworks with Triangular and Square Building Units and the Lowest Calculated Density for Porous Crystals
10.1021/cm052859r	Unequivocal Heteroatom Insertion into a 24-Ring Channel Gallophosphate and Its Photoluminescence
10.1039/c1dt11825k	A pair of 3D homochiral metalâ€“organic frameworks: spontaneous resolution, single-crystal-to-single-crystal transformation and selective adsorption properties
10.1016/j.inoche.2012.10.005	A 3D chiral Co(II) coordination polymer featuring unique self-interpenetrating topology
10.1039/C3SC00057E	A Cu(i) metalâ€“organic framework with 4-fold helical channels for sensing anions
10.1107/S2052520614000171	Organosilver(I) framework assembly with trifluoroacetate and enediyne-functionalized alicycles
10.1246/cl.1997.61	Three-dimensional Cage-like Polycyanopolycadmate Network Accommodating Werner Complexes; The Crystal Structure of [Cd(dien)2]Â·[Cd2(CN)3(dien)2]Â·[Cd8(CN)19]Â·3H2O (dien = (H2N(CH2)2)2NH, diethylenetriamine)
10.1002/(SICI)1099-0682(199906)1999:6<935::AID-EJIC935>3.3.CO;2-D	Structural, Spectroscopic, Magnetic and Thermal Properties in the [SrM(C3H2O4)2(H2O)5] 2 H2O (M = Mn, Fe, Co, Ni) System: Precursors of SrMO3x Mixed Oxides
10.1021/cg200300x	Microporous Metalâ€“Organic Frameworks: Structures, in Situ Formation of Ligand, and Crystal-to-Crystal Transformations
10.1021/acs.chemmater.5b01711	Series of Highly Stable Isoreticular Lanthanide Metalâ€“Organic Frameworks with Expanding Pore Size and Tunable Luminescent Properties
10.1039/b618796j	Ligand flexibility and framework rearrangement in a new family of porous metalâ€“organic frameworks
10.1039/b816205k	Novel dense organicâ€“lanthanide hybrid architectures: syntheses, structures and magnetic properties
10.1016/j.micromeso.2015.04.036	A series of isomorphous Metal-Organic Frameworks with rtl topology â€“ Metal distribution and tunable sorption capacity via substitution of metal ions
10.1016/j.ica.2013.03.042	Influential factors on assembly of first-row transition metal coordination polymers
10.1016/j.jssc.2012.01.033	Orientational order of [VOF5]2âˆ’ and [NbOF5]2âˆ’ polar units in chains
10.1002/cplu.201600289	Two Unusual Nanocageâ€Based Lnâ€MOFs with Triazole Sites: Highly Fluorescent Sensing for Fe<sup>3+</sup> and Cr<sub>2</sub>O<sub>7</sub><sup>2âˆ’</sup>, and Selective CO<sub>2</sub> Capture
10.1021/acs.inorgchem.5b01758	Cadmium-Based Metalâ€“Organic Framework as a Highly Selective and Sensitive Ratiometric Luminescent Sensor for Mercury(II)
10.1016/S1387-7003(01)00198-8	Highly stable open frameworks of Lnâ€“Cu (Ln=La, Ce) 3D coordination polymers containing spacious hexagon channels and unusual Î¼2-H2O bridges
10.1016/j.poly.2015.01.016	Divalent metal diphenate dipyridylamine coordination polymers: Supramolecular polytypism and a rare 5-connected topology based on arc-like hexanuclear clusters
10.1002/1521-3765(20020617)8:12<2712::AID-CHEM2712>3.0.CO;2-I	[N(CH3)4]2[Mn(H2O)]3[Mo(CN)7]2â‹…2â€‰H2O: A New High Tc Cyano-Bridged Ferrimagnet Based on the [MoIII(CN)7]4âˆ’ Building Block and Induced by Counterion Exchange
10.1016/j.jssc.2016.07.026	Two actinide-organic frameworks constructed by a tripodal flexible ligand: Occurrence of infinite {(UO2)O2(OH)3}4n and hexanuclear {Th6O4(OH)4} motifs
10.1021/acs.inorgchem.6b00786	Copper/Zinc-Directed Heterometallic Uranyl-Organic Polycatenating Frameworks: Synthesis, Characterization, and Anion-Dependent Structural Regulation
10.1002/anie.200462260	A Metalâ€“Organic Framework with the Zeolite MTN Topology Containing Large Cages of Volume 2.5 nm<sup>3</sup>
10.1021/acs.inorgchem.6b00276	Carboxylic Acid Functionalized Clathrochelate Complexes: Large, Robust, and Easy-to-Access Metalloligands
10.1016/j.jssc.2005.06.032	U(IV)/LN(III) unexpected mixed site in polymetallic oxalato complexes. Part II. Substitution of U(IV) for Ln(III) in the new oxalates (N2H5)Ln(C2O4)2Â·nH2O (Ln=Nd, Gd)
10.1073/pnas.1615172114	Tailoring porosity and rotational dynamics in a series of octacarboxylate metal-organic frameworks
10.1039/C5SC03839A	Remarkably selective and enantiodifferentiating sensing of histidine by a fluorescent homochiral Zn-MOF based on pyrene-tetralactic acid
10.1039/C3SC51379C	Metal-organic frameworks displaying single crystal-to-single crystal transformation through postsynthetic uptake of metal clusters
10.1021/cm071462f	Template Effect of Chain-Type Polyamines on Pore Augmentation: Five Open-Framework Zinc Phosphates with 16-Ring Channels
10.1039/c2ce25214g	A series of 3dâ€“4f heterometallic coordination polymers constructed from size-tunable copper halide clusters and lanthanide-organic motifs
10.1021/cg800522h	<i>D</i><sub>3</sub>-Symmetric Supramolecular Cation {(Me<sub>2</sub>NH<sub>2</sub>)<sub>6</sub>(SO<sub>4</sub>)}<sup>4+</sup> As a New Template for 3D Homochiral (10,3)-a Metal Oxalates
10.1016/j.inoche.2012.09.005	A novel luminescent 3D metalâ€“organic framework possessing 3-fold interpenetrating (3,5)-connected net
10.1021/acs.inorgchem.6b00019	An Anion Metalâ€“Organic Framework with Lewis Basic Sites-Rich toward Charge-Exclusive Cationic Dyes Separation and Size-Selective Catalytic Reaction
10.1039/C5DT01137J	New layered copper 1,3,5-benzenetriphosphonates pillared with N-donor ligands: their synthesis, crystal structures, and adsorption properties
10.1021/ja205976v	Selective Binding of O<sub>2</sub> over N<sub>2</sub> in a Redoxâ€“Active Metalâ€“Organic Framework with Open Iron(II) Coordination Sites
10.1134/S0022476615050327	Structure of the framework complex K0.4Cs0.6{Cd(H2O)2Re6S8(CN)4(OH)(H2O)}â€¢8H2O
10.1039/b900618d	Novel lanthanide coordination polymers based on bis-tridentate chelator pyrazine-2,3,5,6-tetracarboxylate with nano-channels and water clusters
10.1007/s11426-013-4980-z	The structure-directing effect of n-propylamine in the crystallization of open-framework aluminophosphates
10.4236/ojic.2012.23009	Metal-organic frameworks derived from divalent metals and 4-(1H-1, 2, 4-triazol-1-yl)benzoic acid
10.1039/C5CE02001H	Solvent-free synthesis of new magnesium phosphateâ€“oxalates displaying diverse framework topologies
10.1021/cg060534x	An (8,3)-a 3D Coordination Network and Concomitant Three-Connected Supramolecular Isomers
10.1016/j.inoche.2013.04.008	Two new metalâ€“organic frameworks based on cyclic dodecanuclear copper units
10.1039/C3CC43196G	Low-energy regeneration and high productivity in a lanthanideâ€“hexacarboxylate framework for high-pressure CO2â€“CH4â€“H2 separation
10.1016/j.inoche.2004.09.010	A novel 3D organicâ€“inorganic hybrid based on sandwich-type cadmium hetereopolymolybdate: {[Cd4(H2O)2(2,2â€²-bpy)2] Cd[Mo6O12(OH)3(PO4)2(HPO4)2]2}[Mo2O4(2,2â€²-bpy)2]2Â·3H2O
10.1039/C5CE02094H	MOF-71 as a degradation product in single crystal to single crystal transformation of new three-dimensional Co(<scp>ii</scp>) 1,4-benzenedicarboxylate
10.1021/cg1008973	Versatile Molecular Recognition Features of Tetra(3-pyridyl)porphyrin in Crystal Engineering
10.1038/srep03312	Fluorous Metal-Organic Frameworks with Enhanced Stability and High H2/CO2 Storage Capacities
10.1021/ic020333s	Open-Framework Cadmium Succinates of Different Dimensionalities
10.1021/acs.cgd.6b01364	Structural Design of Zeolitic Cluster Organic Frameworks from Hexamethylentetramine and Copper-Halide Clusters
10.1002/anie.201510024	Temperatureâ€Induced Irreversible Phase Transition From Perovskite to Diamond But Pressureâ€Driven Backâ€Transition in an Ammonium Copper Formate
10.1016/j.ica.2014.02.005	Influence of the counter anion and steric hindrance of pyrazolyl and imidazolyl flexible ligands on the structure of zinc-based coordination polymers
10.1002/anie.200351643	[{Zn<sub>2</sub>(HPO<sub>4</sub>)<sub>4</sub>}{Co(dien)<sub>2</sub>}]â‹…H<sub>3</sub>O: A Zinc Phosphate with Multidirectional Intersecting Helical Channels
10.1016/S0277-5387(97)00353-7	Generation of coordination networks with dicarboxylate-like ligands: Synthesis and crystal structures of polymeric complexes of gadolinium(III) perchlorate with flexible double betaines
10.1021/acs.cgd.7b00068	Multifunctional Zinc Metalâ€“Organic Framework Based on Designed H<sub>4</sub>TCPP Ligand with Aggregation-Induced Emission Effect: CO<sub>2</sub> Adsorption, Luminescence, and Sensing Property
10.1039/b002164o	Studies on two interesting microporous polymeric clusters {[Et4N]2[MS4Cu4(CN)4]}n (Mâ€…=â€…Mo or W) with three-dimensional open frameworks: synthesis, structural characterization, strong optical non-linearities and large optical limiting properties
10.1021/cg201283a	Lanthanide Anionic Metalâ€“Organic Frameworks Containing Semirigid Tetracarboxylate Ligands: Structure, Photoluminescence, and Magnetism
10.1016/j.jssc.2015.03.035	Ancillary ligand-assisted assembly of C3-symmetric 4,4â€²,4â€³-nitrilotribenzoic acid with divalent Zn2+ ions: Syntheses, topological structures, and photoluminescence properties
10.1021/ja201484s	Soft Secondary Building Unit: Dynamic Bond Rearrangement on Multinuclear Core of Porous Coordination Polymers in Gas Media
10.1002/1521-3773(20020916)41:18<3392::AID-ANIE3392>3.0.CO;2-V	A Springlike 3D-Coordination Network That Shrinks or Swells in a Crystal-to-Crystal Manner upon Guest Removal or Readsorption
10.1002/anie.200500453	Porous Lanthanideâ€“Organic Open Frameworks with Helical Tubes Constructed from Interweaving Tripleâ€Helical and Doubleâ€Helical Chains
10.1039/C5DT03192C	Versatile structures of group 13 metal halide complexes with 4,4â€²-bipy: from 1D coordination polymers to 2D and 3D metalâ€“organic frameworks
10.1021/cg070593q	Coligand Modulated Six-, Eight-, and Ten-Connected Zn/Cd-1,2,4-Triazolate Frameworks Based on Mono-, Bi-, Tri-, Penta-, and Heptanuclear Cluster Units
10.1039/c2jm15206a	The high pressure behaviour of the 3D copper carbonate framework {[Cu(CO<sub>3</sub>)<sub>2</sub>](CH<sub>6</sub>N<sub>3</sub>)<sub>2</sub>}<sub>n</sub>
10.1021/cg400909b	Solvent-Induced Assembly of Octacyanometalates-Based Coordination Polymers with Unique<i>afm</i>1 Topology and Magnetic Properties
10.1524/ncrs.2012.0041	Crystal structure of aqua(benzene-1,3,5-tricarboxylato)-lutetium(III), Lu(H2O)(C9H3O6)
10.1016/j.jssc.2010.11.012	Syntheses, structures and luminescent properties of a series of 3D lanthanide coordination polymers with tripodal semirigid ligand
10.1016/j.ica.2006.08.020	Eight-connected coordination framework supported by tricopper(II) secondary building blocks
10.1039/c2ce25780g	Synthesis and characterization of a zinc metalâ€“organic framework with chiral nano-pores
10.1021/ic102532h	Structural, Electronic, and Magnetic Properties of Quasi-1D Quantum Magnets [Ni(HF<sub>2</sub>)(pyz)<sub>2</sub>]X (pyz = pyrazine; X = PF<sub>6</sub><sup>â€“</sup>, SbF<sub>6</sub><sup>â€“</sup>) Exhibiting Ni-FHF-Ni and Ni-pyz-Ni Spin Interactions
10.1007/s10904-015-0194-5	A Non-interpenetrated Microporous Bi-pillared-Layer Framework: Synthesis, Structure and Photoluminescence Properties
10.1021/acs.cgd.6b00435	The Crystalline Sponge Method: A Systematic Study of the Reproducibility of Simple Aromatic Molecule Encapsulation and Guestâ€“Host Interactions
10.1021/ic3014333	Mn<sub>4</sub> Single-Molecule-Magnet-Based Polymers of a One-Dimensional Helical Chain and a Three-Dimensional Network: Syntheses, Crystal Structures, and Magnetic Properties
10.1016/j.ica.2016.01.014	A charged metalâ€“organic framework for CO2/CH4 and CO2/N2 separation
10.1039/c1ce05250k	Chiral crystalline solids of ammonium-templated ErIIIâ€“formate frameworks assembled from three achiral acentric components
10.1039/C4CE02307B	A family of 3D UO<sub>2</sub><sup>2+</sup>â€“5-X-1,3-dicarboxylate (X = â€“H, â€“NO<sub>2</sub>, â€“NH<sub>2</sub>, â€“OH) hybrid materials: structural relevance with variation of substituent groups and photochemical properties
10.1002/anie.201404265	Hydrogen Storage in a Potassiumâ€Ionâ€Bound Metalâ€“Organic Framework Incorporating Crown Ether Struts as Specific Cation Binding Sites
10.1039/a909749j	Interpenetrating non-molecular and supramolecular (10,3)-a nets occurring with chiral recognition in crystalline (Ph3MeP)2[NaCr(ox)3]
10.1039/c0jm01125h	Selective CO2 and H2 adsorption in a chiral magnesium-based metal organic framework (Mg-MOF) with open metal sites
10.1039/b209580g	Silver(i) polymeric coordination frameworks assembled with the new multimodal ligand 2,2â€²-azobispyrazine
10.1039/C4CC05601A	Fixation of CO<sub>2</sub> in bi-layered coordination networks of zinc tetra(4-carboxyphenyl)porphyrin with multi-component [Pr<sub>2</sub>Na<sub>3</sub>(NO<sub>3</sub>)(H<sub>2</sub>O)<sub>3</sub>] connectors
10.1021/acs.cgd.5b01601	Synthesis of Diamondoid and Lonsdaleite Networks from the Same Ag(I)â€“Ligand Combination, with Lonsdaleite the Softer Network
10.1016/j.molstruc.2004.07.034	Synthesis and structure of a novel three-dimensional coordination polymer [Cd3(Î¼3-hmt)2(Î¼2-C4H2O4)2(H2O)6]SO4Â·4H2O with (3,4) connected topological motifs (hmt=hexamethylenetetramine)
10.1107/S1600536806046642	Poly[(<i>N</i>,<i>N</i>-dimethylacetamide)(Î¼<sub>5</sub>-naphthalene-1,4-dicarboxylato)cadmium(II)]
10.1021/acs.cgd.7b00512	Enhancing Proton Conductivity in a 3D Metalâ€“Organic Framework by the Cooperation of Guest [Me<sub>2</sub>NH<sub>2</sub>]<sup>+</sup> Cations, Water Molecules, and Host Carboxylates
10.1039/c2dt12346k	Syntheses, structures, photoluminescence, and magnetic properties of (3,6)- and 4-connected lanthanide metalâ€“organic frameworks with a semirigid tricarboxylate ligand
10.1021/ic500220d	Incorporation of Cu<sup>2+</sup> Ions into Nanotubular Uranyl Diphosphonates
10.1039/c2cc36003a	Structureâ€“property relationship of homochiral and achiral supramolecular isomers obtained by one-pot synthesis
10.1021/ic900566v	From Metalloligand to Interpenetrating Channels: Synthesis, Characterization, and Properties of a 2pâˆ’3dâˆ’4f Heterometallic Coordination Polymer {[Na<sub>5</sub>Cu<sub>8</sub>Sm<sub>4</sub>(NTA)<sub>8</sub>(ClO<sub>4</sub>)<sub>8</sub>(H<sub>2</sub>O)<sub>22</sub>]Â·ClO<sub>4</sub>Â·8H<sub>2</sub>O}<sub><i>n</i></sub>
10.1016/S1387-7003(03)00113-8	The highly stable open frameworks and the adsorption performance of a 3D Erâ€“Cu coordination polymer containing spacious channels
10.1038/nature02860	Ionic liquids and eutectic mixtures as solvent and template in synthesis of zeolite analogues
10.1021/ja056639q	Effects of Functionalization, Catenation, and Variation of the Metal Oxide and Organic Linking Units on the Low-Pressure Hydrogen Adsorption Properties of Metalâˆ’Organic Frameworks
10.1016/j.solidstatesciences.2008.03.007	Two new molybdenum(V) phosphates containing sandwich-shaped clusters with zero- and three-dimensional structures
10.1039/C6CC00589F	Diverse tetrahedral tetrazolate frameworks with N-rich surface
10.1039/b910228k	Selective gas adsorption in a magnesium-based metalâ€“organic framework
10.1021/cm981153c	Coordination Networks of<i>C</i><sub>3</sub><i><sub>v</sub></i>and<i>C</i><sub>2</sub><i><sub>v</sub></i>Phenylacetylene Nitriles and Silver(I) Salts:â€‰ Interplay of Ligand Symmetry and Molecular Dipole Moments in the Solid State
10.1021/cg3011844	Solvent-Controlled Syntheses, Structure, and Magnetic Properties of Trinuclear Mn(II)-Based Metalâ€“Organic Frameworks
10.1021/acs.chemmater.5b04075	Discovery of a â€œBipolar Chargingâ€ Mechanism in the Solid-State Electrochemical Process of a Flexible Metalâ€“Organic Framework
10.1002/anie.201600185	A Waterâ€Stable Cationic Metalâ€“Organic Framework as a Dual Adsorbent of Oxoanion Pollutants
10.1039/C4DT04013A	Triazolate-based 3D frameworks and a 2D layer with centrosymmetric Cu<sup>II</sup><sub>7</sub>, Cu<sup>II</sup><sub>5</sub>, Cu<sup>II</sup><sub>4</sub> clusters and tunable interlayer/interchain compactness: hydrothermal syntheses, crystal structures and magnetic properties
10.1039/C6DT04626F	Rigid versus semi-rigid bis(imidazole) ligands in the assembly of two Co(<scp>ii</scp>) coordination polymers: structural variability, electrochemical properties and photocatalytic behavior
10.1021/ja054176i	Assembly of Polymeric Silver(I) Complexes of Isomeric Phenylenediethynides with the Supramolecular Synthons Ag<i><sub>n</sub></i>âŠ‚ C<sub>2</sub>RC<sub>2</sub> âŠƒAg<i><sub>n</sub></i> (R = <i>p</i>-, <i>m</i>-, <i>o</i>-C<sub>6</sub>H<sub>4</sub>; <i>n</i> = 4, 5)
10.1016/j.jssc.2006.04.008	(C5H16N2)Â·[Zn3(HPO3)4]Â·H2O: A new three-dimensional zincophosphite with 12-membered ring channels and infinite edge shared 4-membered ring ladders
10.1039/C5DT03946K	Rare earth anthracenedicarboxylate metalâ€“organic frameworks: slow relaxation of magnetization of Nd<sup>3+</sup>, Gd<sup>3+</sup>, Dy<sup>3+</sup>, Er<sup>3+</sup> and Yb<sup>3+</sup> based materials
10.1021/cg300196w	Structural Diversity of Four Metalâ€“Organic Frameworks Based on Linear Homo/Heterotrinuclear Nodes with Furan-2,5-dicarboxylic Acid: Crystal Structures and Luminescent and Magnetic Properties
10.7868/S0132344X13060108	Synthesis, Crystal Structure, and Porosity Calculation of Novel Lanthanide Coordination Polymers Involving Naphthalene-1,4,5,8-tetra-Carboxylate as Ligand
10.1016/j.inoche.2014.06.024	A new Co-based metalâ€“organic framework constructed from infinite sinusoidal-like rod-shaped secondary building units
10.1039/C3DT51103K	A surfactant-thermal method to prepare four new three-dimensional heterometalâ€“organic frameworks
10.1039/C3DT53580K	Supramolecular interactions induced hinge-like motion of a metalâ€“organic framework accompanied by anisotropic thermal expansion
10.1002/jccs.201400116	Synthesis, Characterization and Photoluminescence of Lanthanide Metalâ€organic Frameworks, Constructed from Triangular 4,4â€²,4â€³â€sâ€triazineâ€1,3,5â€triylâ€<i>p</i>â€aminobenzoate Ligands
10.1006/jssc.2000.9081	Synthesis and Characterization of New Iron Phosphatooxalates: [(S)-C5H14N2] [Fe4(C2O4)3(HPO4)2(H2O)2] and [(S)-C5H14N2] [Fe4(C2O4)3(HPO4)2]
10.1021/cm980308d	Cobalt Phosphate Based Zeolite Structures with the Edingtonite Framework Topology
10.1021/cg0602111	Reversible Anion Exchanges of Porous Metalâˆ’Organic Frameworks:â€‰ Syntheses and Structures of Silver Complexes with Novel Rigid Tripodal Nitrogen Ligands
10.1039/c2dt30532a	Three novel organicâ€“inorganic complexes based on decavanadate [V10O28]6âˆ’ units: special water layers, open 3D frameworks and yellow/blue luminescences
10.1016/j.inoche.2005.05.024	A novel 3D cyanide-bridging mixed-valence copper (I/II) coordination polymer:
10.1039/c2ce26533h	Dynamic porous metalâ€“organic frameworks: synthesis, structure and sorption property
10.1021/ic00320a021	Crown thioether chemistry. The silver(I) complexes of trithia-9-crown-3, trithia-12-crown-3, and hexathia-18-crown-6
10.1021/cg100920c	{Mn<sup>II</sup><sub>9</sub>W<sup>V</sup><sub>6</sub>}<sub><i>n</i></sub> Nanowires Organized into Three-Dimensional Hybrid Network of I<sup>1</sup>O<sup>2</sup> Topology
10.1126/science.1113247	Gas Adsorption Sites in a Large-Pore Metal-Organic Framework
10.1016/j.solidstatesciences.2005.06.004	Hydrothermal synthesis and structural characterization of organically templated zincophosphites: [C6H22N4]0.5â‹…[Zn2(HPO3)3] and [C3N2H5]â‹…[Zn1.5(HPO3)2]
10.1002/ejic.201000415	Topological Diversity, Adsorption and Fluorescence Properties of MOFs Based on a Tetracarboxylate Ligand
10.1039/c2ce26553b	Auxiliary ligand-directed and counter anion-templated effects on coordination networks based on semirigid 2-aminodiacetic terephthalic acid ligand
10.1039/C3CE26998A	Hydrothermal syntheses and characterization of a series of luminescent Cd(ii) frameworks with pyridine-based and benzene-based bis-triazole ligands
10.1021/ic201387d	Structural Chemistry, Monoclinic-to-Orthorhombic Phase Transition, and CO<sub>2</sub> Adsorption Behavior of the Small Pore Scandium Terephthalate, Sc<sub>2</sub>(O<sub>2</sub>CC<sub>6</sub>H<sub>4</sub>CO<sub>2</sub>)<sub>3</sub>, and Its Nitro- And Amino-Functionalized Derivatives
10.1016/S1387-1811(00)00272-9	Synthesis, structure and thermal properties of a novel 3D aluminophosphate UiO-26
10.1002/anie.201100880	Double Switching of a Magnetic Coordination Framework through Intraskeletal Molecular Rearrangement
10.1002/anie.200704421	Nanoporosity and Exceptional Negative Thermal Expansion in Singleâ€Network Cadmium Cyanide
10.1021/ic050452i	Microporous Pillared Paddle-Wheel Frameworks Based on Mixed-Ligand Coordination of Zinc Ions
10.1039/C6DT03755K	Mesoporous stilbene-based lanthanide metal organic frameworks: synthesis, photoluminescence and radioluminescence characteristics
10.1039/C5CE00181A	A family of coordination polymers assembled with a flexible hexacarboxylate ligand and auxiliary N-donor ligands: syntheses, structures, and physical properties
10.1021/ja2118255	Development of Composite Inorganic Building Blocks for MOFs
10.1039/C4CC03049D	Four uncommon nanocage-based Ln-MOFs: highly selective luminescent sensing for Cu<sup>2+</sup>ions and selective CO<sub>2</sub>capture
10.1016/j.solidstatesciences.2004.07.019	Synthesis and crystal structure of three-dimensional open-framework lanthanide oxalates containing either the guanidinium or tetramethylammonium ions
10.1021/cm9708168	Novel Open-Framework Tin(II) Phosphate Materials Containing Snâˆ’Oâˆ’Sn Linkages and Three-Coordinated Oxygens
10.1039/a802711k	Hybrid open frameworks (MIL-n). Part 3 Crystal structures of the HT and LT forms of MIL-7: a new vanadium propylenediphosphonate with an open-framework. Influence of the synthesis temperature on the oxidation state of vanadium within the same structural type
10.1002/adma.201404700	Dualâ€Emitting MOFâŠƒDye Composite for Ratiometric Temperature Sensing
10.1021/ic302643w	Synthesis, Crystal Structure, and Solid-State NMR Investigations of Heteronuclear Zn/Co Coordination Networks â€” A Comparative Study
10.1021/ic0204225	Synthesis and Characterization of New Coordination Polymers Generated from Oxadiazole-Containing Organic Ligands and Inorganic Silver(I) Salts
10.1021/cg501128n	Syntheses, Structures, and Magnetic Properties of Three Manganese(II)-Octacyanotungstate(V) Bimetallic Compounds with Linear Ligands
10.1021/ic0486872	Size and Shape Selectivity of Host Networks Built Based on Tunable Secondary Building Units
10.1039/C3CE41111G	Two new polar coordination polymers with diamond networks: interpenetration and thermal phase transition
10.1016/S1466-6049(01)00076-9	(CN4H7)2Â·Zn3(HPO3)4, a three-dimensional framework zincophosphite: an example of templateâ€“template co-operation?
10.1021/ic990511q	Two-Step Spin Conversion for the Three-Dimensional Compound Tris(4,4â€˜-bis-1,2,4-triazole)iron(II) Diperchlorate
10.1021/acs.cgd.6b01538	Indium-Based Heterometalâ€“Organic Frameworks with Different Nanoscale Cages: Syntheses, Structures, and Gas Adsorption Properties
10.1021/ic300950h	Novel (3,4,6)-Connected Metalâ€“Organic Framework with High Stability and Gas-Uptake Capability
10.1021/acs.cgd.7b00112	Highly Efficient White-Light Emission and UVâ€“Visible/NIR Luminescence Sensing of Lanthanide Metalâ€“Organic Frameworks
10.1002/zaac.201000368	Three New cptâ€Metal Complexes Displaying 0D, 1D, and 3D Topology Structures
10.1039/b701186e	Unprecedented interweaving of single-helical and unequal double-helical chains into chiral metalâ€“organic open frameworks with multiwalled tubular structures
10.1039/C6DT00643D	Speciation of metal phosphonates with the assistance of weak interactions
10.1021/ic0014787	Syntheses and Structural Characterizations of Sheet- and Column-like Lanthanideâˆ’Transition Metal Arrays:â€‰ The Effect of Hydrogen Bonding on the Structure When K<sup>+</sup> Is Replaced by [NH<sub>4</sub>]<sup>+</sup>
10.1021/ic101517t	Two-Step Adsorption on Jungle-Gym-Type Porous Coordination Polymers: Dependence on Hydrogen-Bonding Capability of Adsorbates, Ligand-Substituent Effect, and Temperature
10.1039/C7CC00726D	Separation/purification of ethylene from an acetylene/ethylene mixture in a pillared-layer porous metalâ€“organic framework
10.1002/zaac.201000326	Synthesis, Characterization, and Magnetic Properties of Novel Cobalt(II) and Copper(II) Complexes with 5â€(Isonicotinamido)isophthalate Ligand
10.1039/c2dt11992g	Multifunctional lanthanum tetraphosphonates: Flexible, ultramicroporous and proton-conducting hybrid frameworks
10.1021/cg900735n	Crystal to Crystal Guest Exchange in a Mixed Ligand Metalâˆ’Organic Framework
10.1039/b303998f	Synthesis and structure of a new three-dimensional indium phosphate with 16-membered one-dimensional channelsElectronic supplementary information (ESI) available: TGA analysis and 1H decoupled 31P MAS NMR spectrum for I. See http://www.rsc.org/suppdata/dt/b3/b303998f/
10.1002/ejic.200400734	Effect of Conformation and Combination of 1,3â€Bis(4â€pyridylthio)propanâ€2â€one upon Coordination Architectures: Syntheses, Characterizations and Properties
10.1016/j.jssc.2012.12.032	Assembly of Cu/Ag-quinoxaline-polyoxotungstate hybrids: Influence of Keggin and Wellsâ€“Dawson polyanions on the structure
10.1021/ja407654n	Cation-Dependent Magnetic Ordering and Room-Temperature Bistability in Azido-Bridged Perovskite-Type Compounds
10.1039/c1ce05841j	From two-dimensional trapezoid-like layer to three-dimensional porous indium-4,4â€²-biphenyldicarboxylate MOFs
10.1021/ic0624773	Construction of Robust Open Metalâˆ’Organic Frameworks with Chiral Channels and Permanent Porosity
10.1039/C3CE42487A	Series of crystalline beryllium phosphates including new templates generated by in situ N-methylation transformation
10.1002/ejic.201600111	Adenineâ€Based Coordination Polymers: Synthesis, Structure, and Properties
10.1021/ic991223x	Three-Dimensional Open-Framework Cobalt(II) Phosphates by Novel Routes
10.1039/b414190c	Structural and zeolitic features of a 3D heterometallic porous architecture constructed from a {M(oxalate)4}4? building unit
10.1016/j.poly.2013.11.010	The influence of ClO4âˆ’ and PF6âˆ’ anions and the steric hindrance of flexible bis-imidazole ligands on the formation and structures of iron(II) coordination polymers
10.1021/ic200345j	Linear Alkyl Diamine-Uranium-Phosphate Systems: U(VI) to U(IV) Reduction with Ethylenediamine
10.1021/ja111042f	Active-Site-Accessible, Porphyrinic Metalâˆ’Organic Framework Materials
10.1039/C5CE00862J	Fabrication of porous metalâ€“organic frameworks via a mixed-ligand strategy for highly selective and efficient dye adsorption in aqueous solution
10.1016/j.materresbull.2006.01.022	A new indium metal-organic 3D framework with 1,3,5-benzenetricarboxylate, MIL-96 (In), containing Î¼3-oxo-centered trinuclear units and a hexagonal 18-ring network
10.1021/ic0521574	Structural and Photophysical Properties of Coordination Networks Combining [Ru(Bpym)(CN)<sub>4</sub>]<sup>2</sup><sup>-</sup> or [{Ru(CN)<sub>4</sub>}<sub>2</sub>(Î¼-bpym)]<sup>4</sup><sup>-</sup> Anions (bpym = 2,2â€˜-Bipyrimidine) with Lanthanide(III) Cations:â€‰ Sensitized Near-Infrared Luminescence from Yb(III), Nd(III), and Er(III) Following Ru-to-Lanthanide Energy Transfer
10.1016/j.inoche.2016.04.029	A new POMOF consisting of [VW 12 ] 4âˆ’ clusters and metal-organic nanotubes: Synthesis, structure, electrocatalytic and luminescent properties
10.1021/acs.cgd.5b00799	Porous Cadmium(II) Anionic Metalâ€“Organic Frameworks Based on Aromatic Tricarboxylate Ligands: Encapsulation of Protonated Flexible Bis(2-methylimidazolyl) Ligands and Proton Conductivity
10.1021/cg400333d	Three Series of 3dâ€“4f Heterometallic Polymers Based on [LnCu<sub>6</sub>] or [Ln<sub>6</sub>Cu<sub>24</sub>] Clusters and Formate Bridges: Displaying Significant Magnetocaloric Effect
10.1039/b922690g	Anionic zinc-trimesic acid MOFs with unusual topologies: Reversible hydration studies
10.1039/C4CE00202D	A nitro-decorated NbO-type metalâ€“organic framework with a highly selective CO<sub>2</sub> uptake and CH<sub>4</sub> storage capacity
10.1039/C4DT00837E	Towards full-color-tunable emission of two component Eu(<scp>iii</scp>)-doped Gd(<scp>iii</scp>) coordination frameworks by the variation of excitation light
10.1002/chem.201300144	Controllable Syntheses of Porous Metalâ€“Organic Frameworks: Encapsulation of Ln<sup>III</sup> Cations for Tunable Luminescence and Small Drug Molecules for Efficient Delivery
10.1039/b911950g	Pillared cobaltâ€“organic framework with an unprecedented (3,4,6)-connected architecture showing the coexistence of spin canting and long-range magnetic ordering
10.1039/b208683b	Crystal engineering toward intersecting channels in a interpenetrated diamondoid network based on a net-to-net H-bonding interaction
10.1039/c0cc05199c	Selective CO2 adsorption in a flexible non-interpenetrated metalâ€“organic framework
10.1016/j.jssc.2009.08.031	Flux synthesis of (3,4)-connected zinc phosphites with different framework topologies
10.1039/C4CE00408F	Fluorine magic: one new organofluorine linker leads to three new metalâ€“organic frameworks
10.1002/chem.201200696	Tailorâ€Made Metalâ€“Organic Frameworks from Functionalized Molecular Building Blocks and Lengthâ€Adjustable Organic Linkers by Stepwise Synthesis
10.1038/ncomms13645	An ultra-tunable platform for molecular engineering of high-performance crystalline porous materials
10.1039/b806615a	A lanthanide-based metalâ€“organic framework with a dynamic porous property
10.1021/acs.cgd.6b00776	High Proton Conduction in Two Co<sup>II</sup> and Mn<sup>II</sup> Anionic Metalâ€“Organic Frameworks Derived from 1,3,5-Benzenetricarboxylic Acid
10.1080/00958972.2015.1028380	Synthesis, crystal structure, thermal stability, and photoluminescence of a 3-D silver(I) network with twofold interpenetrated dia-f topology
10.1039/C4CE00190G	Two 3D metalâ€“organic frameworks of Cd(<scp>ii</scp>): modulation of structures and porous properties based on linker functionalities
10.1038/ncomms14212	Modulating supramolecular binding of carbon dioxide in a redox-active porous metal-organic framework
10.1039/b713705b	A hexacarboxylic open-shell building block: synthesis, structure and magnetism of a three-dimensional metalâ€“radical framework
10.1016/j.inoche.2012.03.008	Construction of three lanthanide organic frameworks with (3,5)-connected topology based on 2-methyl-4,5-imidazoledicarboxylate and oxalate
10.1021/cg1015753	A Family of Three-Dimensional Lanthanide-Zinc Heterometalâ€“Organic Frameworks from 4,5-Imidazoledicarboxylate and Oxalate
10.1021/ja049408c	Hydrogen Sorption in Functionalized Metalâˆ’Organic Frameworks
10.1039/C4CE02226B	Open-framework beryllium phosphates with a zeolitic CrB<sub>4</sub> topology and their structural analogues containing 12-ring channels
10.1016/S1387-7003(02)00515-4	Syntheses, structures, and luminescence properties of a new family of three-dimensional open-framework lanthanide coordination polymers
10.1021/cg060248l	Luminescent Lanthanide(III) Carboxylateâˆ’Phosphonates with Helical Tunnels
10.1002/anie.201411862	Separation of <i>p</i>â€Divinylbenzene by Selective Roomâ€Temperature Adsorption Inside Mgâ€CUKâ€1 Prepared by Aqueous Microwave Synthesis
10.1021/ic0520418	One Dense and Two Open Chiral Metalâˆ’Organic Frameworks:â€‰ Crystal Structures and Physical Properties
10.1080/15533174.2016.1186086	Two novel MOFs constructed by tuning the metal ionsâ€”(HDMA)<sub>2</sub>Â·Cd<sub>3</sub>(FDA)<sub>4</sub>Â·DMF and (HDMA)Â·(HTEA)Â·Mn<sub>3</sub>(FDA)<sub>4</sub> (DMA = dimethylamine, TEA = triethylamine, FDA = furan-2,5-dicarboxyl acid, and DMF = N,Nâ€²-dimethylformamide)
10.1039/C3TA12761C	Realization of both high hydrogen selectivity and capacity in a guest responsive metalâ€“organic framework
10.1021/cg9003438	Novel Bimetallic-Dicyanamide Extended Two- and Three-Dimensional Networks through [Cu(<i>rac</i>-CTH)]<sup>2+</sup> Cation Templation
10.1016/j.inoche.2007.11.014	A photoluminescent hexanuclear silver(I) complex exhibiting Câ€“Hâ‹¯Ag close interactions
10.1016/S1387-1811(98)00159-0	Synthesis and characterisation of [TH] [ZnGaP2O8] (T=CN3H5 and C4NH9); two microporous zincâ€“gallium phosphates with the gismondine structure
10.1002/chem.201405825	A Polyoxometalateâ€Encapsulating Cationic Metalâ€“Organic Framework as a Heterogeneous Catalyst for Desulfurization
10.1021/cg501279y	Guest Exchange Reactions in Isostructural 3D Porous Coordination Polymers of Ni(II), Co(II), and Mn(II)
10.1016/j.ica.2013.03.014	Layer-type organosilver(I) complexes assembled with nitrate and functionalized phenylethynide ligands
10.1039/C7CC01063J	A highly porous metalâ€“organic framework for large organic molecule capture and chromatographic separation
10.1016/j.micromeso.2010.01.023	Flux synthesis of two new open-framework zinc phosphites with 16-ring channels
10.1039/C3CE41655K	An exploration of homo- and heterometallic UO<sub>2</sub><sup>2+</sup>hybrid materials containing chelidamic acid: synthesis, structure, and luminescence studies
10.1039/C6SC03288E	Engineering catalytic coordination space in a chemically stable Ir-porphyrin MOF with a confinement effect inverting conventional Siâ€“H insertion chemoselectivity
10.1039/b200293k	Synthesis of a layered zinc phosphate, [NH3(CH2)2NH2(CH2)3NH3][Zn2(PO4)(HPO4)2]Â·H2O, and its transformation to a extra-large pore three-dimensional zinc phosphate, [NH3(CH2)2NH2(CH2)3NH3][Zn3(PO4)(HPO4)3]
10.1039/C5DT02667A	A new chiral uranyl phosphonate framework consisting of achiral building units generated from ionothermal reaction: structure and spectroscopy characterizations
10.1016/j.molstruc.2015.11.070	Synthesis and crystal structure of new lanthanide coordination polymers with Pyridine-2, 6-dicarboxylic acid
10.1016/j.micromeso.2013.03.052	Co(II)-tricarboxylate metalâ€“organic frameworks constructed from solvent-directed assembly for CO2 adsorption
10.1002/anie.200602099	Heterogeneous Asymmetric Catalysis with Homochiral Metalâ€“Organic Frameworks: Networkâ€Structureâ€Dependent Catalytic Activity
10.1039/C5CC04174K	Metalâ€“organic fireworks: MOFs as integrated structural scaffolds for pyrotechnic materials
10.1021/cg901181x	Rational Assembly of d<sup>10</sup> Metalâˆ’Organic Frameworks with Helical Nanochannels Based on Flexible V-Shaped Ligand
10.1021/cg501828u	Structural Diversity Modulated by the Ratios of a Ternary Solvent Mixture: Syntheses, Structures, and Luminescent Properties of Five Zinc(II) Metalâ€“Organic Frameworks
10.1016/j.jssc.2015.02.005	Assembly of new polyoxometalateâ€“templated metalâ€“organic frameworks based on flexible ligands
10.1039/C5CE00962F	Polyoxometalate-directed assembly and various structures of inorganicâ€“organic hybrid compounds based on a semi-rigid bis-pyridyl-bis-amide
10.1039/b926264d	Hierarchical self-assembly of heteronuclear co-ordination networks
10.1021/ic0006504	New Inorganic/Organic Coordination Polymers Generated from Bidentate Schiff-Base Ligands
10.1021/cg501425x	Syntheses, Crystal Structures, and Properties of Two 2-Fold Interpenetrating Metalâ€“Organic Frameworks Based on a Trigonal Rigid Ligand
10.1039/c0ce00219d	Syntheses, structures, photoluminescence and magnetic properties of four new metalâ€“organic frameworks based on imidazoleligands and aromatic polycarboxylate acids
10.1039/C5CE00263J	Two series of pH-dependent lanthanide complexes showing solvent-induced single crystal to single crystal transformation, sorption and luminescence properties
10.1016/S1387-1811(99)00273-5	Large-pore molecular sieve MnAPO-50: synthesis, single-crystal structure analysis and thermal stability
10.1080/00958972.2014.983914	Synthesis, structures and luminescent properties of two zinc(II) complexes from flexible bis(tetrazolate) ligands
10.1021/ic5029993	Multidimensional (0D to 3D) Alkaline-Earth Metal Diphosphonates: Synthesis, Structural Diversity, and Luminescence Properties
10.1016/j.ica.2016.10.003	Construction of a series of lanthanide metalâ€“organic frameworks (Ln-MOFs) based on a new symmetrical penta-aromatic carboxylate strut: Structure, luminescent and magnetic properties
10.1021/ja011692+	Tertiary Building Units:â€‰ Synthesis, Structure, and Porosity of a Metalâˆ’Organic Dendrimer Framework (MODF-1)
10.1002/anie.200805101	A Luminescent Metalâ€“Organic Framework with Lewis Basic Pyridyl Sites for the Sensing of Metal Ions
10.1016/j.ica.2006.06.027	Self-assembly of four three-dimensional reduced molybdenum(V) phosphates decorated with transitional metal complexes
10.1002/ejic.200500731	Two New Cu<sup>II</sup> Coordination Polymers: Studies of Topological Networks and Water Clusters
10.1002/anie.201203594	Postâ€Synthetic Modification of Porphyrinâ€Encapsulating Metalâ€“Organic Materials by Cooperative Addition of Inorganic Salts to Enhance CO<sub>2</sub><i>/</i>CH<sub>4</sub> Selectivity
10.1039/dt9940002933	Cadmium cyanideâ€“ether clathrates: crystal structures of Cd<sub>8</sub>(CN)<sub>16</sub>(H<sub>2</sub>O)<sub>6</sub>Â·6G (G = Et<sub>2</sub>O or Pr<sup>i</sup><sub>2</sub>O) and Cd<sub>3</sub>(CN)<sub>6</sub>(H<sub>2</sub>O)<sub>2</sub>Â·2Pr<sup>n</sup><sub>2</sub>O
10.1039/c1dt11590a	Syntheses, structural characterization and properties of transition metal complexes of 5,5â€²-(1,4-phenylene)bis(1H-tetrazole) (H2bdt), 5â€²,5â€²â€²-(1,1â€²-biphenyl)-4,4â€²-diylbis(1H-tetrazole) (H2dbdt) and 5,5â€²,5â€²â€²-(1,3,5-phenylene)tris(1H-tetrazole) (H3btt)
10.1021/cm202876r	Magnetic Modulation and Cation-Exchange in a Series of Isostructural (4,8)-Connected Metalâ€“Organic Frameworks with Butterfly-like [M<sub>4</sub>(OH)<sub>2</sub>(RCO<sub>2</sub>)<sub>8</sub>] Building Units
10.1039/b702176c	A pillared-grid MOF with large pores based on the Cu2(O2CR)4 paddle-wheel
10.1039/c1ce05699a	Ligand-concentration-dependent self-organization of Hoffman- and PtS-type frameworks from one-pot crystallization
10.1002/chem.200901605	Metalâ€“Organic Perovskites: Synthesis, Structures, and Magnetic Properties of [C(NH<sub>2</sub>)<sub>3</sub>][M<sup>II</sup>(HCOO)<sub>3</sub>] (M=Mn, Fe, Co, Ni, Cu, and Zn; C(NH<sub>2</sub>)<sub>3</sub>= Guanidinium)
10.1039/C5CC01597A	Anion-induced Ag<sup>I</sup>self-assemblies with electron deficient aromatic ligands: anionâ€“Ï€-system interactions as a driving force for templated coordination networks
10.1039/b101531l	Hydrothermal synthesis and characterization of a new 3D-network containing the versatile cis,cis-cyclohexane-1,3,5-tricarboxylate
10.1039/c2ce25343g	Remarkable solvent-size effects in constructing novel porous 1,3,5-benzenetricarboxylate metalâ€“organic frameworks
10.1002/anie.200901964	A Highly Connected Porous Coordination Polymer with Unusual Channel Structure and Sorption Properties
10.1107/S1600536810026140	Poly[dimethylammonium [aquadi-Î¼<sub>2</sub>-oxalato-dysprosate(III)] trihydrate]
10.1021/ja805272j	Homochiral Crystallization of Microporous Framework Materials from Achiral Precursors by Chiral Catalysis
10.1039/C4DT02050B	pH-dependent assembly of two polyoxometalate hostâ€“guest structural isomers based on Keggin polyoxoanion templates
10.1002/anie.201006531	Threeâ€Dimensional Covalent Coâ€Assembly between Inorganic Supertetrahedral Clusters and Imidazolates
10.1021/acs.cgd.7b00118	Stepwise Synthesis of Diverse Isomer MOFs via Metal-Ion Metathesis in a Controlled Single-Crystal-to-Single-Crystal Transformation
10.1016/j.inoche.2010.04.009	A novel three-dimensional network silver coordination polymer with flexible bis(1,2,4-triazol-4-yl)ethane
10.1021/ic060543v	Synthesis, Structural Characterization, Gas Sorption and Guest-Exchange Studies of the Lightweight, Porous Metalâˆ’Organic Framework Î±-[Mg<sub>3</sub>(O<sub>2</sub>CH)<sub>6</sub>]
10.1002/anie.201105966	Enhanced Binding Affinity, Remarkable Selectivity, and High Capacity of CO<sub>2</sub> by Dual Functionalization of a <i>rht</i>â€Type Metalâ€“Organic Framework
10.1021/cg0701022	Rational Design and Control of the Dimensions of Channels in a Series of 3D Pillared Metalâˆ’Organic Frameworks: Synthesis, Structures, Adsorption, and Luminescence Properties
10.1002/chem.201605067	Waterâ€Resistant and Transparent Plastic Films from Functionalizable Organic Polymers: Coordination Polymers as Templates for Solidâ€State [2+2]â€Photopolymerization
10.1039/C4RA05275G	Luminescent group 12 metal tetracarboxylate networks as probe for metal ions
10.1016/j.jssc.2014.01.003	Luminescent pillared LnIIIâ€“ZnII heterometallic coordination frameworks with two kinds of N-heterocyclic carboxylate ligands
10.1016/j.poly.2011.11.010	Structure diversity of a series of new coordination polymers based on a C3-symmetric tridentate ligand with rosette architecture
10.1021/ic500288w	Conformation-Controlled Sorption Properties and Breathing of the Aliphatic Al-MOF [Al(OH)(CDC)]
10.1039/c1cc14682c	A coordination polymer of (Ph3P)AuCl prepared by post-synthetic modification and its application in 1-hexene/n-hexane separation
10.1021/ja302009h	From Stimuli-Responsive Polymorphic Organic Dye Crystals to Photoluminescent Cationic Open-Framework Metal Phosphate
10.1039/c2ce05875h	Microwave synthesis and gas sorption of calcium and strontium metalâ€“organic frameworks with high thermal stability
10.1002/(SICI)1099-0682(200002)2000:2<307::AID-EJIC307>3.3.CO;2-D	Synthesis, Crystal Structure, Spectroscopic and Magnetic Properties of an Unprecedented Three-Dimensional CuII Coordination Compound of1,2-Bis(1,2,4-triazol-4-yl)ethane
10.1039/C5CE01074H	Solvent-induced single-crystal to single-crystal transformation of a Zn<sub>4</sub>O-containing doubly interpenetrated metalâ€“organic framework with a pcu net
10.1107/S0108270195013801	Triaquahexathiocyanatobismuthlanthanum Dihydrate, [Bi(SCN)6La(H2O)3].2H2O, and Triaquahexathiocyanatobismuthneodymium Dihydrate, [Bi(SCN)6Nd(H2O)3].2H2O
10.1021/ja0474190	Reversible Repositioning of Zinc Atoms within Single Crystals of a Zinc Polycarboxylate with an Open-Framework Structure
10.1002/anie.200602242	A Family of Nanoporous Materials Based on an Amino Acid Backbone
10.1016/j.poly.2016.05.008	Metalâ€“organic frameworks based on copper(I) iodide and pyridine-3,5-dicarboxylic acid: Synthesis, crystal structures and luminescent properties
10.1021/ja070671y	Chiral Induction in the Ionothermal Synthesis of a 3-D Coordination Polymer
10.1039/C6TC05105G	Perovskite-type organicâ€“inorganic hybrid NLO switches tuned by guest cations
10.1021/ic202085j	Three Novel Isomeric Zinc Metalâ€“Organic Frameworks from a Tetracarboxylate Linker
10.1016/j.inoche.2011.02.025	A magnesiumâ€“lithium heterometallic coordination network
10.1002/adma.201004028	Pore Surface Tailored SODâ€Type Metalâ€Organic Zeolites
10.1039/C3DT32996H	2D and 3D bimetallic oxalate-based ferromagnets prepared by insertion of MnIII-salen type complexes
10.1002/asia.201101002	Charge Matching on Designing Neutral Cadmiumâ€“Lanthanideâ€“Organic Open Frameworks for Luminescence Sensing
10.1039/C3CE27063G	Characterization, adsorption properties, metal ion-exchange and crystal-to-crystal transformation of Cd3[(Cd4Cl)3(BTT)8(H2O)12]2 framework, where BTT3âˆ’ = 1,3,5-benzenetristetrazolate
10.1002/asia.201500332	Metalâ€“Organic Frameworks Incorporating Various Alkoxy Pendant Groups: Hollow Tubular Morphologies, Xâ€ray Singleâ€Crystal Structures, and Selective Carbon Dioxide Adsorption Properties
10.1017/S0885715612000863	Synchrotron X-ray studies of metal-organic framework <i>M</i><sub>2</sub>(2,5-dihydroxyterephthalate), <i>M</i>Â =Â (Mn, Co, Ni, Zn) (MOF74)
10.1021/ic500183b	Anion-Exchange and Anthracene-Encapsulation within Copper(II) and Manganese(II)-Triazole Metalâ€“Organic Confined Space in a Single Crystal-to-Single Crystal Transformation Fashion
10.1002/adfm.200600676	[Fe<sub>3</sub>(HCOO)<sub>6</sub>]: A Permanent Porous Diamond Framework Displaying H<sub>2</sub>/N<sub>2</sub> Adsorption, Guest Inclusion, and Guestâ€Dependent Magnetism
10.1002/chem.200802691	Synthesis and Properties of (Triptycenedicarboxylatio)zinc Coordination Networks
10.1016/j.inoche.2007.11.017	First use of 1,4-dihydro-2,3-quinoxalinedione in the chemistry of coordination polymers: A 3D copper(II) complex containing the 2,3-dioxyquinoxalinate(âˆ’2) ligand in a novel coordination mode
10.1002/chem.200700431	Selfâ€Assembly and Anionâ€Exchange Properties of a Discrete Cage and 3D Coordination Networks Based on Cage Structures
10.1039/b915459k	Syntheses, structures, and magnetic properties of heterometallic coordination polymers with carboxyphosphonate linkers
10.1002/ejic.201301324	Two Series of Lanthanide Metalâ€Organic Frameworks Constructed from Crownâ€Etherâ€Like Secondary Building Units
10.1039/C3TA00115F	Flexible lanthanide MOFs as highly selective and reusable liquid MeOH sorbents
10.1002/anie.200462201	A Twoâ€inâ€One Crystal: Uptake of Two Different Guests into Two Distinct Channels of a Biporous Coordination Network
10.1039/C5CE00999E	Mesoxalate as Cu(<scp>ii</scp>)â€“Ln(<scp>iii</scp>) linker in the construction of MOFs in DMSO/water medium
10.1039/C5TA04551G	Diverse isostructural MOFs by postsynthetic metal node metathesis: anionic-to-cationic framework conversion, luminescence and separation of dyes
10.1021/acs.cgd.6b01389	Structural Variation and Preference in Lanthanide-pyridine-2,6-dicarboxylate Coordination Polymers
10.1080/00958970802020673	Synthesis, structure and nonlinear optical properties of three dimensional compounds
10.1039/C5NJ02002F	A porous framework based on tetrakis(4-pyridyloxymethyl)methane fine-tuned by metal ions: synthesis, crystal structures and adsorption properties
10.1021/cm2025747	Series of Porous 3-D Coordination Polymers Based on Iron(III) and Porphyrin Derivatives
10.1021/ic901073w	A Large-Surface-Area Boracite-Network-Topology Porous MOF Constructed from a Conjugated Ligand Exhibiting a High Hydrogen Uptake Capacity
10.1039/c1cc12278a	Template induced structural isomerism and enhancement of porosity in manganese(ii) based metalâ€“organic frameworks (Mn-MOFs)
10.1021/jp4097502	Experimental Studies and Mechanism Analysis of High-Sensitivity Luminescent Sensing of Pollutional Small Molecules and Ions in Ln<sub>4</sub>O<sub>4</sub> Cluster Based Microporous Metalâ€“Organic Frameworks
10.1039/C5CE02090E	Syntheses, crystal structures and properties of metalâ€“organic rotaxane frameworks with cucurbit[6]uril
10.1039/C4CC06588C	A 3D MOF showing unprecedented solvent-induced single-crystal-to-single-crystal transformation and excellent CO<sub>2</sub> adsorption selectivity at room temperature
10.1021/cg201569m	Incomplete Spin Crossover versus Antiferromagnetic Behavior Exhibited in Three-Dimensional Porous Fe(II)-Bis(tetrazolate) Frameworks
10.1039/C3CC49187K	Zn-BTC MOFs with active metal sites synthesized via a structure-directing approach for highly efficient carbon conversion
10.1039/C3CE41406J	Construction of porous Mn(ii)-based metalâ€“organic frameworks by flexible hexacarboxylic acid and rigid coligands
10.1002/chem.201101963	Metalâ€“Organic Frameworks Constructed from Versatile [WS<sub>4</sub>Cu<sub><i>x</i></sub>]<sup><i>x</i>âˆ’2</sup> Units: Micropores in Highly Interpenetrated Systems
10.1021/ic048812+	A Three-Dimensional, Noninterpenetrating Metalâˆ’Organic Framework with the Moganite Topology:â€‰ A Simple (4<sup>2</sup>.6<sup>2</sup>.8<sup>2</sup>)(4.6<sup>4</sup>.8)<sub>2</sub> Net Containing Two Kinds of Topologically Nonequivalent Points
10.1021/acs.inorgchem.6b01883	Dehydration of Octacyanido-Bridged Ni<sup>II</sup>-W<sup>IV</sup> Framework toward Negative Thermal Expansion and Magneto-Colorimetric Switching
10.1002/anie.201004885	Bottomâ€Up Assembly from a Helicate to Homochiral Microâ€ and Mesoporous Metalâ€“Organic Frameworks
10.1002/anie.201206042	The asc Trinodal Platform: Twoâ€Step Assembly of Triangular, Tetrahedral, and Trigonalâ€Prismatic Molecular Building Blocks
10.1002/ejic.200500568	Syntheses, Crystal Structures and Magnetic Properties of Carboxylatoâ€Bridged Polymeric Networks of Mn<sup>II</sup>
10.1016/j.inoche.2008.05.018	Coordination polymers of cobalt(II) with pyrimidine and pyrazine: Syntheses, structures and magnetic properties
10.1021/ja804944r	Chirality-Controlled and Solvent-Templated Catenation Isomerism in Metalâˆ’Organic Frameworks
10.1038/nchem.2430	Controlled partial interpenetration in metalâ€“organic frameworks
10.1021/jacs.6b10460	Robust, Transformable, and Crystalline Single-Node Organometallic Networks Constructed from Ditopic <i>m</i>-Terphenyl Isocyanides
10.1016/j.inoche.2013.11.032	A 3D Keggin-based framework containing AgI-ribbons and cycles by using rigid tetrazole-based ligand
10.1039/c2cc37453f	Hysteretic carbon dioxide sorption in a novel copper(ii)-indazole-carboxylate porous coordination polymer
10.1007/BF00655731	Crystal structures of ethylenediaminecadmium(II) tetracyanocadmate(II)-benzene(1/2) and ethylenediaminecadmium(II) tetracyanocadmate(II)
10.1021/cm050526o	Microporous Metalâˆ’Organic Frameworks Built on a Ln<sub>3</sub> Cluster as a Six-Connecting Node
10.1039/c2dt32138f	Synthesis of a honeycomb-like Cu-based metalâ€“organic framework and its carbon dioxide adsorption behaviour
10.1021/cg800329k	Metal-Organic Coordination Polymers Containing Pyridine-2,3-dicarboxylic Acid <i>N</i>-Oxide (2,3-PDCO)
10.1021/jacs.6b07901	Multivariable Modular Design of Pore Space Partition
10.1002/zaac.200500253	Seltenâ€Erdâ€Metallâ€Koordinationspolymere: Synthesen und Kristallstrukturen von drei neuen Glutaraten, [Pr<sub>2</sub>(Glu)<sub>3</sub>(H<sub>2</sub>O)<sub>4</sub>] Â· 10,5H<sub>2</sub>O, [Pr(Glu)(H<sub>2</sub>O)<sub>2</sub>]Cl und [Er(Glu)(GluH)(H<sub>2</sub>O)<sub>2</sub>]
10.1021/cg5006133	How Structure-Directing Cations Tune the Fluorescence of Metalâ€“Organic Frameworks
10.1039/C5DT02861B	Charge-tunable indiumâ€“organic frameworks built from cationic, anionic, and neutral building blocks
10.1021/ic060815u	Structural, Thermal, Spectroscopic, Specific-Heat, and Magnetic Studies of (C<sub>5</sub>H<sub>18</sub>N<sub>3</sub>)[Fe<sub>3</sub>(HPO<sub>3</sub>)<sub>6</sub>]Â·3H<sub>2</sub>O:â€‰ A New Organically Templated Iron(III) Phosphite with a Pillared Structure Formed by the Interpenetration of Two Subnets
10.1039/c2sc20601c	A high connectivity metalâ€“organic framework with exceptional hydrogen and methane uptake capacities
10.1021/jacs.5b10815	Coordination-Driven Polymerization of Supramolecular Nanocages
10.1002/ejic.200400968	The 3D Channel Framework Based on Indium(<scp>III</scp>)â€“btec, and Its Ionâ€Exchange Properties (btec = 1,2,4,5â€Benzenetetracarboxylate)
10.1039/c2ce26015h	Conformational control of ligands to create a finite metalâ€“organic cluster and an extended metalâ€“organic framework
10.1016/j.micromeso.2015.05.036	Microporous metal-organic frameworks with suitable pore spaces forÂ acetylene storage and purification
10.1039/C5DT00690B	Thermal conversion of a tailored metalâ€“organic framework into lithium silicate with an unusual morphology for efficient CO<sub>2</sub> capture
10.1021/ic8008267	Synthesis, Structures, and Luminescence Properties of Lanthanide Complexes with Structurally Related New Tetrapodal Ligands Featuring Salicylamide Pendant Arms
10.1002/anie.200802908	Postâ€Synthetic Modification of Tagged Metalâ€“Organic Frameworks
10.1039/C6SC00972G	A regenerative metalâ€“organic framework for reversible uptake of Cd(<scp>ii</scp>): from effective adsorption to in situ detection
10.1039/C3CE42404A	A series of 2-D and 3-D silver(i) coordination polymers constructed from a new angular-shaped di-2-pyrazinylsulfide: role of anions in molecular construction
10.1107/S1600536814009532	Crystal structure of [NiHg(SCN)<sub>4</sub>(CH<sub>3</sub>OH)<sub>2</sub>]<sub><i>n</i></sub>
10.1021/cm049071d	Inorganicâˆ’Organic Hybrid Materials Containing Porous Frameworks:â€‰ Synthesis, Characterization, and Magnetic Properties of the Open Framework Solids [{Co(4,4â€˜-Bipy)}V<sub>2</sub>O<sub>6</sub>] and [{Co<sub>2</sub>(4,4â€˜-Bipy)<sub>3</sub>(H<sub>2</sub>O)<sub>2</sub>}V<sub>4</sub>O<sub>12</sub>]Â·2H<sub>2</sub>O
10.1021/ic070223r	Tetrazol-2-yl as a Donor Group for Incorporation of a Spin-Crossover Function Based on Fe(II) Ions into a Coordination Network
10.1021/acs.cgd.6b00060	Self-Assembly Syntheses, Structural Characterization, and Luminescent Properties of Lanthanide Coordination Polymers Constructed by Three Triazole-Carboxylate Ligands
10.1021/ic900816h	Polymorphism and Inclusion Properties of Three-Dimensional Metal-Organometallic Frameworks Derived from a Terephthalate Sandwich Compound
10.1039/c1cc16045a	The effect of pressure on Cu-btc: framework compression vs. guest inclusion
10.1524/ncrs.2011.0126	Crystal structure of catena-(5-(4-carboxyphenyl)-10,15,20-tris(4- carboxylatophenyl)porphyrin-aqua-dimethylformamidedysprosium( III)-nickel(II)â€“ dimethylformamide â€“ water (1:1:1), [(C48H25N4O8Ni)Dy(H2O)(C3H7NO)] Â· C3H7NO Â· H2O
10.1039/b204131f	Strategies for the synthesis of porous metal phosphonate materials
10.1142/S1088424615500820	A series of thermal stable lanthanide porphyrins with a condensed three-dimensional porous open framework: Gas adsorption and magnetic properties
10.1016/j.inoche.2010.08.020	A peanut-like Keggin-type POM-incorporated metal-organic framework
10.1002/zaac.19966220904	Ag/Cu<sup>I</sup>â€Mischbesetzung in den Kristallstrukturen der Kupfer(II)â€cyanoargentate Cu(NH<sub>3</sub>)(py)Ag<sub>3â€x</sub>Cu<sub>x</sub>(CN)<sub>5</sub> Â· py
10.1021/cg300279z	Sequestering Hydrated Fluoride in a Three-Dimensional Non-Interpenetrated Octahedral Coordination Polymer via a Single-Crystal-to-Single-Crystal Fashion
10.1039/C4TA04001E	Mechanosynthesis of new azine-functionalized Zn(<scp>ii</scp>) metalâ€“organic frameworks for improved catalytic performance
10.1002/chem.201303425	Phase Transitions, Prominent Dielectric Anomalies, and Negative Thermal Expansion in Three High Thermally Stable Ammonium Magnesiumâ€“Formate Frameworks
10.1021/ic049393j	Three-Dimensional Helical Coordination Networks of a Hexanuclear Manganese Metallamacrocycle as a Helical Tecton
10.1016/j.molstruc.2006.03.038	Lanthanide-isophthalate cavity frameworks encapsulated copper(I) complexes
10.1021/cg8009546	Six Three-Dimensional Metalâˆ’Organic Frameworks with (3,4)-, (4,5)-, and (3,4,5)-Connected Nets Based on Mixed Ligands: Synthesis, Structures, and Adsorption Properties
10.1039/c2dt12088g	A series of isostructural mesoporous metalâ€“organic frameworks obtained by ion-exchange induced single-crystal to single-crystal transformation
10.1039/c0dt01278e	Structure, adsorption and magnetic properties of chiral metalâ€“organic frameworks bearing linear trinuclear secondary building blocks
10.1039/c3cc38765h	A microporous metalâ€“organic framework of a rare sty topology for high CH4 storage at room temperature
10.1246/cl.1999.285	Syntheses and Structures of Zn Coordination Polymers with 4,4â€²-Bipyridine and 4,4â€²-Azopyridine. Effect of Counter Anions on the Network System
10.1021/ic010343d	Three-Dimensional Open Frameworks Based on Cobalt(II) and Nickel(II) <i>m</i>-Pyridinecarboxylates
10.1039/a903683k	An open-framework iron phosphate with large voids, exhibiting spin-crossover
10.1021/cg020022s	Hydrothermal Synthesis and Structures of Three-Dimensional Zinc Phosphates Built-Up from Two-Dimensional Layers and One-Dimensional Chains and Ladders
10.1002/chem.201003199	Spin Canting and Metamagnetism in the First Hybrid Cobaltâ€“Hypoxanthine Open Framework with <i>umr</i> Topology
10.1039/C5CE02544C	Synthesis, structures and luminescence properties of 3dâ€“4f heterometallicâ€“organic frameworks (HMOFs) constructed from different copper halide clusters
10.1021/acs.chemmater.5b02891	Pore Shape Modification of a Microporous Metalâ€“Organic Framework Using High Pressure: Accessing a New Phase with Oversized Guest Molecules
10.1021/cm070930i	Series of Lanthanide-Alkali Metal-Organic Frameworks Exhibiting Luminescence and Permanent Microporosity
10.1002/chem.201600705	A Hydrophobic Metalâ€“Organic Framework Based on Cubaneâ€Type [Co<sub>4</sub>(Î¼<sub>3</sub>â€F)<sub>3</sub>(Î¼<sub>3</sub>â€SO<sub>4</sub>)]<sup>3+</sup> Clusters for Gas Storage and Adsorption Selectivity of Benzene over Cyclohexane
10.1021/ja411934f	Stabilization of Scandium Terephthalate MOFs against Reversible Amorphization and Structural Phase Transition by Guest Uptake at Extreme Pressure
10.1039/c1cc14115e	NbO lattice MOFs based on octahedral M(ii) and ditopic pyridyl substituted diketonate ligands: structure, encapsulation and guest-driven luminescent property
10.1016/j.ica.2014.07.054	Alkali/alkaline earth metal and solvents-regulated construction of novel heterometallic coordination polymers based on a semirigid ligand and tetranuclear metal clusters
10.1007/BF01029939	The structure of the mineralomimetic cadmium cyanide-dimethyl carbonate clathrate
10.1021/cg4008679	Synthesis, Crystal Structure and Magnetic Characterization of a Series of Cu<sup>II</sup>â€“Ln<sup>III</sup> Heterometallic [Ln = La, Ce, Pr, Nd and Sm) Metalâ€“Organic Compounds with an Unusual Single Crystal to Single Crystal Phase Transition
10.1039/C6DT00726K	Central-metal exchange, improved catalytic activity, photoluminescence properties of a new family of d<sup>10</sup> coordination polymers based on the 5,5â€²-(1H-2,3,5-triazole-1,4-diyl)diisophthalic acid ligand
10.1039/b003183f	A novel polymeric AgI complex consisting of two three-dimensional networks which are enantiometric and interpenetrating
10.1021/ic501849g	Homochiral Metalâ€“Organic Frameworks with Enantiopure Proline Units for the Catalytic Synthesis of Î²-Lactams
10.1039/c1gc15427c	Direct use of waste PET as unfailing source of organic reagents in the synthesis of intrinsic white/yellow luminescent nanoporous zincophosphates
10.1039/C4DT01722F	Copper(<scp>ii</scp>) coordination polymers with azide and bipyridine-based zwitterionic carboxylate ligands: structures and magnetism
10.1039/C6CE01544A	Network diversity through two-step crystal engineering of a decorated 6-connected primary molecular building block
10.1021/ja4094378	Relaxometry Studies of a Highly Stable Nanoscale Metalâ€“Organic Framework Made of Cu(II), Gd(III), and the Macrocyclic DOTP
10.1016/j.solidstatesciences.2007.12.014	Characterisation and properties of the n=3 and n=4 members of the Al2[O3PCnH2nPO3](H2O)2F2 framework aluminium alkylenediphosphonate series
10.1039/C4DT00230J	A highly stable multifunctional three-dimensional microporous framework: excellent selective sorption and visible photoluminescence
10.1002/slct.201600844	Syntheses, Crystal Structure, Luminescence, Porosity and Magnetic Properties of Threeâ€Dimensional Lanthanide Coordination Polymers with 2â€Aminoterepthalic Acid
10.1039/b701102d	Oxoanion and cation effects on the structural morphology of coordination polymers incorporating a kinked organodiimine tethering ligand
10.1021/ja403449k	Ferroelectric Switchable Behavior through Fast Reversible De/adsorption of Water Spirals in a Chiral 3D Metalâ€“Organic Framework
10.1002/zaac.200600281	Adducts of NaOSiMePh<sub>2</sub> Oligomers with THF and Cyclopentadienyl Iron Dicarbonyl Dimer
10.1021/cg400606z	Complexation of Uranyl and Rare-Earth Ions by a Fluorinated Tetracarboxylate. Formation of a Layered Assembly and Three-Dimensional Frameworks
10.1021/cm020103b	3-D Coordination Network Structures Constructed from [W<sub>6</sub>S<sub>8</sub>(CN)<sub>6</sub>]<sup>6</sup><sup>-</sup> Anions
10.1002/adfm.201101479	The Effect of Methyl Functionalization on Microporous Metalâ€Organic Frameworks' Capacity and Binding Energy for Carbon Dioxide Adsorption
10.1021/ic060759x	NaCl-Type Frameworks of [M(pyrazine)<sub>2</sub>NO<sub>2</sub>]ClO<sub>4</sub> (M = Co, Cu), the First Examples Containing Î¼<sub>1,3</sub>-Nitrito Bridges Showing Antiferromagnetism
10.1021/acsami.6b03073	Tunable Electrical Conductivity and Magnetic Property of the Two Dimensional Metal Organic Framework [Cu(TPyP)Cu<sub>2</sub>(O<sub>2</sub>CCH<sub>3</sub>)<sub>4</sub>]
10.1021/ic901615e	Consecutive Irreversible Single-Crystal to Single-Crystal and Reversible Single-Crystal to Glass Transformations and Associated Magnetism of the Coordination Polymer, [Mn<sup>II</sup>(<i>rac</i>-pnH)(H<sub>2</sub>O)Cr<sup>III</sup>(CN)<sub>6</sub>]Â·H<sub>2</sub>O
10.1016/j.inoche.2013.09.001	First example of ete topology: Construction and characterizations of 4-fold interpenetrating 3D silver(I) coordination polymer with bis(4-pyridyl)cyclotetramethylsilane
10.1021/acs.cgd.5b01124	Three-Dimensional Supramolecular Architectures with Co<sup>II</sup> Ions Assembled from Hydrogen Bonding and Ï€Â·Â·Â·Ï€ Stacking Interactions: Crystal Structures and Antiferromagnetic Properties
10.1021/ic050315l	Two Halogeno(cyano)cuprates with Long-Lived and Strong Luminescence
10.1039/b003430o	Azamacrocycles and the azaoxacryptand 4,7,13,16,21,24-hexaoxa-1,10-diazabicyclo[8.8.8]hexacosane as structure-directing agents in the synthesis of microporous metalloaluminophosphates
10.1016/S1293-2558(02)01381-X	A new three-dimensional iron trimesate: [Fe3(H2O)5(C9O6H3)2Â·3H2O]Â orÂ MIL-65
10.1016/j.poly.2010.09.013	1-D, 2-D and 3-D coordination polymers assembled from polynuclear CoII units based on the isophthalate(-2) ligand
10.6023/A12080546	Construction of Two Octahedral Cage-based Metal-organic Frameworks
10.1002/ejic.201000344	Construction of a Hybrid Family Based on Lanthanideâ€“Organic Framework Hosts and Polyoxometalate Guests
10.1080/00958972.2012.680590	A series of lanthanide-organic frameworks constructed by 2-methyl imidazole dicarboxylate and oxalate: synthesis, structures, and properties
10.1246/cl.2010.1212	Aggregation of <scp>l</scp>-Cysteinato Tricobaltate(III) Anions by Lanthanide(III) Cations into Dimensional Structures That are Controlled by Diastereoisomerism and Ionic Size
10.1039/C5TA00720H	An unusual bifunctional Tb-MOF for highly sensitive sensing of Ba<sup>2+</sup> ions and with remarkable selectivities for CO<sub>2</sub>â€“N<sub>2</sub> and CO<sub>2</sub>â€“CH<sub>4</sub>
10.1038/ncomms3344	Selective anion exchange with nanogated isoreticular positive metal-organic frameworks
10.1021/ja039472e	Mineralomimetic Sodalite- and Muscovite-Type Coordination Frameworks. Dynamic Crystal-to-Crystal Interconversion Processes Sensitive to Ion Pair Recognition
10.1038/nature06900	Colossal cages in zeolitic imidazolate frameworks as selective carbon dioxide reservoirs
10.1039/c1cc14893a	Application of a chiral metalâ€“organic framework in enantioselective separation
10.1039/C5SC01801C	Copper coordination polymers from cavitand ligands: hierarchical spaces from cage and capsule motifs, and other topologies
10.1039/C3RA41552J	pH-dependent two novel 3D polynuclear cobalt(ii) cluster-based metalâ€“organic frameworks constructed from a tri-pyridyl-bis-amide and a polycarboxylate: assembly, structures and properties
10.1023/A:1015139012938	Structural Diversity of Silver Clusters in Double and Triple Salts of Silver Acetylide with Silver Perfluoro-Dicarboxylates
10.1107/S0108270101006229	A three-dimensional inorganic/organic hybrid material, [Ni<sub>2</sub>(4,4â€²-bipy)<sub>3</sub>(H<sub>2</sub>O)<sub>2</sub>V<sub>4</sub>O<sub>12</sub>]Â·2.5H<sub>2</sub>O
10.1039/c2dt32390g	Structures, luminescent and magnetic properties of six lanthanideâ€“organic frameworks: observation of slow magnetic relaxation behavior in the DyIII compound
10.1021/cm0008720	Hydrothermal Synthesis of New Pure Beryllophosphate Molecular Sieve Phases from Concentrated Amines
10.1021/cg500833s	Gas Adsorption, Magnetism, and Single-Crystal to Single-Crystal Transformation Studies of a Three-Dimensional Mn(II) Porous Coordination Polymer
10.1016/j.jssc.2015.01.033	Uranium(VI) coordination polymers with pyromellitate ligand: Unique 1D channel structures and diverse fluorescence
10.1021/acs.inorgchem.6b02765	Construction of Uranyl Organic Hybrids by Phosphonate and in Situ Generated Carboxyphosphonate Ligands
10.1039/c2ce26958a	Syntheses, structures and photoluminescent properties of Zn(ii) and Cd(ii) coordination polymers with flexible tripodal triazole-containing ligands
10.1021/cg501211f	Spontaneous Resolution of Racemic Salen-Type Ligand in the Construction of 3D Homochiral Lanthanide Frameworks
10.1039/b603337g	A robust microporous 3D cobalt(ii) coordination polymer with new magnetically frustrated 2D lattices: single-crystal transformation and guest modulation of cooperative magnetic properties
10.1039/C4RA02147A	Preparation of open and closed forms of the lvt network with Cu(<scp>ii</scp>) complexes of structurally related 1,2-diazole ligands
10.1002/ejic.200500978	A Series of Oneâ€ to Threeâ€Dimensional Copper Coordination Polymers Based on Nâ€Heterocyclic Ligands
10.1016/j.ica.2014.05.037	Reactions of silver thiolates with bidentate phosphanes
10.1021/acs.inorgchem.6b01857	Construction of High-Nuclearity Manganese-Clusterâ€“Organic Frameworks by Using a Tripodal Alcohol Ligand
10.1016/S0277-5387(96)00352-X	Synthesis and crystal structure of a novel lanthanide-copper mixed metal complex: Gd2Cu3{O(CH2COO)2}6 Â· 9H2O
10.1016/j.colsurfa.2015.10.048	New members of MOF-76 family containing Ho(III) and Tm(III) ions: Characterization, stability and gas adsorption properties
10.1021/ic3019937	A Route to Metalâ€“Organic Frameworks through Framework Templating
10.1002/1521-3773(20020603)41:11<1907::AID-ANIE1907>3.0.CO;2-3	Crystal Engineering of Mixed-Metal Ruâ€“Ag Coordination Networks by Using the trans-[RuCl2(pyz)4] (pyz=pyrazine) Building Block This work was supported by MURST within the project â€œSolid Supermoleculesâ€ 2000â€“2001 and by CSMTBO-CNR Center.
10.1039/C6DT03358J	Europium metalâ€“organic frameworks as recyclable and selective turn-off fluorescent sensors for aniline detection
10.1039/b803728k	Two 3D hybrid networks of mog and bcu topology constructed with copper(I/I,II) halides and N,Nâ€²-spacers
10.1039/C7CE00498B	A robust metallomacrocyclic motif for the formation interpenetrated coordination polymers
10.1016/j.jssc.2016.07.016	Alkaline earth-based coordination polymers derived from a cyclotriphosphazene-functionalized hexacarboxylate
10.1039/C3CE41459K	Metalâ€“organic frameworks from novel flexible triptycene- and pentiptycene-based ligands
10.1038/ncomms1956	Microporous metal-organic framework with potential for carbon dioxide capture at ambient conditions
10.1002/asia.201300250	Two Lanthanide(III)ï£¿Copper(II) Organic Frameworks Based on {OLn<sub>6</sub>} Clusters that Exhibited a Large Magnetocaloric Effect and Slow Relaxation of the Magnetization
10.1021/ja051233z	Synthesis, Physical Properties, Multitemperature Crystal Structure, and 20 K Synchrotron X-ray Charge Density of a Magnetic Metal Organic Framework Structure, Mn<sub>3</sub>(C<sub>8</sub>O<sub>4</sub>H<sub>4</sub>)<sub>3</sub>(C<sub>5</sub>H<sub>11</sub>ON)<sub>2</sub>
10.1080/15533174.2014.988232	A New 3-D Mn(II) Naphthoic Acid Complex [Mn(1,4-DNC)(DMA)]<sub>n</sub> (1,4-DNC = 1,4-Naphthalenedicarboxylate, DMA = Dimethylacetamide)
10.1002/advs.201500012	A Temperatureâ€Responsive Smart Europium Metalâ€Organic Framework Switch for Reversible Capture and Release of Intrinsic Eu<sup>3+</sup> Ions
10.1002/chem.201203093	Unusual Regenerable Porous Metalâ€“Organic Framework Based on a New Triple Helical Molecular Necklace for Separating Organosulfur Compounds
10.1021/ja500191r	Nanoporous Cobalt(II) MOF Exhibiting Four Magnetic Ground States and Changes in Gas Sorption upon Post-Synthetic Modification
10.1016/j.molstruc.2011.08.013	Two novel transition metalâ€“organic frameworks based on 1,3,5-benzenetricarboxylate ligand: Syntheses, structures and thermal properties
10.1039/C4CE00486H	Microporous metalâ€“organic frameworks built from rigid tetrahedral tetrakis(4-tetrazolylphenyl)silane connectors
10.1021/ja508592f	A Resistance-Switchable and Ferroelectric Metalâ€“Organic Framework
10.1039/C3CE40869H	Luminescence and magnetic properties of three metalâ€“organic frameworks based on the 5-(1H-tetrazol-5-yl)isophthalic acid ligand
10.1016/j.ica.2013.12.013	A trinuclear magnesium based metal-organic framework with self-penetrated rob topology
10.1021/cg034258n	Structure and Magnetism of 3D Anionic Metal Dicyanamide (MePh<sub>3</sub>P)[M(dca)<sub>3</sub>] (M = Fe, Co, Ni) and (EtPh<sub>3</sub>P)[M(dca)<sub>3</sub>] (M = Mn, Co, Ni) Networks
10.1016/j.molstruc.2009.11.018	Syntheses and structural characterization of three coordination polymers of Cd(II), Zn(II) and Pb(II) with the â€œVâ€ shape ligand 4,4â€²-[isopropylidenebis(p-phenyleneoxy)]diacetic acid
10.1007/s13738-014-0482-y	Synthesis, characterization and properties of a gadolinium tetra(4-sulfonatophenyl)porphyrin
10.1002/anie.200802087	Enhancing H<sub>2</sub> Uptake by â€œCloseâ€Packingâ€ Alignment of Open Copper Sites in Metalâ€“Organic Frameworks
10.1038/ncomms5337	Giant negative linear compression positively coupled to massive thermal expansion in a metalâ€“organic framework
10.1016/j.poly.2012.06.038	Coordination polymers based on a flexible tripodal ligand and aromatic dicarboxylate anions: Syntheses, structures and fluorescent properties
10.1021/ic5018517	High Proton Mobility, Solvent Induced Single Crystal to Single Crystal Structural Transformation, and Related Studies on a Family of Compounds Formed from Mn<sub>3</sub> Oxo-Clusters
10.1021/cg501879w	Construction of a Series of Zn(II) Compounds with Different Entangle Motifs by Varying Flexible Aliphatic Dicarboxylic Acids
10.1039/c1cc13297k	Influence of halide ions on the chirality and luminescent property of ionothermally synthesized lanthanide-based metalâ€“organic frameworks
10.1002/asia.201500231	Unlocking Interâ€ to Nonâ€Penetrating Frameworks Using Steric Influences on Spacers for CO<sub>2</sub> Adsorption
10.1134/S1070328414120082	Ionothermal synthesis of two chiral three-dimensional metal-organic frameworks based on D-camphoric acid
10.1002/chem.200400889	New Types of Blue, Red or Near IR Luminescent Phosphonateâ€Decorated Lanthanide Oxalates
10.1039/c2ce26400e	Expansion of sodalite-type metalâ€“organic frameworks with heterometallic metalâ€“oxo cluster and its cation exchange property
10.1039/b804490b	Nanosized lanthanide oxide rods in I1O3 hybrid organicâ€“inorganic frameworks involving in situ ligand synthesis
10.1021/ja0276974	Very Large Breathing Effect in the First Nanoporous Chromium(III)-Based Solids: MIL-53 or Cr<sup>III</sup>(OH)Â·{O<sub>2</sub>Câˆ’C<sub>6</sub>H<sub>4</sub>âˆ’CO<sub>2</sub>}Â·{HO<sub>2</sub>Câˆ’C<sub>6</sub>H<sub>4</sub>âˆ’CO<sub>2</sub>H}<i><sub>x</sub></i>Â·H<sub>2</sub>O<i><sub>y</sub></i>
10.1039/C3DT50664A	A chiral mixed metalâ€“organic framework based on a Ni(saldpen) metalloligand: synthesis, characterization and catalytic performances
10.1039/C6CE01035K	Diverse polyoxometalate-based metalâ€“organic complexes constructed by a tetrazole- and pyridyl-containing asymmetric amide ligand or its in situ transformed ligand
10.1021/ic700729q	M(bipyridine)V<sub>4</sub>O<sub>10</sub> (M = Cu, Ag):â€‰ Hybrid Analogues of Low-Dimensional Reduced Vanadates
10.1021/ic0513888	Structural Constraints in the Design of Silver Sulfonate Coordination Networks:â€‰ Three New Polysulfonate Open Frameworks
10.1039/b906934h	Ionothermal synthesis, structure and characterization of three-dimensional zinc phosphates
10.1002/chem.201503163	Significant Gas Adsorption and Catalytic Performance by a Robust Cu<sup>II</sup>â€“MOF Derived through Singleâ€Crystal to Singleâ€Crystal Transmetalation of a Thermally Lessâ€Stable Zn<sup>II</sup>â€“MOF
10.1039/C5TC04320D	Lanthanide metalâ€“organic frameworks assembled from a fluorene-based ligand: selective sensing of Pb<sup>2+</sup> and Fe<sup>3+</sup> ions
10.1039/c2ce06538j	Structural isomerism of an anionic nanoporous In-MOF with interpenetrated diamond-like topology
10.1039/c1ce05877k	A series of coordination polymers based on 5,5â€²-(ethane-1,2-diyl)-bis(oxy)diisophthalic acid and structurally related N-donor ligands: syntheses, structures and properties
10.1016/j.jssc.2005.06.031	U(IV)/Ln(III) unexpected mixed site in polymetallic oxalato complexes. Part I. Substitution of Ln(III) for U(IV) from the new oxalate (NH4)2U2(C2O4)5Â·0.7H2O
10.1039/c0cc01106a	An octacobalt cluster based, (3,12)-connected, magnetic, porous coordination polymer
10.1002/anie.201606658	Spontaneous Assembly of an Organicâ€“Inorganic Nucleic Acid Zâ€DNA Doubleâ€Helix Structure
10.1002/zaac.201200238	Koordinationspolymere mit Tris(4â€carboxyphenyl)â€phosphanoxid als Ligand â€“ Synthese, Kristallstrukturen und topologische Untersuchungen
10.1016/j.jssc.2011.03.046	A series of Mâ€“Mâ€² heterometallic coordination polymers: syntheses, structures and surface photoelectric properties (M=Ni/Co, Mâ€²=Cd/Zn)
10.1002/ejic.200600635	Solventâ€Induced Poreâ€Size Adjustment in the Metalâ€Organic Framework [Mg<sub>3</sub>(ndc)<sub>3</sub>(dmf)<sub>4</sub>] (ndc = naphthalenedicarboxylate)
10.1039/C3CE41671B	Assembly of organometallic networks with multinuclear silver(<scp>i</scp>)â€“ethynediide supramolecular synthon, trifluoroacetate and ligands derived from isomeric dicyanobenzenes
10.1021/cg300379u	A Family of Flexible Lanthanide Bipyridinedicarboxylate Metalâ€“Organic Frameworks Showing Reversible Single-Crystal to Single-Crystal Transformations
10.1007/BF00706499	The crystal structures of?,?-diaminoalkane-cadmium(II) tetracyanonickelate(II) ? Aromatic molecule inclusion compounds. VII: Three-dimensional host structures built ofcatena-[cadmium(II) tetra-?-cyanonickelate(II)] layers and 1,3-diaminopropane, 1,5-diaminopentane or 1,7-diaminoheptane pillar
10.1021/acs.inorgchem.6b02746	Why Porous Materials Have Selective Adsorptions: A Rational Aspect from Electrodynamics
10.1039/C5DT00602C	Three sra topological lanthanideâ€“organic frameworks built from 2,2â€²-dimethoxy-4,4â€²-biphenyldicarboxylic acid
10.1002/smll.201503741	Bimetallic Metalâ€Organic Frameworks: Probing the Lewis Acid Site for CO<sub>2</sub> Conversion
10.1021/ic501978u	Anion-Directed Assemblies of Cationic Metalâ€“Organic Frameworks Based on 4,4â€²-Bis(1,2,4-triazole): Syntheses, Structures, Luminescent and Anion Exchange Properties
10.1021/ja974172g	Coordinatively Unsaturated Metal Centers in the Extended Porous Framework of Zn<sub>3</sub>(BDC)<sub>3</sub>Â·6CH<sub>3</sub>OH (BDC = 1,4-Benzenedicarboxylate)
10.1002/anie.201509643	A Mononuclear Co<sup>II</sup> Coordination Complex Locked in a Confined Space and Acting as an Electrochemical Waterâ€Oxidation Catalyst: A â€œShipâ€inâ€aâ€Bottleâ€ Approach
10.1039/C4CE01379D	Structure-directing factors when introducing hydrogen bond functionality to metalâ€“organic frameworks
10.1021/ja010825o	Assembly of Metalâˆ’Organic Frameworks from Large Organic and Inorganic Secondary Building Units:â€‰ New Examples and Simplifying Principles for Complex Structures
10.1039/C4CE00573B	Synthesis, properties, and magnetismâ€“structure relationship of lanthanide-based metalâ€“organic frameworks with (ethylenedithio)acetic acid
10.1039/C3CE42181C	Polymorphic Ln(iii) and BPTC-based porous metalâ€“organic frameworks with visible, NIR photoluminescent and magnetic properties
10.1039/C3DT00079F	New metalâ€“organic frameworks from triptycene: structural diversity from bulky bridges
10.1002/chem.201102278	Threeâ€Dimensional Porous Metalâ€“Radical Frameworks Based on Triphenylmethyl Radicals
10.1016/j.inoche.2013.12.017	From 1D chain to 2D layer and 3D network: Solvent-free syntheses of new metal oxalates
10.1021/ic050314t	Novel Zinc Phosphate Topologies Defined by Organic Ligands
10.1038/nchem.333	Cation-induced kinetic trapping and enhanced hydrogen adsorption in a modulated anionic metalâ€“organic framework
10.1021/cg0700216	Three-Dimensional Eight- or Four-Connected Metalâˆ’Organic Frameworks Tuned by Hydrothermal Temperatures
10.1039/C4CE01837K	Four new metalâ€“organic frameworks based on bi-, tetra-, penta-, and hexa-nuclear clusters derived from 5-(phenyldiazenyl)isophthalic acid: syntheses, structures and properties
10.1021/acs.cgd.6b00853	Coordination Polymers of 5-Alkoxy Isophthalic Acids
10.1016/j.ica.2014.02.014	Ionothermal syntheses, crystal structures and luminescence of three three-dimensional lanthanide-1,4-benzenedicarboxylate frameworks
10.1021/cg800374s	Mixed-Solvothermal Syntheses and Structures of Six New Zinc Phosphonocarboxylates with Zeolite-type and Pillar-Layered Frameworks
10.1021/ic802069k	Crystal Structure Solid-State Cross Polarization Magic Angle Spinning<sup>13</sup>C NMR Correlation in Luminescent d<sup>10</sup>Metal-Organic Frameworks Constructed with the 1,2-Bis(1,2,4-triazol-4-yl)ethane Ligand
10.1002/anie.201307681	A Mixed Molecular Building Block Strategy for the Design of Nested Polyhedron Metalâ€“Organic Frameworks
10.1006/jssc.2000.8871	A Three-Dimensional Iron(III) Phosphate, [C2N2H10]2[Fe5F4(PO4)(HPO4)6]
10.1039/b512169h	A new isoreticular class of metal-organic-frameworks with the MIL-88 topology
10.1039/b409974e	Supramolecular isomerism in spin crossover networks with aurophilic interactions
10.1039/c2dt12353c	Cation radii induced structural variation in fluorescent alkaline earth networks constructed from tautomers of a nucleobase analogue
10.1016/j.ica.2012.09.004	Structures and magnetism of metal(II) compounds with mixed azide and carboxylate bridges derived from zwitterionic dicarboxylate ligands
10.1021/cg200005q	Series of Coordination Polymers Based on Different Carboxylates and a Tri(4-imidazolylphenyl)amine Ligand: Entangled Structures and Photoluminescence
10.1039/b304276f	Synthesis, crystal structure and magnetic properties of a Cu<sup>II</sup>â€“W<sup>V/IV</sup>bimetallic complex with a novel open framework structure
10.1002/anie.200800403	The Designed Assembly of Augmented Diamond Networks From Predetermined Pentanuclear Tetrahedral Units
10.1021/ja208469n	Gyroidal Metalâ€“Organic Frameworks
10.1021/ja303092m	Selective Metal Cation Capture by Soft Anionic Metalâ€“Organic Frameworks via Drastic Single-Crystal-to-Single-Crystal Transformations
10.1039/c2dt12106a	LEV-zeotype magnesium aluminophosphates with variable Mg/Al ratios
10.1039/C5TA03680A	Porous bariumâ€“organic frameworks with highly efficient catalytic capacity and fluorescence sensing ability
10.1039/C3CE00070B	A flexible porous metalâ€“azolate framework constructed by [Cu3(Î¼3-OH)(Î¼2-O)(triazolate)2]+ building blocks: synthesis, reversible structural transformation and related magnetic properties
10.1021/ic102015g	A Porous Coordination Polymer Assembled from 8-Connected {Co<sup>II</sup><sub>3</sub>(OH)} Clusters and Isonicotinate: Multiple Active Metal Sites, Apical Ligand Substitution, H<sub>2</sub> Adsorption, and Magnetism
10.1039/C6CE01311B	Zinc and cadmium complexes based on bis-(1H-tetrazol-5-ylmethyl/ylethyl)-amine ligands: structures and photoluminescence properties
10.1039/b706731c	Silver(i) ions bridged by pyridazine: doubling the ligand functionality for the design of unusual 3D coordination frameworks
10.1021/cg201059d	Tuning the Formations of Metalâ€“Organic Frameworks by Modification of Ratio of Reactant, Acidity of Reaction System, and Use of a Secondary Ligand
10.1006/jssc.1999.8251	An Open Framework Aluminophosphate with Unique 12-Membered Ring Channels: Al9(PO4)12(C24H91N16)Â·17H2O
10.1021/acs.cgd.7b00100	A New Isomeric Porous Coordination Framework Showing Single-Crystal to Single-Crystal Structural Transformation and Preferential Adsorption of 1,3-Butadiene from C4 Hydrocarbons
10.1002/adfm.201102157	Luminescent Metalâ€Organic Frameworks for Selectively Sensing Nitric Oxide in an Aqueous Solution and in Living Cells
10.1039/C3CE42451K	A family of three magnetic metal organic frameworks: their synthesis, structural, magnetic and vapour adsorption study
10.1038/ncomms8575	A porous metal-organic framework with ultrahigh acetylene uptake capacity under ambient conditions
10.1016/j.inoche.2012.08.007	Lewis base-directed assembly of two cobalt-based metal-organic frameworks
10.1002/jccs.201200612	Synthesis, Structure and Photoluminescence of Lanthanide Metalâ€Organic Frameworks, Ln<sub>4</sub>(TDC)<sub>6</sub>(DMF)<sub>4</sub>(H<sub>2</sub>O)<sub>2</sub>, where TDC<sup>2âˆ’</sup> = thiopheneâ€2,5â€dicarboxylate, DMF = N,Nâ€dimethylformamide
10.1021/acs.inorgchem.5b02193	3dâ€“4f Metalâ€“Organic Framework with Dual Luminescent Centers That Efficiently Discriminates the Isomer and Homologues of Small Organic Molecules
10.1021/cg200511q	Construction of 5-Aminodiacetic Isophthalate Based Nickel(II) Complexes with Diverse Topologies through Modulating the Auxiliary Ligands
10.1039/C5CE00420A	Structural variability, unusual thermochromic luminescence and nitrobenzene sensing properties of five Zn(<scp>ii</scp>) coordination polymers assembled from a terphenyl-hexacarboxylate ligand
10.1016/j.ica.2008.07.012	Influence of coanions on construction of copper(II)/4,4â€²-dipyridyl sulfide(dps) coordination polymers
10.1126/science.1152516	High-Throughput Synthesis of Zeolitic Imidazolate Frameworks and Application to CO <sub>2</sub> Capture
10.1021/ja038904i	Serendipity and Design in the Generation of New Coordination Polymers:â€‰ An Extensive Series of Highly Symmetrical Guanidinium-Templated, Carbonate-Based Networks with the Sodalite Topology
10.1021/cg301161c	Four Honeycomb Metalâ€“Organic Frameworks with a Flexible Tripodal Polyaromatic Acid
10.1021/ja067435s	Framework-Catenation Isomerism in Metalâˆ’Organic Frameworks and Its Impact on Hydrogen Uptake
10.1039/C6CC02489K	A non-topological mechanism for negative linear compressibility
10.1021/ic101294s	A Series of (6,6)-Connected Porous Lanthanideâˆ’Organic Framework Enantiomers with High Thermostability and Exposed Metal Sites: Scalable Syntheses, Structures, and Sorption Properties
10.1021/ja910600b	In Situ Single-Crystal Diffraction Studies of the Structural Transition of Metalâˆ’Organic Framework Copper 5-Sulfoisophthalate, Cu-SIP-3
10.1016/S1293-2558(02)01268-2	Hydrothermal synthesis of the first iron arsenate-oxalate [C4N2H12]2[Fe4(HAsO4)6( C2O4)2], possessing open architecture
10.1016/j.inoche.2013.09.048	Structures, luminescence and magnetic properties of three 3D lanthanideâ€“zinc heterometallic coordination polymers based on 3-amino-1,2,4-triazole and Oxalate
10.1023/A:1018472709930	Synthesis, crystal structure and magnetic properties of a series of polymeric lanthanoidâ€“copper complexes [Ln2Cu3{O(CH2âˆ’CO2)2}6]Â·nH2O (Ln=La, Nd, n=9; Ln=Er, n=6)
10.1080/15533174.2010.486813	Novel Ladder-Like Structure Motif Assembled From Edge-Sharing Rhombus Squares Based on [Mo<sup>iv</sup>(CN)<sub>8</sub>]<sup>4âˆ’</sup> and Ln<sup>3 +</sup> (Ln = Tb and Eu) Ions as Building Blocks
10.1002/ejic.201500245	Znâ€MOFs Containing Pyridine and BiÂ­pyridine Carboxylate Organic Linkers and Open Zn<sup>2+</sup> Sites
10.1039/C3DT51081F	A flexible Eu(iii)-based metalâ€“organic framework: turn-off luminescent sensor for the detection of Fe(iii) and picric acid
10.1039/C4DT03625E	An unprecedented 3D POMâ€“MOF based on (7,8)-connected twin Wellsâ€“Dawson clusters: synthesis, structure, electrocatalytic and photocatalytic properties
10.1016/j.poly.2011.06.016	Structural diversity in the self-assembly of Ag(I) complexes containing 2-amino-5-halopyrimidine
10.1039/C5SC03685B	Direct structural evidence of commensurate-to-incommensurate transition of hydrocarbon adsorption in a microporous metal organic framework
10.1021/cg500568e	Isoreticular Investigation into the Formation of Four New Zinc Alkylbisphosphonate Families
10.1039/C3DT50787D	CFA-1: the first chiral metalâ€“organic framework containing Kuratowski-type secondary building units
10.1039/C4CE01581A	Four coordination polymers constructed by a novel octacarboxylate functionalized calix[4]arene ligand: syntheses, structures, and photoluminescence property
10.1021/ic301707h	Doubly Interpenetrated Chiral (10,3)-a Network with Charge-Transfer-Type Guest Inclusion
10.1016/S0020-1693(02)01484-6	Coordination polymers derived from silver salts and an aliphatic N,O ligand
10.1002/anie.200802266	Observation of an Iron(II) Spinâ€Crossover in an Iron Octacyanoniobateâ€Based Magnet
10.1021/cg501855k	Iron and Porphyrin Metalâ€“Organic Frameworks: Insight into Structural Diversity, Stability, and Porosity
10.1021/ic301639r	Novel Iron(II) Microporous Spin-Crossover Coordination Polymers with Enhanced Pore Size
10.1021/ic800997d	Anion-Dependent Self-Assembly of Silver(I) and Diaminotriazines to Coordination Polymers: Non-Covalent Bonds and Role Interchange between Silver and Hydrogen Bonds
10.1021/acs.cgd.6b01512	Synthesis and Characterization of New Ce(IV)-MOFs Exhibiting Various Framework Topologies
10.1016/j.mencom.2016.01.022	Two-folded interpenetrated metal-organic framework constructed by zinc(ii) and mixed ligands
10.1021/ic1019229	Porous Anionic, Cationic, and Neutral Metal-Carboxylate Frameworks Constructed from Flexible Tetrapodal Ligands: Syntheses, Structures, Ion-Exchanges, and Magnetic Properties
10.1002/anie.201310276	Pressureâ€Induced Bond Rearrangement and Reversible Phase Transformation in a Metalâ€“Organic Framework
10.1039/b007014i	Selective formation of rectangular grid coordination polymers with grid dimensions 10 Ã— 15, 10 Ã— 20 and 15 Ã— 20 Ã…
10.1016/j.inoche.2011.03.047	Synthesis, structure and properties of microporous metalâ€“organic frameworks constructed from Ni(II)/Cd(II), Tpt and H4bpta
10.1002/zaac.201400206	Syntheses and Structures of Coordination Polymers Constructed by Semiâ€Rigid Bicarboxylic Acid Ligands
10.1016/j.poly.2015.08.037	Synthesis, crystal structure, and photoluminescence of lanthanide fumarates (Ln = Sm, Eu, Nd, Er)
10.1039/C5DT02692J	Structural and luminescence modulation in 8-hydroxyquinolinate-based coordination polymers by varying the dicarboxylic acid
10.1021/ic202577z	3-Fold-Interpenetrated Uraniumâ€“Organic Frameworks: New Strategy for Rationally Constructing Three-Dimensional Uranyl Organic Materials
10.1039/C5CE00326A	Synthesis and structural characterization of six Cu(<scp>ii</scp>)-based coordination polymers using the thermally tunable 1,2,3,4-cyclobutanetetracarboxylic acid
10.1039/c39920000413	Tetrahedral guest in a tetrahedral cavity: a neopentane molecule encaged in a three-dimensional cadmium cyanide framework
10.1016/j.inoche.2013.09.030	Amine-directed structural studies of four zinc metal-organic frameworks based on a novel phosphonocarboxylate ligand
10.1039/c1cc14594k	Study of the incorporation and release of the non-conventional half-sandwich ruthenium(ii) metallodrug RAPTA-C on a robust MOF
10.1021/acs.cgd.5b00473	Microporous Metalâ€“Organic Framework with Lantern-like Dodecanuclear Metal Coordination Cages as Nodes for Selective Adsorption of C<sub>2</sub>/C<sub>1</sub> Mixtures and Sensing of Nitrobenzene
10.1002/anie.200460919	Copper Complex Cation Templated Gadolinium(<scp>III</scp>)â€“Isophthalate Frameworks
10.1002/ejic.201500647	Probing Solidâ€State Breathing and Structural Transformations in a Series of Silver(I) Porous Coordination Polymers
10.1039/C6DT04596K	Metalâ€“organic frameworks utilising an interlocked, hexadentate linker containing a tetra-carboxylate axle and a bis(pyridine) wheel
10.1016/j.poly.2010.01.034	Coordination polymers of cadmium with (4-carbomethoxy-naphthalen-1-yloxy) acetic acid derivatives
10.1039/C5CC02432C	Reversible conversion of valence-tautomeric copper metalâ€“organic frameworks dependent single-crystal-to-single-crystal oxidation/reduction: a redox-switchable catalyst for Câ€“H bonds activation reaction
10.1002/adma.201605637	A New Class of Lasing Materials: Intrinsic Stimulated Emission from Nonlinear Optically Active Metalâ€“Organic Frameworks
10.1039/b917515f	Solvent effect on the construction of two microporous yttriumâ€“organic frameworks with high thermostability viain situ ligand hydrolysis
10.1039/C3CE41238E	Modular construction of 3D coordination frameworks incorporating SiF62âˆ’ links: Accessing the significance of [M(pyrazole)4{SiF6}] synthon
10.1007/s40242-015-5021-6	Hydrothermal synthesis of a new zinc phosphite (C5H7N2)2Â·[Zn3(HPO3)4] with intersecting 8- and 12-ring channels
10.1021/ic901924z	A Twofold Interpenetrating Porous Metalâˆ’Organic Framework with High Hydrothermal Stability: Structure and Gas Sorption Behavior
10.1039/C3CE42441C	Syntheses, X-ray structures, gas adsorption and luminescent properties of three coordination polymers of Zn(<scp>ii</scp>) dicarboxylates mixed with a linear, neutral, and rigid N,Nâ€²-donor ligand
10.1021/cg401519w	Tuning Different Kinds of Entangled Networks by Varying N-Donor Ligands: From Self-Penetrating to Multi-interpenetrating
10.1016/S1387-1811(00)00203-1	The synthesis and crystal structure of two novel 3D open-framework zinc phosphates UiO-21 and UiO-22
10.1021/acs.inorgchem.5b01938	Co(II)-MOF: A Highly Efficient Organic Oxidation Catalyst with Open Metal Sites
10.1021/acs.cgd.6b00656	Two Dynamic ABW-Type Metal Organic Frameworks Built of Pentacarboxylate and Zn<sup>2+</sup> as Photoluminescent Probes of Nitroaromatics
10.1039/c0ce00750a	Syntheses, structures and luminescent properties of decorated lanthanide metal-organic frameworks of (E)-4,4â€²-(ethene-1,2-diyl)dibenzoic acids
10.1107/S1600536811049622	Poly[(Î¼<sub>4</sub>-benzene-1,3,5-tricarboxylato)bis(dimethyl sulfoxide-Îº<i>O</i>)neodymium(III)]
10.1039/C6CC05938D	Dual structure evolution of a Ag(<scp>i</scp>) supramolecular framework triggered by anion-exchange: replacement of terminal ligand and switching of network interpenetration degree
10.1016/j.inoche.2013.02.016	Solvothermal syntheses and crystal structures of one 1D and two 3D [PbxIy]-based coordination polymers
10.1021/ja0752540	The Modular Synthesis of Functional Porous Coordination Networks
10.1016/j.ica.2011.07.042	Light-induced self-assemblies suitable for photodimerization and their light-induced [2+2] cycloaddition: Light as a control factor of crystal growth
10.1039/b402715a	Influence of organic bases on constructing 3D photoluminescent open metalâ€“organic polymeric frameworks
10.1016/j.inoche.2016.04.028	Two novel molybdenum-oxide-based organic-inorganic hybrid frameworks exhibiting twofold interpenetrated hms networks
10.1039/c2cc36713k	A porous metalâ€“organic framework based on Zn<sub>6</sub>O<sub>2</sub>clusters: chemical stability, gas adsorption properties and solvatochromic behavior
10.1016/j.micromeso.2014.01.023	A new microporous metalâ€“organic framework with potential for highly selective separation methane from acetylene, ethylene and ethane at room temperature
10.1007/s10876-012-0548-x	Two Novel 3D Wellsâ€“Dawson Based Coordination Polymers with Unusual Topological Structure Extended by 1,4-Bis(1,2,4-triazol-1-yl)butane
10.1021/ja906302t	Multiroute Synthesis of Porous Anionic Frameworks and Size-Tunable Extraframework Organic Cation-Controlled Gas Sorption Properties
10.1039/c0sc00320d	A stepwise transition from microporosity to mesoporosity in metalâ€“organic frameworks by thermal treatment
10.1016/j.molstruc.2013.01.074	Synthesis, structure, and magnetic properties of manganeseâ€“organic frameworks of 2-methyl-4,4â€²-biphenyldicarboxylate with different auxiliary ligands
10.1039/C4CE01409J	A series of hybrids with a framework constructed from {â€“SiW<sub>11</sub>â€“Lnâ€“SiW<sub>11</sub>â€“}<sub>n</sub>chains and {Cu/bimpy} ribbons
10.1039/C3CE41008K	Assembly of copperâ€“tetrazole frameworks with role-changeable Keggin clusters: syntheses, structures, solvent-dependent luminescence and electrochemistry properties
10.1016/S0020-1693(99)00203-0	Studies of the construction of coordination polymers using linear pyridyl-donor ligands
10.1021/ic049849x	Coordination Polymers with Carborane Anions:â€‰ Silver Dinitrile Complexes
10.1038/ncomms8954	Multiphoton harvesting metalâ€“organic frameworks
10.1039/C3DT50460C	Structures and magnetic properties of copper(ii) and manganese(ii) polymers derived from pseudohalides and a flexible zwitterionic dicarboxylate ligand
10.1039/C5CC02596F	A water-stable lanthanide-organic framework as a recyclable luminescent probe for detecting pollutant phosphorus anions
10.6060/mhc150768s	Molecular Tectonics: Grid and Porous Coordination Networks Based on Combinations of Iron Thiocyanate and Pyridyl Appended Derivatives of Tetrathiacalix[4]arene and Tetramercaptotetrathiacalix[4]arene
10.1002/chem.201604225	Solventâ€Dependent Synthesis of Porous Anionic Uranylâ€“Organic Frameworks Featuring a Highly Symmetrical (3,4)â€Connected <i>ctn</i> or <i>bor</i> Topology for Selective Dye Adsorption
10.1039/c2cc35544b	Single-crystal X-ray diffraction and Raman spectroscopy studies of isobaric N2 adsorption in SOD-type metalâ€“organic zeolites
10.1039/dt9960002031	Self-assembly of copper(I) complexes into three-dimensional co-ordination polymers with channel networks by hydrogen bonding or by tridentate ligands
10.1039/a702634j	Complex array structures formed by metal complexes of N,Nâ€Šâ€²-p- phenylenedimethylenebis(4-methylpyridin-2-one)
10.1021/cg401435w	Ionothermal and Hydrothermal Flux Syntheses of Five New Uranyl Phosphonates
10.1016/j.micromeso.2011.11.043	Solvothermal syntheses, structures and properties of two new In-MOFs based on rigid 1,4-naphthalenedicarboxylate ligand
10.1021/ic025754o	Carboxylate-Bridged Copper(II)âˆ’Lanthanide(III) Complexes [{Cu<sub>3</sub>Ln<sub>2</sub>(oda)<sub>6</sub>(H<sub>2</sub>O)<sub>6</sub>}Â·12H<sub>2</sub>O]<i><sub>n</sub></i> (Ln = Dy, Ho, Er, Y; oda = Oxydiacetate)
10.1016/j.ica.2011.01.019	New yttrium(III) and copper(II) coordination polymers with partially protonated cyclohexane-1,2,3,4,5,6-hexacarboxylato ligands: Synthesis, crystal structures and properties
10.1039/C3CC49829H	Polymorphism of metalâ€“organic frameworks: direct comparison of structures and theoretical N<sub>2</sub>-uptake of topological pto- and tbo-isomers
10.1021/cg5001254	Novel 3D Alkaliâ€“Lanthanide Heterometalâ€“Organic Frameworks with Pyrazine-2,3,5,6-tetracarboxylic Acid: Synthesis, Structure, and Magnetism
10.1021/cg060468z	Syntheses, Structures, and Magnetic Properties of Two Novel Three-Dimensional Frameworks Built from M<sub>4</sub>O<sub>4</sub> Cubanes and Dicyanamide Bridges
10.1039/C5CE02096D	Four metalâ€“organic frameworks based on the 5-(1H-tetrazol-5-yl)isophthalic acid ligand: luminescence and magnetic properties
10.1021/ja209800x	Mimicking Zeolite to Its Core: Porous Sodalite Cages as Hangers for Pendant Trimeric M<sub>3</sub>(OH) Clusters (M = Mg, Mn, Co, Ni, Cd)
10.1039/C4CC03478C	A combination of the â€œpillaringâ€ strategy and chiral induction: an approach to prepare homochiral three-dimensional coordination polymers from achiral precursors
10.1039/c1ce05235g	Syntheses, structures and photoluminescent properties of a series of metalâ€“organic frameworks based on a flexible tetracarboxylic acid and different bis(imidazole) ligands
10.1107/S2052520614003497	Anisotropic thermal expansion in a metalâ€“organic framework
10.1016/j.jssc.2015.11.024	Two anionic metal-organic frameworks with tunable luminescent properties induced by cations
10.1021/ja401671p	Tunable Anisotropic Thermal Expansion of a Porous Zinc(II) Metalâ€“Organic Framework
10.1038/nature11990	X-ray analysis on the nanogram to microgram scale using porous complexes
10.1039/C7DT00631D	A novel naphthalenediimide-based lanthanideâ€“organic framework with polyoxometalate templates exhibiting reversible photochromism
10.1007/s10870-009-9638-5	Solvothermal and Reflux Syntheses, Crystal Structure and Properties of Lanthanide-Thiophenedicarboxylate-Based Metal-Organic Frameworks
10.1002/ejic.201000378	Manganeseâ€Based Metalâ€“Organic Frameworks as Heterogeneous Catalysts for the Cyanosilylation of Acetaldehyde
10.1016/j.inoche.2011.09.039	Ionothermal synthesis of a 3D zinc(II)-carboxylate coordination polymer with bcu topology based on heptanuclear [Zn7(Î¼4-O)2] cluster
10.1016/j.ica.2011.12.024	The crystal structure and characterization of 2-D and 3-D indium phosphates synthesized from a water/ethylene glycol mixed-solvent system
10.1039/C4CC03204G	A nanoporous Ag(<scp>i</scp>)-MOF showing unique selective adsorption of benzene among its organic analogues
10.1002/zaac.201300361	Synthesis, Thermal and Magnetic Properties of New Coordination Compounds based on Mn(NCS)<sub>2</sub> with 2â€Chloropyrazine and 2â€Methylpyrazine as neutral Coâ€Ligand
10.1016/j.jssc.2015.12.005	Systematic design and research on a series of cadmium coordination polymers assembled due to tetracarboxylate ligands
10.1007/s11243-006-0076-3	Synthesis, crystal structure and thermal stability of a novel 3D microporous coordination polymer: Na2[Co(1,4-napdc)2(DMF)2]
10.1002/anie.200390248	A Nanotubular 3D Coordination Polymer Based on a 3dâ€“4f Heterometallic Assembly
10.3184/174751913X13588721596575	Two Ni(II) Coordination Polymers Constructed with a Bent Connector: Crystal Structures and Magnetic Properties
10.1002/chem.201403162	Templateâ€Induced Diverse Metalâ€“Organic Materials as Catalysts for the Tandem Acylationâ€“Nazarov Cyclization
10.1002/ejic.200501060	Selfâ€Assembly of <i>N</i>,<i>Nâ€²</i>,<i>Nâ€³</i>,<i>Nâ€³â€²</i>â€Tetra(pyridinâ€4â€yl)â€1,4,7,10â€tetraazacyclododecaneâ€1,4,7,10â€tetracarboxamide with Zn<sup>2+</sup> or Cd<sup>2+</sup> Ions
10.1039/c1cc12253c	A zinc(ii) metalâ€“organic framework based on triazole and dicarboxylate ligands for selective adsorption of hexane isomers
10.1021/cm902528y	Novel Large-Pore Aluminophosphate Molecular Sieve STA-15 Prepared Using the Tetrapropylammonium Cation As a Structure Directing Agent
10.1039/C4CC09228G	A smart approach to achieve an exceptionally high loading of metal nanoparticles supported by functionalized extended frameworks for efficient catalysis
10.1002/chem.201403466	A Copperâ€“Formate Framework Showing a Simple to Helical Antiferroelectric Transition with Prominent Dielectric Anomalies and Anisotropic Thermal Expansion, and Antiferromagnetism
10.1039/C7CE00306D	A series of coordination networks constructed from the rigid ligand 4,4â€²-ethynylenedibenzoate: topological diversity, entanglement, supramolecular interactions and photophysical properties
10.1071/CH06176	[Zn3(HCOO)6]: A Porous Diamond Framework Conformable to Guest Inclusion
10.1039/C5NJ01930C	Lanthanide metalâ€“organic frameworks based on the 4,4â€²-oxybisbenzoic acid ligand: synthesis, structures and physical properties
10.1021/cm2004352	Structural Isomerism and Effect of Fluorination on Gas Adsorption in Copper-Tetrazolate Based Metal Organic Frameworks
10.1039/C5CE01577D	Tunable gas adsorption properties of porous coordination polymers by modification of macrocyclic metallic tectons
10.1107/S1600536800018833	A rhombohedral polymorph of aqua(malonato)cadmium(II) hydrate
10.1002/anie.201303484	Highly Hydrophobic Isoreticular Porous Metalâ€“Organic Frameworks for the Capture of Harmful Volatile Organic Compounds
10.1039/C6TC05615F	A terbium(<scp>iii</scp>) lanthanideâ€“organic framework as a platform for a recyclable multi-responsive luminescent sensor
10.1039/C6CE00880A	The factors affecting the assembly of Kegginâ€“metalâ€“bimb systems: charge/polarity of Keggin polyanions and coordination modes of metal cations
10.1016/j.jssc.2017.01.027	Syntheses, structures and selective dye adsorption of five formic-based coordination polymers prepared by in-situ hydrolysis of N, Nâ€²-dimethylformamide
10.1016/j.ica.2008.04.019	Two three-dimensional cyano-bridged bimetallic cadmium(II) and copper(II)â€“copper(I) mixed-valence polymer compounds: Crystal structures and thermal stability analysis and magnetic properties
10.1039/c2ra20605f	High-connected strategy of polyoxometalates towards model of coreâ€“shell nanostructure
10.1021/ic900811k	Silverâˆ’Adenine Metallamacrocyclic Hexamer
10.1021/cm048764r	Synthesis and Structure Determination of a New Organically Templated Scandium Fluorophosphate Framework and Its Indium Analogue
10.1039/C3SC52666F	Solid-state structural transformation doubly triggered by reaction temperature and time in 3D metal-organic frameworks: great enhancement of stability and gas adsorption
10.1016/j.poly.2008.04.016	Metallosupramolecular silver and mercury complexes constructed from two bis[4-(3-pyridyl)pyrimidinylthiomethyl]benzenes: Effect of positional isomerism of ligands and metal ions
10.1039/c0cc03270k	Structural diversity through ligand flexibility: two novel metalâ€“organic nets via ligand-to-ligand cross-linking of â€œpaddlewheelsâ€
10.1021/ja500005k	Putting the Squeeze on CH<sub>4</sub> and CO<sub>2</sub> through Control over Interpenetration in Diamondoid Nets
10.1021/ic1009169	Three-Dimensional Metalâˆ’Organic Frameworks Based on Tetrahedral and Square-Planar Building Blocks: Hydrogen Sorption and Dye Uptake Studies
10.1021/ja502996h	X-ray Snapshot Observation of Palladium-Mediated Aromatic Bromination in a Porous Complex
10.1039/C4DT01535E	Coligand-directed synthesis of five Co(<scp>ii</scp>)/Ni(<scp>ii</scp>) coordination polymers with a neutral tetradentate ligand: syntheses, crystal structures, and properties
10.1021/cg801120y	Two Coordination Polymers Involving Triangular and Linear Trinuclear Co(II) Clusters Created Via In situ Ligand Synthesis
10.1016/j.solidstatesciences.2011.05.001	Synthesis and characterization of three open-framework zinc phosphites with (3,4)-connected frameworks
10.1039/c3ee24506c	Gram-scale, high-yield synthesis of a robust metalâ€“organic framework for storing methane and other gases
10.1107/S0108270109014693	Mn<sub>3</sub>(OAc)<sub>6</sub>Â·CH<sub>3</sub>CN: a porous dehydrated manganese(II) acetate
10.1002/cjoc.201300841	Synthesis, Characterizations, Magnetism and Thermal Degradation of a 2â€Fold Interpenetrated 3D Cobaltâ€Organic Framework
10.1021/ic1012523	Topologies of Metalâˆ’Organic Frameworks Based on Pyrimidine-5-carboxylate and Unexpected Gas-Sorption Selectivity for CO<sub>2</sub>
10.1039/b821496d	A porous 3D heterometal-organic framework containing both lanthanide and high-spin Fe(ii) ions
10.1021/cg034084+	Two Three-Dimensional Metalâˆ’Organic Frameworks from Secondary Building Units of Zn<sub>8</sub>(OH)<sub>4</sub>(O<sub>2</sub>Câˆ’)<sub>12</sub> and Zn<sub>2</sub>((OH)(O<sub>2</sub>Câˆ’)<sub>3</sub>:â€‰ [Zn<sub>2</sub>(OH)(btc)]<sub>2</sub>(4,4â€˜-bipy) and Zn<sub>2</sub>(OH)(btc)(pipe)
10.1002/zaac.201500061	Two New Cadmium(II) Compounds based on Distinct Second Building Subunits: Solvothermal Syntheses, Crystal Structures, and Luminescent Properties
10.1021/ja209327q	Turn-On Fluorescence in Tetraphenylethylene-Based Metalâ€“Organic Frameworks: An Alternative to Aggregation-Induced Emission
10.1007/s11172-013-0264-1	Synthesis and structure of uranyl complexes with malonic acid dianions
10.1039/C5CE02426A	Crystal structure, magnetism, and dielectric properties based on the axially chiral ligand 2,2â€²-dinitro-4,4â€²-biphenyldicarboxylic acid
10.1039/C6CE00321D	Lanthanide-based entangled coordination polymers connected by thiophene-2,5-dicarboxylate: solvothermal syntheses, crystal structures, luminescence and magnetic properties
10.1039/C4DT04011B	Assembly of various degrees of interpenetration of Co-MOFs based on mononuclear or dinuclear cluster units: magnetic properties and gas adsorption
10.1002/ejic.201300798	Assembly of Silverâ€“Organic Frameworks Containing Trifluoroacetate, Embedded 1,5â€Hexadiyneâ€1,6â€diide, and Ancillary Nitrogenâ€Donor Ligands
10.1016/j.jssc.2013.02.015	3D Rare earth porous coordination frameworks with formamide generated in situ syntheses: Crystal structure and down- and up-conversion luminescence
10.1080/00958972.2015.1031655	Synthesis, crystal structure, and characterization of a cadmium(II) complex containing an octacarboxylate ligand
10.1002/anie.201504346	Clicked Isoreticular Metalâ€“Organic Frameworks and Their High Performance in the Selective Capture and Separation of Large Organic Molecules
10.1002/zaac.201300297	Two Extended 5â€Methyltetrazolateâ€Based Magnetic Complexes: Synthesis, Structure, and Magnetic Properties
10.1002/chem.200601686	Electronic Properties of 3,3â€²â€Dimethylâ€5,5â€²â€bis(1,2,4â€triazine): Towards Design of Supramolecular Arrangements of Nâ€Heterocyclic Cu<sup>I</sup>Complexes
10.1021/cg200974h	Coordination Polymers with Tetrafluoroterephthalate as Bridging Ligand
10.1021/cg800204q	A Series of Three-Dimensional Lanthanide Coordination Compounds with the Rutile Topology
10.1021/ic901749r	Ligand-Based Modification of the Structures and Optical Properties of New Silver(I)-Rhenate(VII) Oxide/Organic Hybrid Solids
10.1039/dt9940003695	Three-dimensional framework structures built of heptacyanotricadmate(II) units providing polyhedral cavities for guests: classification of the zeolite-like structures
10.1039/C4CC07920E	Assembly of metalâ€“organic polyhedra into highly porous frameworks for ethene delivery
10.1021/cm991175e	Synthesis and Crystal Structure of the Organically Templated Open Framework Magnesium Phosphate UiO-20 with DTF Topology
10.1021/ja061716i	Microporous Metalâˆ’Organic Frameworks Incorporating 1,4-Benzeneditetrazolate:â€‰ Syntheses, Structures, and Hydrogen Storage Properties
10.1039/C5DT04412J	Controllable assembly, characterization and catalytic properties of a new Strandberg-type organophosphotungstate
10.1021/acs.cgd.6b00903	3D Lanthanide Metalâ€“Organic Frameworks Based on Mono-, Tri-, and Heterometallic Tetranuclear Clusters as Highly Selective and Sensitive Luminescent Sensor for Fe<sup>3+</sup> and Cu<sup>2+</sup> Ions
10.1039/b814942a	Influence of anionic sulfonate-containing and nitrogen-containing mixed-ligands on the structures of silver coordination polymers
10.1021/ic0621392	Two-Dimensional Heisenberg Antiferromagnets:â€‰ Syntheses, X-ray Structures, and Magnetic Behavior of [Cu(pz)<sub>2</sub>](ClO<sub>4</sub>)<sub>2</sub>, [Cu(pz)<sub>2</sub>](BF<sub>4</sub>)<sub>2</sub>, and [Cu(pz)<sub>2</sub>(NO<sub>3</sub>)](PF<sub>6</sub>)
10.1002/anie.199616901	A Cubic (3,4)â€Connected Net with Large Cavities in Solvated [Cu<sub>3</sub>(tpt)<sub>4</sub>](ClO<sub>4</sub>)<sub>3</sub> (tpt = 2,4,6â€Tri(4â€pyridyl)â€1,3,5â€triazine)
10.1021/cg049878i	Syntheses and Characterization of Two New Open-Framework Zinc Phosphites with 12-Ring Channels, [H<sub>3</sub>N(CH<sub>2</sub>)<sub>4</sub>NH<sub>3</sub>]Â·[Zn<sub>3</sub>(HPO<sub>3</sub>)<sub>4</sub>]Â·H<sub>2</sub>O and [C<sub>3</sub>N<sub>2</sub>H<sub>5</sub>]<sub>2</sub>Â·[Zn<sub>3</sub>(HPO<sub>3</sub>)<sub>4</sub>]
10.1039/C6CE00674D	Two novel nickel(<scp>ii</scp>) and cobalt(<scp>ii</scp>) metalâ€“organic frameworks based on a rigid aromatic multicarboxylate ligand: syntheses, structural characterization and magnetic properties
10.1039/c2ce06508h	Crystalline 3D open-framework halogeno(cyano)cuprates synthesized in ionic liquids
10.1039/c0jm04387g	Enhanced porosity in a new 3D Hofmann-like network exhibiting humidity sensitive cooperative spin transitions at room temperature
10.1039/C3CE42366B	Seven dicarboxylate-based coordination polymers with structural varieties and different solvent resistance properties derived from the introduction of small organic linkers
10.1021/acs.cgd.5b01835	Systematic Study of Mutually Inclusive Influences of Temperature and Substitution on the Coordination Geometry of Co(II) in a Series of Coordination Polymers and Their Properties
10.1016/j.micromeso.2006.07.008	Synthesis and characterization of two new organically templated indium phosphites built from one-dimensional ladders
10.1002/ejic.201000298	Construction of Threeâ€Dimensional Uranylâ€“Organic Frameworks with Benzenetricarboxylate Ligands
10.3891/acta.chem.scand.25-1206	Structural Studies on the Rare Earth Carboxylates. 7. The Crystal and Molecular Structure of Tri-aquo-imino-diacetato-neodymium(III) Chloride.
10.1126/science.1067208	Systematic Design of Pore Size and Functionality in Isoreticular MOFs and Their Application in Methane Storage
10.1002/chem.201102734	A Microporous Metalâ€“Organic Framework for Highly Selective Separation of Acetylene, Ethylene, and Ethane from Methane at Room Temperature
10.1021/acs.cgd.6b00028	Assembling Coordination Frameworks of Tetrakis[<i>meso</i>-(3,5-biscarboxyphenyl)]-Metalloporphyrins with Polynuclear Metallic Nodes: Mechanistic Insights into the Synthesis and Crystallization Process
10.1021/acs.cgd.5b00530	Evidence of New Fluorinated Coordination Compounds in the Composition Space Diagram of FeF<sub>3</sub>/ZnF<sub>2</sub>â€“H<i>amtetraz</i>-HF<sub>aq</sub> System
10.1016/j.inoche.2009.09.013	A unique polyoxotungstate constructed by parallel stacking helices
10.1039/b812645c	Solvent as structure directing agent for the synthesis of novel coordination frameworks using a tripodal flexible ligand
10.1016/S0020-1693(00)86845-0	Cu(II) ion catalytic oxidation of o-phenylenediamine and diaminomaleonitrile and the crystal structure of the final products (C12N4H11)(ClO4)H2O and [Cu5(CN)6(dmf)4]
10.1039/c1cc10272a	Anion-directed assembly of a three-dimensional metalâ€“organic rotaxane framework
10.1002/ejic.201201342	Solvent Direction of Molecular Architectures in Group 1 Metal Pentacyanocyclopentadienides
10.1002/anie.201001902	The Catalytic <i>Z</i> to <i>E</i> Isomerization of Stilbenes in a Photosensitizing Porous Coordination Network
10.1002/ejic.200400005	Synthesis and Characterisation of the First Threeâ€Dimensional Mixedâ€Metalâ€Center Inorganicâ€Organic Hybrid Framework with <i>N</i>â€(Phosphonomethyl)iminodiacetate
10.1021/ja069353+	Synthesis and Alcohol Vapor Sensitivity of a Ferromagnetic Copperâˆ’Tungsten Bimetallic Assembly
10.1039/C6CE02639G	Metalâ€“organic frameworks constructed from a tetrahedral silicon-based linker for selective adsorption of methylene blue
10.1016/j.jssc.2012.08.055	Synthesis, structures and properties of a series of manganese coordination complexes constructed from dicarboxylic fluorene derivatives
10.1039/b927486c	Selective gas adsorption within a five-connected porous metalâ€“organic framework
10.1039/c2cc30519d	Chiral uranium phosphonates constructed from achiral units with three-dimensional frameworks
10.1002/ejic.200700463	A New Approach to Novel Cluster Compounds of Lead(II) Phosphonates
10.1021/ja00052a073	Topological rearrangement within a single crystal from a honeycomb cadmium cyanide [Cd(CN)2]n 3D net to a diamond net
10.1002/jccs.201300152	Assembly of Organosilver(I) Frameworks with Trifluoroacetate and Ethynylphenyl Ligands Bearing Isocyano Substitutents
10.1039/b907839h	A novel 3D Cd(ii) metalâ€“organic framework with an unprecedented (5,6)-connected topology based on isophthalate and 2-(3-pyridyl)imidazo[4,5-f]1,10-phenanthroline
10.1002/ejic.201402764	Uranylâ€“Organic Hybrids Designed from Hydroxyphosphonate
10.1021/ic0100929	Preparations, Structures, and Magnetic Properties of a Series of Novel Copper(II)âˆ’Lanthanide(III) Coordination Polymers via Hydrothermal Reaction
10.1126/science.1231451	Shape-Memory Nanopores Induced in Coordination Frameworks by Crystal Downsizing
10.1021/acs.cgd.7b00060	Highly Selective Adsorption of C<sub>2</sub>/C<sub>1</sub> Mixtures and Solvent-Dependent Thermochromic Properties in Metalâ€“Organic Frameworks Containing Infinite Copper-Halogen Chains
10.1038/ncomms6723	Kinetically tuned dimensional augmentation as a versatile synthetic route towards robust metalâ€“organic frameworks
10.1016/j.jssc.2015.11.031	Solvothermal synthesis of uranium(VI) phases with aromatic carboxylate ligands: A dinuclear complex with 4-hydroxybenzoic acid and a 3D framework with terephthalic acid
10.1021/acs.chemmater.5b03999	De Novo Tailoring Pore Morphologies and Sizes for Different Substrates in a Urea-Containing MOFs Catalytic Platform
10.1002/anie.200904983	Freeze Drying Significantly Increases Permanent Porosity and Hydrogen Uptake in 4,4â€Connected Metalâ€“Organic Frameworks
10.1002/adfm.200800058	Multifunctional Microporous MOFs Exhibiting Gas/Hydrocarbon Adsorption Selectivity, Separation Capability and Threeâ€Dimensional Magnetic Ordering
10.1039/c2ce25328c	Synthesis, structures and luminescent properties of cadmium(ii) metal organic frameworks based on 3-pyrid-4-ylbenzoic acid, 4-pyrid-4-ylbenzoic acid ligands
10.1039/C7DT00739F	A copper-phosphonate network as a high-performance heterogeneous catalyst for the CO<sub>2</sub> cycloaddition reactions and alcoholysis of epoxides
10.1039/C6DT00640J	Structural stabilization of a metalâ€“organic framework for gas sorption investigation
10.1021/ic900128t	Investigation of Flexible Organic Ligands in the Molybdate System: Delicate Influence of a Peripheral Cluster Environment on the Isopolymolybdate Frameworks
10.1021/om800678g	Metal-Organic Frameworks from Dipodal and Tripodal Silicon-Centered Tetrahedral Ligands
10.1039/C4QI00047A	Four-connected metalâ€“organic frameworks constructed by tetracarboxylate acid-based ligands
10.1021/cg200242n	Novel Twofold Interpenetrating Channel Framework Based on Metal Tetramer Subunits
10.1016/S1387-7003(02)00513-0	Guest controlled coordination framework: syntheses, crystal structures and thermal properties of two three-dimensional structures of [Ce2(adipate)3(OH2)4]Â·6H2O and
10.1021/acs.cgd.5b01746	Synthesis and Crystal Structure Characterization of Thorium Trimesate Coordination Polymers
10.1039/c0ce00871k	Structural variability of Co(ii) and Ni(ii) entangled metalâ€“organic frameworks: effect of N-donor ligands and metal ions
10.1021/ic035363p	Synthesis and Characterization of a New Three-Dimensional Lanthanide Carboxyphosphonate:â€‰ Ln<sub>4</sub>(H<sub>2</sub>O)<sub>7</sub>[O<sub>2</sub>Câˆ’C<sub>5</sub>H<sub>10</sub>Nâˆ’CH<sub>2</sub><sub>-</sub>PO<sub>3</sub>]<sub>4</sub>(H<sub>2</sub>O)<sub>5</sub>
10.1524/ncrs.2002.217.1.569	Crystal structure of diaqualutetium(III) succinate dihydrate, Lu(H2O)2(C4H4O4)1.5 Â· 2H2O, the first succinate of a trivalent cation
10.1021/ic701412q	Toward Quartz and Cristobalite:â€‰ Spontaneous Resolution, Structures, and Characterization of Chiral Silicaâˆ’Mimetic Silver(I)âˆ’Organic Materials
10.1021/ja305181y	Generalized Synthesis of Zeolite-Type Metalâ€“Organic Frameworks Encapsulating Immobilized Transition-Metal Clusters
10.1002/anie.201701217	Solventâ€Assisted Metal Metathesis: A Highly Efficient and Versatile Route towards Synthetically Demanding Chromium Metalâ€“Organic Frameworks
10.1016/j.solidstatesciences.2013.02.016	Solvothermal synthesis of new open-framework metal phosphites with structure-directing agents generated in situ
10.1021/ic950382n	Variations in Catenation Behavior in Aromatic Guest Clathrates Containing Rigid Host Entities <i>p</i>-Xylylenediamine (<i>p</i>-xda) and Tetracyanonickelate(II) Linking Octahedral Cadmium(II) in [Cd(<i>p</i>-xda)<i><sub>n</sub></i>Ni(CN)<sub>4</sub>] Host (<i>n</i> = 1, 1.5, or 2) and the Related Complex [Cd(C<sub>6</sub>H<sub>5</sub>NH<sub>2</sub>)<sub>2</sub>(<i>p</i>-xda)Ni(CN)<sub>4</sub>]
10.1039/C5DT03710G	The guest-dependent thermal response of the flexible MOF Zn<sub>2</sub>(BDC)<sub>2</sub>(DABCO)
10.1039/C4CE00858H	Rational design and synthesis of a series of 3D lanthanide metalâ€“organic frameworks with different structures driven by reaction conditions
10.1021/ic0518881	Synthesis, Structure, and Luminescent Properties of Microporous Lanthanide Metalâˆ’Organic Frameworks with Inorganic Rod-Shaped Building Units
10.1016/S0022-3697(01)00066-X	A three-dimensional zeolitic zinc phosphate, [C8N5H28][Zn5(PO4)5]H2O, with thomsonite structure
10.1021/ic050453a	Syntheses, Structures, and Luminescent and Magnetic Properties of Novel Three-Dimensional Lanthanide Complexes with 1,3,5-Benzenetriacetate
10.1134/S1070328416060087	Synthesis and structural properties of thiapyridinophane and its complex with Ni(II) and Ag(I)
10.1039/C4CE00045E	A robust porous pillar-chained Cd-framework with selective sorption for CO2 and guest-driven tunable luminescence
10.1021/ic980863h	The Polar [WO<sub>2</sub>F<sub>4</sub>]<sup>2-</sup> Anion in the Solid State
10.1021/ic034873g	A Robust Microporous Zinc Porphyrin Framework Solid
10.1039/C6CE00497K	A porous lanthanide metalâ€“organic framework based on a flexible cyclotriphosphazene-functionalized hexacarboxylate exhibiting selective gas adsorption
10.1016/j.inoche.2017.04.010	A 3D porous luminescent terbium metal-organic framework for selective sensing of F âˆ’ in aqueous solution
10.1080/00958970701615854	A 3-D metal-organic framework constructed with cobalt(II), 1,3-di(4-pyridyl)propane (bpp) and 3,5-dinitrobenzoate (DNBA) with methyl-3,5-dinitrobenzoate (MDNBA) by <b> <i>in-situ</i> </b> synthesis as a guest
10.1039/C6SC04343G	Stepwise observation and quantification and mixed matrix membrane separation of CO<sub>2</sub> within a hydroxy-decorated porous host
10.1039/C5DT01598G	Microwave-assisted large scale synthesis of lanthanide metalâ€“organic frameworks (Ln-MOFs), having a preferred conformation and photoluminescence properties
10.1021/ic801846h	Lanthanideâˆ’Organic Cation Frameworks with Zeolite Gismondine Topology and Large Cavities from Intersected Channels Templated by Polyoxometalate Counterions
10.1039/C4DT01808G	Tetraphenylethylene-based phosphine: tuneable emission and carbon dioxide fixation
10.1039/C5CE02310F	Molecular tectonics: dimensionality and geometry control of silver coordination networks based on pyrazolyl appended thiacalixarenes
10.1002/adfm.201303986	Singleâ€Crystalâ€toâ€Singleâ€Crystal Transformation of a Europium(III) Metalâ€“Organic Framework Producing a Multiâ€responsive Luminescent Sensor
10.1007/s11243-013-9744-2	Syntheses, crystal structures and properties of two nickel(II) coordination polymers constructed from 5-(isonicotinamido)isophthalic acid
10.1016/S0925-8388(01)01134-3	Synthesis, crystal structure of a new tridimensional family of materials: LnCHA(H2O)2Â·2.5H2O (Ln=Dyâ€“Yb)
10.1039/c1dt10241a	Erbium-formate frameworks templated by diammonium cations: syntheses, structures, structural transition and magnetic properties
10.1039/b611994h	Coexistence of chiral hydrophilic and achiral hydrophobic channels in one multi-helical-array metalâ€“organic framework incorporating helical water cluster chains
10.1039/C3CE41044G	Synthesis and property investigation of two hexa-cobalt cluster based porous coordination polymers
10.1021/acs.cgd.6b00890	Five New Cd(II) Complexes Induced by Reaction Conditions and Coordination Modes of 5-(1<i>H</i>-Tetrazol-5-yl)isophthalic Acid Ligand: Structures and Luminescence
10.1039/a909249h	Cation-directed syntheses of novel zeolite-like metalloaluminophosphates STA-6 and STA-7 in the presence of azamacrocycle templates
10.1021/cg200129g	Hydrothermal Synthesis and Structural Characterization of Organically Templated Uranyl Diphosphonate Compounds
10.1016/j.inoche.2008.07.001	Ionothermal synthesis of a 3D Znâ€“BTC metal-organic framework with distorted tetranuclear [Zn4(Î¼4-O)] subunits
10.1039/c1cc10378d	High capacity gas storage by a 4,8-connected metalâ€“organic polyhedral framework
10.1021/ic025775i	Chiral Direction and Interconnection of Helical Three-Connected Networks in Metal-Organic Frameworks
10.1107/S0108768110011237	Determination of zinc incorporation in the Zn-substituted gallophosphate ZnULM-5 by multiple wavelength anomalous dispersion techniques
10.1021/cm021343u	New Inorganicâˆ’Organic Hybrid:â€‰ Synthesis and Structural Characterization of an Alumino(oxalato)phosphate
10.1021/ic7023082	Assembly of the Highest Connectivity Wells-Dawson Polyoxometalate Coordination Polymer: the Use of Organic Ligand Flexibility
10.1021/cg3006794	Structural Diversity for a Series of Novel Zn Metalâ€“Organic Frameworks Based on Different Secondary Building Units
10.1021/ic049713z	Two Polymorphs of Cobalt(II) Imidazolate Polymers Synthesized Solvothermally by Using One Organic Template <i>N</i>,<i>N</i>-Dimethylacetamide
10.1039/a803662d	An unprecedented triply interpenetrated chiral network of â€˜square-planarâ€™ metal centres from the self-assembly of copper(II) nitrate and 1,2-bis(4-pyridyl)ethyne
10.1016/S0020-1693(99)00380-1	Polymeric structures containing self-assembled Liî—¸dioxane networks; syntheses and crystal structures of [{Li(dioxane)2.5TaCl4S}n]Â·n/2 dioxane and [{Li2(dioxane)3Cl}n][TaCl6]n
10.1021/cg401811c	New Metalâ€“Organic Frameworks Constructed from the 4-Imidazole-Carboxylate Ligand: Structural Diversities, Luminescence, and Gas Adsorption Properties
10.1002/chem.201400249	Chiral Framework with 20â€Ring Channels Exhibiting Metalâ€Activatorâ€Free Photoluminescence
10.1039/C5RA06018D	Manganese-phosphomolybdate molecular catalysts for the electron transfer reaction of ferricyanide to ferrocyanide
10.1021/ic0604462	Evolution of the Structural Chemistry of Vanadium Organodiphosphonate Networks and Frameworks:â€‰ Structural Consequences of Fluoride Incorporation in the Development of Stable Phases with Void Channels
10.1080/15533174.2014.988251	Synthesis, Crystal Structure, and Luminescent Property of One 3D Porous Metal-Organic Framework With dmc Topology
10.1080/00958972.2012.688962	Tuning the oxidation states of copper ions (+I/+II) to construct different Keggin-based topology structures
10.1021/cg2012809	Organicâ€“Inorganic Hybrids Constructed from Mixed-Valence Multinuclear Copper Complexes and Templated by Keggin Polyoxometalates
10.1021/jacs.5b10999	Three-Dimensional Metal-Catecholate Frameworks and Their Ultrahigh Proton Conductivity
10.1039/C2CE25314C	Two unprecedented strontium(ii) and cadmium(ii) MOFs constructed from 2-naphthyl imidazole dicarboxylate ligand
10.1039/C5CC08703A	A stable Alq3@MOF composite for white-light emission
10.1021/ic3003228	An Isomorphous Series of Cubic, Copper-Based Triazolyl Isophthalate MOFs: Linker Substitution and Adsorption Properties
10.1038/ncomms2552	Porous materials with pre-designed single-molecule traps for CO2 selective adsorption
10.1021/cg901075r	A Series of Lanthanide Frameworks with a Flexible Ligand, <i>N</i>,<i>N</i>â€²-Diacetic Acid Imidazolium, in Different Coordination Modes
10.1021/cg501285q	Control of Metalâ€“Organic Framework Crystal Topology by Ligand Functionalization: Functionalized HKUST-1 Derivatives
10.1021/cg070640e	A Porous and Interpenetrated Metalâ€“Organic Framework Comprising Tetranuclear Iron<sup>III</sup>â€“Oxo Clusters and Tripodal Organic Carboxylates and Its Implications for (3,8)-Coordinated Networks
10.1002/chem.200902668	Multifunctional Magnetic Materials Obtained by Insertion of a Spinâ€Crossover Fe<sup>III</sup> Complex into Bimetallic Oxalateâ€Based Ferromagnets
10.1002/anie.200801838	Multiple Functions of Ionic Liquids in the Synthesis of Threeâ€Dimensional Lowâ€Connectivity Homochiral and Achiral Frameworks
10.1039/b314322h	A new type of entanglement involving one-dimensional ribbons of rings catenated to a three-dimensional network in the nanoporous structure of [Co(bix)<sub>2</sub>(H<sub>2</sub>O)<sub>2</sub>](SO<sub>4</sub>)Â·7H<sub>2</sub>O [bix = 1,4-bis(imidazol-1-ylmethyl)benzene]
10.1016/j.micromeso.2017.04.054	Effect of partial linker fluorination and linker extension on structure and properties of the Al-MOF CAU-10
10.1039/C6CE01818A	Fluorescent heterometallic MOFs: tunable framework charges and application for explosives detection
10.1021/cg500942g	Tuning Two-Dimensional Layer to Three-Dimensional Pillar-Layered Metalâ€“Organic Frameworks: Polycatenation and Interpenetration Behaviors
10.1021/ic801624v	The KagomÃ© Topology of the Gallium and Indium Metal-Organic Framework Types with a MIL-68 Structure: Synthesis, XRD, Solid-State NMR Characterizations, and Hydrogen Adsorption
10.1021/ja1009635	Nonclassical Active Site for Enhanced Gas Sorption in Porous Coordination Polymer
10.1002/chem.201101341	Modifying Cage Structures in Metalâ€“Organic Polyhedral Frameworks for H<sub>2</sub> Storage
10.1021/acs.inorgchem.6b00746	Hierarchically Flower-like N-Doped Porous Carbon Materials Derived from an Explosive 3-Fold Interpenetrating Diamondoid Copper Metalâ€“Organic Framework for a Supercapacitor
10.1246/cl.2003.796	{[In3(pzdc)6]3âˆ’}âˆž: A Metalâ€“Organic Framework of Distorted NbO-like Net (pzdc = Pyrazine-2,3-dicarboxylato)
10.1002/ejic.200700744	Luminescent Organically Templated Lanthanide Oxalateâ€“Selenate Hybrids
10.1126/science.1137975	Role of Solvent-Host Interactions That Lead to Very Large Swelling of Hybrid Frameworks
10.1039/c2nj40752c	Synthesis, characterization and photoluminescent properties of Zn-based mono- and hetero-MOFs containing the R-isophthalate (R = methyl or tert-butyl) ligands
10.1039/b111280p	A new supramolecular isomer of [Zn(nicotinate)2]n: a novel 42.84 network that is the result of self-assembly of 4-connected nodesElectronic supplementary information (ESI) available: experimental details, TGA and XRPD of all compounds. See http://www.rsc.org/suppdata/cc/b1/b111280p/
10.1039/c1ce05889d	Diverse topologies of six coordination polymers constructed from a tris(4-imidazolylphenyl)amine ligand and different carboxylates
10.1002/zaac.201600033	Sorption Behavior and Magnetic Properties of A Heterometallic Organic Framework with Octahedral Cages and Oneâ€Dimensional Channels
10.1021/jacs.5b13491	Systematic and Dramatic Tuning on Gas Sorption Performance in Heterometallic Metalâ€“Organic Frameworks
10.1039/C6TA09852E	Self-organization towards complex multi-fold meso-helices in the structures of Wellsâ€“Dawson polyoxometalate-based hybrid materials for lithium-ion batteries
10.1021/ic0701099	Porphyrin Framework Solids. Synthesis and Structure of Hybrid Coordination Polymers of Tetra(carboxyphenyl)porphyrins and Lanthanide-Bridging Ions
10.1021/cg2008057	A Series of Four-Connected Entangled Metalâ€“Organic Frameworks Assembled from Pamoic Acid and Pyridine-Containing Ligands: Interpenetrating, Self-Penetrating, and Supramolecular Isomerism
10.1080/10241220600815718	Cubic networks and 3<sup>6</sup>tilings assembled from isostructural trimeric magnesium aryldicarboxylates
10.1007/s40242-013-2473-4	Synthesis, structures, fluorescence and magnetism of two lanthanide metal-organic frameworks with CaF2 topology based on silicon-centered tetrahedral ligand
10.1071/CH12444	A Family of Three-Dimensional Molecular Framework Materials Containing the Three-Connecting Ligands 2,4,6-Tris(n'-pyridyl)-1,3,5-triazine: 3-tpt and 4-tpt
10.1039/c1cc10674k	High-throughput screening: speeding up porous materials discovery
10.1021/cg200978y	Heterobimetallic Copper(II) Uranyl Carboxyphenylphosphonates
10.1039/b304826h	Three-dimensional photoluminescent pillared metal-organic framework with 4.82 topological channels obtained from the assembly of cadmium(ii) acetate and trimellitic salt
10.1039/c1cc14387e	Incorporation of active metal sites in MOFs via in situ generated ligand deficient metalâ€“linker complexes
10.1080/00958970500092768	Crystal structures of the coordination polymers formed between 1,2-bis(3â€²-pyridyl)ethyne and silver(I) trifluoromethanesulfonate
10.1039/b807063f	Subtle structural variation in copper metal-organic frameworks: syntheses, structures, magnetic properties and catalytic behaviour
10.1002/ejic.201600211	Modulated Synthesis of Metalâ€Organic Frameworks through Tuning of the Initial Oxidation State of the Metal
10.1039/b909250a	Large H2 storage capacity of a new polyhedron-based metalâ€“organic framework with high thermal and hygroscopic stability
10.1007/s10909-009-0079-5	Crystal Structure and Antiferromagnetic Ordering ofÂ Quasi-2D [Cu(HF2)(pyz)2]TaF6 (pyz=pyrazine)
10.1021/cg3012712	Coordination Polymers Based on the Trinuclear Triangular Secondary Building Unit [Cu<sub>3</sub>(Î¼<sub>3</sub>-OH)(Î¼-pz)<sub>3</sub>]<sup>2+</sup> (pz = pyrazolate) and Succinate Anion
10.1021/ic7018132	High <i>T</i><sub>c</sub> Ferrimagnetic Organicâˆ’Inorganic Hybrid Materials with Mn<sup>II</sup>âˆ’Lâˆ’Mn<sup>II</sup> and Mn<sup>II</sup>âˆ’NCâˆ’Nb<sup>IV</sup> Linkages (L = Pyrazine, Pyrazine-<i>N</i>,<i>N</i>â€˜-dioxide, Bipyrimidine)
10.1021/ic701917w	Expanded Sodalite-Type Metalâˆ’Organic Frameworks:â€‰ Increased Stability and H<sub>2</sub> Adsorption through Ligand-Directed Catenation
10.1016/j.inoche.2007.05.025	Hydrothermal synthesis, crystal structure and photoluminescent property of a novel 3-D [La2(C2O4)2(NO3)(OH)(H2O)]Â·3H2O
10.1002/cplu.201500134	Metalâ€“Organic Frameworks via Emissive Metalâ€Carboxylate Zwitterion Intermediates
10.1107/S1600536812016121	Poly[[tris(Î¼-4,4â€²-bipyridine-Îº<sup>2</sup><i>N</i>:<i>N</i>â€²)bis(Î¼-<scp>L</scp>-lysinato-Îº<sup>3</sup><i>N</i><sup>1</sup>,<i>O</i><sup>1</sup>:<i>O</i><sup>1â€²</sup>)dizinc(II)] tetranitrate 0.6-hydrate dimethylformamide disolvate]
10.1039/C3CC40635K	Chemically crosslinked isoreticular metalâ€“organic frameworks
10.1039/C3CE41785A	An eight-connected porous metalâ€“organic framework based on hetero pentanuclear clusters
10.1021/ic202713e	Microporous Zinc Tris[(4-carboxyl)phenylduryl]amine Framework with an Unusual Topological Net for Gas Storage and Separation
10.1107/S1600536803005828	<i>catena</i>-[1,3-Diammoniopropane di-Î¼<sub>2</sub>-hydroxo-di-Î¼<sub>4</sub>-phosphato-trioxotrivanadium dihydrate]: a redetermination at 180â€…(2)â€…K
10.1039/C5RA01350J	Ionothermal synthesis of a new three-dimensional manganese(<scp>ii</scp>) phosphate with DFT-zeotype structure
10.1021/cg400376g	Structural Diversity and Luminescence Properties of Coordination Polymers Built With a Rigid Linear Dicarboxylate and Zn(II)/Pb(II) Ion
10.1002/chem.201404847	Spin Frustration in a Family of Pillared KagomÃ© Layers of Highâ€Spin Cobalt(II) Ions
10.1039/C2CE00025C	Syntheses of POM-templated MOFs containing the isomeric pyridyltetrazole
10.1016/j.inoche.2016.01.002	Two unique cobalt-organic frameworks based on substituted imidazole-dicarboxylate and dipyridyl-type ancillary ligands: Crystal structures and magnetic properties
10.1039/b616516h	A pillared layer MOF with anion-tunable magnetic properties and photochemical [2 + 2] cycloaddition
10.1039/C6CE01801G	A microporous europiumâ€“organic framework anchored with open â€“COOH groups for selective cation sensing
10.1039/C4DT02752C	A robust microporous metalâ€“organic framework as a highly selective and sensitive, instantaneous and colorimetric sensor for Eu<sup>3+</sup> ions
10.1002/zaac.200390014	Assembly of 3â€D Network Structures Containing Oxydiacetate and Ce<sup>III</sup> or Ce<sup>IV</sup>
10.1039/C4CC06648K	A porous metalâ€“organic framework with â€“COOH groups for highly efficient pollutant removal
10.1039/C5DT03658E	Hydrothermal synthesis and structural characterization of metalâ€“organic frameworks based on new tetradentate ligands
10.1006/jssc.1994.1246	Oxyfluorinated Microporous Compounds
10.1039/c2ce06397b	A polythreading coordination array formed from a 3D microporous cation network and 1D anion ladders
10.1002/chem.201102295	Fluorinated Metalâ€“Organic Frameworks: Advantageous for Higher H<sub>2</sub> and CO<sub>2</sub> Adsorption or Not?
10.1080/15533174.2015.1137058	Crystal Structure and Luminescent Property of a New Heterometallic Coordination Polymer Based on 1D â€“{Caâ€“(COO)<sub>2</sub>â€“Cuâ€“(COO)<sub>2</sub>â€“Ca}<sub>n</sub>â€“ Chains
10.1080/10610270410001713286	Two- and Three-dimensional Frameworks with (6,3) and (10,3)-a Topology from Self-assembly of Three-connecting Organic Ligands with Cadmium(II) and Silver(I) Salts
10.1021/ja0043441	Argentophilicity and Solvent-Induced Structural Diversity in Double Salts of Silver Acetylide with Silver Perfluoroalkyl Carboxylates
10.1021/ic034346x	Ferromagnetic Ordering and Metamagnetism in Malonate Bridged 3D Diamond-like and Honeycomb-like Networks:â€‰ [Cu(mal)(DMF)]<i><sub>n</sub></i> and {[Cu(mal)(0.5pyz)]Â·H<sub>2</sub>O}<i><sub>n</sub></i> (mal = Malonate Dianion, DMF = <i>N</i>,<i>N</i>-dimethylformamide, pyz = Pyrazine)
10.1021/cm102388q	Multifunctional Magnetic Molecular {[Mn<sup>II</sup>(urea)<sub>2</sub>(H<sub>2</sub>O)]<sub>2</sub>[Nb<sup>IV</sup>(CN)<sub>8</sub>]}<sub>n</sub> System: Magnetization-Induced SHG in the Chiral Polymorph
10.1002/anie.201506391	Hydrolytic Transformation of Microporous Metalâ€“Organic Frameworks to Hierarchical Microâ€ and Mesoporous MOFs
10.1039/C4CE00816B	The influence of anion, ligand geometry and stoichiometry on the structure and dimensionality of a series of Ag<sup>I</sup>-bis(cyanobenzyl)piperazine coordination polymers
10.1021/ja309452y	Highly Selective CO<sub>2</sub> Uptake in Uninodal 6-Connected â€œmmoâ€ Nets Based upon MO<sub>4</sub><sup>2â€“</sup> (M = Cr, Mo) Pillars
10.1039/c2ce06518e	External template-assisted self-assembly: design and synthesis of the [MoOS3Cu3]+ based supramolecular polymeric clusters
10.1002/zaac.200801317	Separation of 1,3â€Cyclohexanebis(methylamine) Isomers by Template Synthesis of Openâ€Framework Bimetallic Phosphites
10.1039/C2SC20172K	Mixed-motif interpenetration and cross-linking of high-connectivity networks led to robust and porous metalâ€“organic frameworks with high gas uptake capacities
10.1021/cm010302f	Hydrothermal Synthesis and Characterization of Two New Zinc Phosphates Assembled about a Chiral Metal Complex:â€‰ [Co<sup>II</sup>(en)<sub>3</sub>]<sub>2</sub>[Zn<sub>6</sub>P<sub>8</sub>O<sub>32</sub>H<sub>8</sub>] and [Co<sup>III</sup>(en)<sub>3</sub>][Zn<sub>8</sub>P<sub>6</sub>O<sub>24</sub>Cl]Â·2H<sub>2</sub>O
10.1002/chem.200901023	Reversible Adsorption and Separation of Aromatics on Cd<sup>II</sup>â€“Triazole Single Crystals
10.1021/cg9000736	Lanthanide Metalâˆ’Organic Frameworks Based on Octahedral Secondary Building Units: Rare Net Topology and Luminescence
10.1016/j.ica.2009.05.061	Polynuclear and polymeric metal complexes based upon 1,2,4-triazolyl functionalized adamantanes
10.1039/jm9910100153	Synthesis and crystal structure of a novel beryllium phosphate open-framework structure
10.1021/ja7111564	Direct Observation of the Labile Imine Formation through Single-Crystal-to-Single-Crystal Reactions in the Pores of a Porous Coordination Network
10.1021/cg0504197	Ionic Liquid as Solvent for the Synthesis and Crystallization of a Coordination Polymer:â€‰ (EMI)[Cd(BTC)] (EMI = 1-Ethyl-3-methylimidazolium, BTC = 1,3,5-Benzenetricarboxylate)
10.1246/cl.2011.886	One-pot Solvothermal Crystallization of Two Three-dimensional Manganese 2,6-Naphthalenedicarboxylates: Secondary Ligand-induced Pseudopolymorphism
10.1002/anie.201601525	An Iodineâ€Vaporâ€Induced Cyclization in a Crystalline Molecular Flask
10.1039/c1ce05190c	Buffering additive effect in the formation of metalâ€“carboxylate frameworks with slightly different linear M3(RCOO)6 clusters
10.1039/C7DT00452D	Anion-controlled photochromism of two bipyridinium-based coordination polymers and nondestructive luminescence readout
10.1080/15533174.2013.872137	Synthesize and Crystal Structure of a New (3,6)-Connected Cd(II) Coordination Polymer With Flexible Ligand as Template
10.1016/j.saa.2013.12.036	Synthesis, crystal structure, photoluminescence property and photoelectronic behavior of two uranyl-organic frameworks constructed from 1, 2, 4, 5-benzenetetracarboxylic acid as ligand
10.1039/b101005k	Synthesis, structural relationships and magnetic properties of new amine-templated manganese(II) phosphate oxalate framework materials
10.1021/ic070132u	Synthesis and Characterization of Four Metalâˆ’Organophosphonates with One-, Two-, and Three-Dimensional Structures
10.1002/anie.201000018	Regioselecitive Huisgen Cycloaddition within Porous Coordination Networks
10.1039/C3CE40682B	Construction of lanthanide metalâ€“organic frameworks with highly-connected topology based on a tetrapodal linker
10.1021/cm4020942	Carborane-Based Metalâ€“Organic Framework with High Methane and Hydrogen Storage Capacities
10.1016/j.ica.2005.08.007	Hydrothermal syntheses and structures of a novel zincophosphite, [C6N2H18]Â·[Zn3(HPO3)4]
10.1016/j.poly.2011.02.051	Two types of coordination polymers based on cluster anions [Re4Q4(CN)12]4âˆ’ (Q=S, Se) and cations of rare-earth metals Ln3+: Syntheses and crystal structures
10.1021/jacs.6b03680	Selective, Tunable O<sub>2</sub> Binding in Cobalt(II)â€“Triazolate/Pyrazolate Metalâ€“Organic Frameworks
10.1021/acs.cgd.5b01307	Supramolecular Isomers of Metalâ€“Organic Frameworks Derived from a Partially Flexible Ligand with Distinct Binding Motifs
10.1021/ic1015498	Impact of Metal-Ion Dependence on the Porous and Electronic Properties of TCNQ-Dianion-Based Porous Coordination Polymers
10.1246/cl.1990.1701	Novel Three-dimensional Metal-complex Host Structures of <i>catena</i>-[Propylenediaminecadmium(II) Tetra-Î¼-cyanonickelate(II)] and <i>catena</i>-[Propylenediaminecadmium(II) Tetra-Î¼-cyanocadmate(II)]
10.1002/chem.201201820	A Soft Copper(II) Porous Coordination Polymer with Unprecedented Aqua Bridge and Selective Adsorption Properties
10.1039/c3cc38260e	A charge-polarized porous metalâ€“organic framework for gas chromatographic separation of alcohols from water
10.1021/ic061102e	Solid-State Coordination Chemistry of the Cu/Triazolate/X System (X = F<sup>-</sup>, Cl<sup>-</sup>, Br<sup>-</sup>, I<sup>-</sup>, OH<sup>-</sup>, and SO<sub>4</sub><sup>2</sup><sup>-</sup>)
10.1016/j.jssc.2004.06.049	Hydrothermal synthesis and characterization of two new three-dimensional fluoroindium phosphates In4(PO4)4(H2O)4F2Â·C6H14N2 and In8(PO4)8(H2O)8F4Â·(C5H14N2)2
10.1007/s11243-016-0030-y	Syntheses, characterization, and magnetic properties of two 3D frl topological frameworks constructed from nickel diphosphonates
10.1039/C5CE02254A	Exploring biphenyl-2,4,4â€²-tricarboxylic acid as a flexible building block for the hydrothermal self-assembly of diverse metalâ€“organic and supramolecular networks
10.1107/S0108270186091710	Structure of diaquatriglutaratodineodymium(III) dihydrate
10.1039/b817418k	Influence of co-ligands and solvents on the packing and photoluminescence of three related MnII metalâ€“organic frameworks
10.1021/ic402803s	Two Three-Dimensional Lanthanide Frameworks Exhibiting Luminescence Increases upon Dehydration and Novel Water Layer Involving in Situ Decarboxylation
10.1039/b511941c	Determination of the hydrogen absorption sites in Zn<sub>4</sub>O(1,4-benzenedicarboxylate) by single crystal neutron diffraction
10.1002/chem.201002135	High Gas Sorption and Metalâ€Ion Exchange of Microporous Metalâ€“Organic Frameworks with Incorporated Imide Groups
10.1039/b703698a	Framework coordination polymers of tetra(4-carboxyphenyl)porphyrin and lanthanide ions in crystalline solids
10.1002/chem.201304856	Heteroâ€Epitaxial Approach by Using Labile Coordination Sites to Prepare Catenated Metalâ€“Organic Frameworks with High Surface Areas
10.1021/ic000978x	Cation Templation of Anionic Metal Dicyanamide Networks
10.1039/c2ce06734j	Assembly and properties of coordination polymers modulated by substituted 1,3-benzenedicarboxylates
10.1002/chem.200801336	Structure and Charge Control in Metalâ€“Organic Frameworks Based on the Tetrahedral Ligand Tetrakis(4â€tetrazolylphenyl)methane
10.1039/b303910b	Two novel open-framework zinc phosphates: (CH3NH3)Zn4(PO4)3 and (CH3NH3)2Zn5(PO4)4Electronic supplementary information (ESI) available: tables for atomic coordinates and anisotropic parameters and full list of bond lengths and bond angles. See http://www.rsc.org/suppdata/jm/b3/b303910b/
10.1002/anie.201202994	An Ionothermal Synthetic Approach to Porous Polyoxometalateâ€Based Metalâ€“Organic Frameworks
10.1039/C6CE02351G	Tailor-made copper(<scp>ii</scp>) coordination polymers based on the C<sub>3</sub>symmetric methanetriacetate as a ligand
10.5012/bkcs.2014.35.3.949	Structural Transformation and Gas Adsorption Properties of Interpenetrated IRMOF-8
10.1021/ic801174d	Tetravalent Silicon Connectors Me<sub><i>n</i></sub>Si(<i>p</i>-C<sub>6</sub>H<sub>4</sub>CO<sub>2</sub>H)<sub>4âˆ’<i>n</i></sub>(<i>n</i>= 0, 1, 2) for the Construction of Metalâˆ’Organic Frameworks
10.1002/zaac.201200234	3D Coordination Polymers with Chiral Structures, [<i>Ln</i><sub>2</sub>(tda)<sub>2</sub>(H<sub>2</sub>O)<sub>3</sub>]Â·5H<sub>2</sub>O: Hydrothermal Synthesis, Structural Characterization, and Luminescent Properties
10.1016/j.poly.2004.04.026	Synthesis and structural characterization of two new chiral coordination polymers of Cu(nicotinate)2(H2O) and Co(nicotinate)2
10.1021/cm048820o	Structural Analysis of F/OH Distribution in a Hybrid Open-Framework Fluorinated Gallium Oxalateâˆ’Phosphate Templated by 1,3-Diaminopropane (MIL-90)
10.1126/science.1181761	Multiple Functional Groups of Varying Ratios in Metal-Organic Frameworks
10.1021/jacs.5b03280	Giant Negative Area Compressibility Tunable in a Soft Porous Framework Material
10.1039/c2dt30563a	Inorganicâ€“organic hybrid compounds based on novel lanthanide-antimony oxohalide nanoclusters
10.1039/c2dt30534h	Syntheses, characterizations and properties of [Mo2O2S2]-based oxothiomolybdenum wheels incorporating bisphosphonate ligands
10.1039/c1cc10899a	Porous cobalt(ii)-imidazolate supramolecular isomeric frameworks with selective gas sorption property
10.1016/S1631-0748(03)00057-2	Re-investigation of the Er3+â€“C2O42â€“â€“H2O system: from the classical ceramic precursor to a new nanoporous molecular material potential precursor
10.1002/anie.201307656	Shape Selectivity by Guestâ€Driven Restructuring of a Porous Material
10.1021/ic301338a	New V<sup>IV</sup>-Based Metalâ€“Organic Framework Having Framework Flexibility and High CO<sub>2</sub> Adsorption Capacity
10.1039/b810479d	5,5â€²-Dicyano-2,2â€²-bithiophene and 3,3â€²-dicyanobiphenyl: off-axis rod-like ligands for silver(I)
10.1021/cm049411v	New Series of Oxalato-Gallophosphate Structures Containing Transition Metal Centers
10.1039/c2ce25856k	Solvent-free synthesis of new open-framework oxalate structures
10.1021/cm302953x	Cluster-Organic Framework Materials as Heterogeneous Catalysts for High Efficient Addition Reaction of Diethylzinc to Aromatic Aldehydes
10.1039/c2dt12016j	A new class of thermo- and solvatochromic metalâ€“organic frameworks based on 4-(pyridin-4-yl)benzoic acid
10.1039/C5CE01740H	Coligand syntheses, crystal structures, luminescence and photocatalytic properties of five coordination polymers based on rigid tetracarboxylic acids and imidazole linkers
10.1021/ic400182u	Lanthanide-Porphyrin Hybrids: from Layered Structures to Metalâ€“Organic Frameworks with Photophysical Properties
10.1021/ic302018g	New Facile Method for the Preparation of M<sub>3</sub>B<sub>7</sub>O<sub>13</sub>I Boracites (M = Mn, Fe, Co, Ni, Cd)
10.1021/jacs.5b12312	Non-Interpenetrated Metalâ€“Organic Frameworks Based on Copper(II) Paddlewheel and Oligoparaxylene-Isophthalate Linkers: Synthesis, Structure, and Gas Adsorption
10.1021/ic030149m	Synthesis and Structure of a Water-Soluble Hexanuclear Silver(I) Nicotinate Cluster Comprised of a â€œCyclohexane-Chairâ€-Type of Framework, Showing Effective Antibacterial and Antifungal Activities:â€‰ Use of â€œSparse Matrixâ€ Techniques for Growing Crystals of Water-Soluble Inorganic Complexes
10.1002/chem.200501340	Construction of Open Metalâ€“Organic Frameworks Based on Predesigned Carboxylate Isomers: From Achiral to Chiral Nets
10.1021/ic401912k	Four Coordination Polymers Based on Identical Eight-Connected Heptanuclear Clusters: Spin Canting, Spin Glass, Antiferromagnetism, and Gas Adsorption
10.1038/ncomms7917	Supramolecular-jack-like guest in ultramicroporous crystal for exceptional thermal expansion behaviour
10.1039/c3dt50261a	Three alkaline-earth metal complexes with 3D networks constructed from a 7,7,8,8-tetracyanoquinodimethane ligand: synthesis, structure and electrochemical properties
10.1039/C3CE42360C	Construction of Cd(ii) coordination polymers used as catalysts for the photodegradation of organic dyes in polluted water
10.1080/00958970802061156	New 1D and 2D metal oxygen connectivities in Cu(II) succinato and glutarato coordination polymers: [Cu<sub>3</sub>(H<sub>2</sub>O)<sub>2</sub>(OH)<sub>2</sub>(C<sub>4</sub>H<sub>4</sub>O<sub>4</sub>)<sub>2</sub>] <b>Â·</b> 4H<sub>2</sub>O, [Cu<sub>4</sub>(H<sub>2</sub>O)<sub>2</sub>(OH)<sub>4</sub>(C<sub>4</sub>H<sub>4</sub>O<sub>4</sub>)<sub>2</sub>]â€‰Â·â€‰5H<sub>2</sub>O and [Cu<sub>5</sub>(OH…
10.1002/anie.201406761	Cluster Linker Approach: Preparation of a Luminescent Porous Framework with NbO Topology by Linking Silver Ions with Gold(I) Clusters
10.1039/c2cc36894c	Control of interpenetration in S-containing metalâ€“organic frameworks for selective separation of transition metal ions
10.1080/15533174.2013.843559	Three-Fold Interpenetrated CdSO<sub>4</sub> Topology in a Co(II) Coordination Polymer Constructed From Pamoic Acid and N-Containing Auxiliary Ligand
10.1021/ic0500457	Synthesis, Structure and Luminescent Properties of Rare Earth Coordination Polymers Constructed from Paddle-Wheel Building Blocks
10.1021/cg501535b	Role of Ethynyl-Derived Weak Hydrogen-Bond Interactions in the Supramolecular Structures of 1D, 2D, and 3D Coordination Polymers Containing 5-Ethynyl-1,3-benzenedicarboxylate
10.1246/bcsj.80.960	Crystal Structure, Magnetic Properties, and Second Harmonic Generation of a Three-Dimensional Pyroelectric Cyano-Bridged Mnâ€“Mo Complex
10.1039/c1cc10829h	A new approach towards tetrahedral imidazolate frameworks for high and selective CO2 uptake
10.1080/15533174.2016.1158188	A new heterometallic coordination polymer: Synthesis, structure, and catalytic property
10.1021/acs.inorgchem.6b01288	Tetragonal versus Hexagonal: Structure-Dependent Catalytic Activity of Co/Zn Bimetallic Metalâ€“Organic Frameworks
10.1002/anie.200601991	High H<sub>2</sub> Adsorption by Coordinationâ€Framework Materials
10.1021/cg201362x	Syntheses, Structures, and Characteristics of Four New Metalâ€“Organic Frameworks Based on Flexible Tetrapyridines and Aromatic Polycarboxylate Acids
10.1039/C3DT53388C	Zinc(ii) and cadmium(ii) metalâ€“organic frameworks with 4-imidazole containing tripodal ligand: sorption and anion exchange properties
10.1021/ic0509377	Rational Design and Synthesis of Porous Organicâˆ’Inorganic Hybrid Frameworks Constructed by 1,3,5-Benzenetriphosphonic Acid and Pyridine Synthons
10.1002/zaac.200900462	Synthesis and Crystal Structure of Novel Coordination Polymers with Nitrilotripropionic Acid
10.1039/C0CC04293E	Reversible solid-state structural conversion between a three-dimensional network and a one-dimensional chain of Cu(<scp>ii</scp>) triazole coordination polymers in acidic/basic-suspensions or vapors
10.1021/cg100865v	Use of Polyazaheterocycles in the Assembly of New Cadmium Sulfate Frameworks: Synthesis, Structure, and Properties
10.1016/j.jssc.2009.04.012	Two three-dimensional silver(I) coordination architectures with pyridine-3,5-dicarboxylate: Luminescence and structural dependence on preparing conditions
10.1016/j.inoche.2012.05.029	Coordination polymers with bis(2-benzimidazole) ligand as bridging ligand: From 1D chain to 3D microporous structure
10.1039/a708477c	Syntheses, crystal structures and magnetic properties of one-, two- and three-dimensional 2,2â€²-bipyrimidine-containing copper(II) complexes
10.1002/zaac.200801363	Synthesis and Description of a Novel Metalâ€organic Framework Based on Trigonal Prismatic Building Blocks
10.1039/C6CE00483K	Assembly of one-, two-, and three-dimensional Ln(<scp>iii</scp>) complexes constructed from a novel asymmetric tricarboxylic acid: synthesis, structure, photoluminescence and tunable white-light emission
10.1016/S0992-4361(98)80193-8	Hydrothermal synthesis and structural determination of a three-dimensional microporous iron(III)phosphate: [H3N(CH2)4NH3]3[Fe8(HPO4)12(PO4)2(H2O)6]
10.1039/C7CC00812K	Dual stimuli-triggered dielectric switching and sensing in a hostâ€“guest cyanometallate framework
10.1039/C3CE40599K	Four (5,5)-connected three-dimensional metal organic materials based on pentacarboxylate ligand: Synthesis, structures and characterization
10.1246/cl.2013.298	Expansion of Pore Windows and Interior Spaces of Microporous Porphyrin-based Metal Carboxylate Frameworks: Synthesis and Crystal Structure of [Cu2(ZnBDCBPP)]
10.1039/C5CC06166K	Spontaneous symmetry breaking of Co(<scp>ii</scp>) metalâ€“organic frameworks from achiral precursors via asymmetrical crystallization
10.1016/j.poly.2009.04.011	Supramolecular structure of the polymeric Eu(III) complex with pyridine-2,6-dicarboxylic acid
10.1002/anie.200701779	Phase Transition Accompanied by Transformation of an Elusive Discrete Cyclic Water Heptamer to a Bicyclic (H<sub>2</sub>O)<sub>7</sub>Cluster
10.1002/chem.201402855	Guestâ€Responsive Function of a Dynamic Metalâ€“Organic Framework with a Ï€ Lewis Acidic Pore Surface
10.1007/BF00656335	Accommodation of an aliphatic guest molecule in hofmann-diaminooctane-type host. A model structure of a pillared intercalation compound
10.1021/acs.inorgchem.5b00113	Lanthanide Organic Framework as a Regenerable Luminescent Probe for Fe<sup>3+</sup>
10.1021/cg5018328	A New Quartz-like Metalâ€“Organic Framework Constructed from a Versatile Pyrazole-Based Spacer
10.1016/j.solidstatesciences.2005.06.003	Unusual templateâ‹¯template interactions in organically templated zincophosphate networks: {apyH[Zn(HPO4)(H2PO4)]â‹…H2O}n and {meenH2[Zn5(PO4)4]}n (apyH = 2-aminopyridinium and meenH2 = monoethanol-ethylenediammonium)
10.1021/ja906735v	Lanthanide Germanate Cluster Organic Frameworks Constructed from {Ln<sub>8</sub>Ge<sub>12</sub>} or {Ln<sub>11</sub>Ge<sub>12</sub>} Cage Cluster Building Blocks
10.1021/ja803783c	Control of Vertex Geometry, Structure Dimensionality, Functionality, and Pore Metrics in the Reticular Synthesis of Crystalline Metalâˆ’Organic Frameworks and Polyhedra
10.1016/j.inoche.2012.05.003	Solvothermal synthesis and characterizations of three coordination polymers based on multicarboxylate ligand
10.1021/acs.inorgchem.7b00342	Synthesis of a NbO Type Homochiral Cu(II) Metalâ€“Organic Framework: Ferroelectric Behavior and Heterogeneous Catalysis of Three-Component Coupling and Pechmann Reactions
10.1016/j.poly.2015.12.047	Tetranuclear Zn(II) and mononuclear Ni(II) based coordination polymers derived from a pair of isomeric 1,2,4-triazole ligands 3,5-disubstituted by pyridine and acetate ethyl ester groups
10.1021/ja069319v	A Coordination Network That Catalyzes O<sub>2</sub>-Based Oxidations
10.1016/j.catcom.2013.09.014	Co(II) coordinated metal-organic framework: An efficient catalyst for heterogeneous aerobic olefins epoxidation
10.1039/C3CC44133D	Two-step crystal engineering of porous nets from [Cr3(Î¼3-O)(RCO2)6] and [Cu3(Î¼3-Cl)(RNH2)6Cl6] molecular building blocks
10.1039/c2jm15721g	Breathing effects of CO2 adsorption on a flexible 3D lanthanide metalâ€“organic framework
10.1039/C7CC01554B	Molecular tectonics: gas adsorption and chiral uptake of (<scp>l</scp>)- and (<scp>d</scp>)-tryptophan by homochiral porous coordination polymers
10.1080/00958972.2016.1269895	A series of Keggin-based Ag<sup>I</sup>-belt/cycle structures constructed from 5-phenyl-1H-tetrazole and its derivative through Agâ€“N and Agâ€“C bonds
10.1021/ic801500x	pH-Dependent Syntheses, Structural and Spectroscopic Characterization, and Chemical Transformations of Aqueous Co(II)âˆ’Quinate Complexes: An Effort to Delve into the Structural Speciation of the Binary Co(II)âˆ’Quinic Acid System
10.1002/advs.201600048	A Porous Metalâ€“Organic Framework Assembled by [Cu<sub>30</sub>] Nanocages: Serving as Recyclable Catalysts for CO<sub>2</sub> Fixation with Aziridines
10.1039/b810964h	Water cluster supported architecture of lanthanide coordination polymers with pyrazinetricarboxylic acid
10.1016/j.poly.2012.09.018	Novel 3D lanthanum oxalate metal-organic-framework: Synthetic, structural, luminescence and adsorption properties
10.1021/cg401587r	Organization of Mn-Clusters in <i>pcu</i> and <i>bcu</i> Networks: Synthesis, Structure, and Properties
10.1021/cg800048e	A New Approach to TCNQ-Based Coordination Polymers via TCNQH<sub>2</sub>
10.1016/j.jssc.2010.07.043	Two 3D network complexes of Y(III) and Ce(III) with 2-fold interpenetration and reversible desorptionâ€“adsorption behavior of lattice water
10.1039/C5RA14633J	A new NbO type metalâ€“organic framework for high acetylene and methane storage
10.1002/anie.201203425	Two Zeoliteâ€Type Frameworks in One Metalâ€“Organic Framework with Zn<sub>24</sub>@Zn<sub>104</sub> Cubeâ€inâ€Sodalite Architecture
10.1039/C6QI00548A	A microporous Mg<sup>2+</sup> MOF with cation exchange properties in a single-crystal-to-single-crystal fashion
10.1016/j.ica.2014.01.022	Investigations of organicâ€“inorganic hybrid materials: Ligand influences on the structures of copper-vanadium oxide materials
10.1016/j.molstruc.2010.11.020	Synthesis, structures and physical properties of new 3D lanthanide coordination polymers constructed from 1,2,4,5-benzenetetracarboxylic acid
10.1039/C5RA10805E	Syntheses, characterization, and magnetic properties of novel divalent Co/Ni coordination polymers based on a V-shaped pyridine ligand and dicarboxylate acids
10.1039/c3ce27001g	An unusual (3,4)-connected cubic-C3N4 type network constructed with [FeIII(Tp)(CN)3]âˆ’ (Tpâˆ’ = hydrotris(pyrazolyl)borate)
10.1021/ja0675447	The Inconsistency in Adsorption Properties and Powder XRD Data of MOF-5 Is Rationalized by Framework Interpenetration and the Presence of Organic and Inorganic Species in the Nanocavities
10.1016/j.inoche.2015.06.020	New open-framework beryllium phosphates with hcb, sql, and bnn topologies
10.1021/acs.cgd.5b01359	A Series of Homochiral Helical Metalâ€“Organic Frameworks Based on Proline Derivatives
10.1021/ic1022664	A New Organicâˆ’Inorganic Hybrid Layered Molybdenum(V) Cobalt Phosphate Constructed from [H<sub>24</sub>(Mo<sub>16</sub>O<sub>32</sub>)Co<sub>16</sub>(PO<sub>4</sub>)<sub>24</sub>(OH)<sub>4</sub>(C<sub>5</sub>H<sub>4</sub>N)<sub>2</sub>(H<sub>2</sub>O)<sub>6</sub>]<sup>4âˆ’</sup> Wheels and 4,4â€²-Bipyridine Linkers
10.1002/chem.200900010	Control of Channel Size for Selective Guest Inclusion with Inlaid Anionic Building Blocks in a Porous Cationic Metalâ€“Organic Host Framework
10.1039/c0ce00717j	Structural diversity of Zn(ii)/Cd(ii) complexes based on bis(pyridyl) ligands with a long flexible spacer: From zero-dimensional binuclear, one-dimensional chain, two-dimensional layer, to three-dimensional frameworks
10.1002/1521-3773(20000915)39:18<3304::AID-ANIE3304>3.0.CO;2-H	Syntheses, Structures, and Magnetic Properties of Two Gadolinium(III)â€“Copper(II) Coordination Polymers by a Hydrothermal Reaction
10.1002/chem.200701556	Control of Porosity Geometry in Amino Acid Derived Nanoporous Materials
10.1039/c0dt00516a	Investigation on structures, luminescent and magnetic properties of Ln<sup>III</sup>â€“M (M = Fe<sup>II</sup><sub>HS</sub>, Co<sup>II</sup>) coordination polymers
10.1002/chem.201402211	Unprecedented Secondâ€Timescale Blue/Green Emissions and Iodineâ€Uptakeâ€Induced Singleâ€Crystalâ€toâ€Singleâ€Crystal Transformation in Zn<sup>II</sup>/Cd<sup>II</sup> Metalâ€“Organic Frameworks
10.1039/C4CC10442K	Highly selective detection of palladium and picric acid by a luminescent MOF: a dual functional fluorescent sensor
10.1107/S1600536811011445	Poly[[(Î¼<sub>3</sub>-2,4,6-tri-4-pyridyl-1,3,5-triazine)copper(I)] nitrate monohydrate]
10.1039/C3CC47241H	A chiral open-framework fluoroaluminophosphate with enantiomeric excess in the bulk product
10.1039/C4CC00375F	An N-rich metalâ€“organic framework with an rht topology: high CO2 and C2 hydrocarbons uptake and selective capture from CH4
10.1002/asia.200600113	Tuning the Formation of Cadmium(II) Urocanate Frameworks by Control of Reaction Conditions: Crystal Structure, Properties, and Theoretical Investigation
10.1021/cg101494t	Hydrothermal Syntheses of Metalâ€“Organic Frameworks Constructed from Aromatic Polycarboxylate and 4,4â€²-Bis(1,2,4-triazol-1-ylmethyl)biphenyl
10.1039/b100471i	The synthesis of gallium phosphate frameworks with and without fluoride ions present: attempts to direct the synthesis of double four-ring containing materials
10.1107/S1600536813024045	Poly[tetramethylammonium [tri-Î¼<sub>2</sub>-formato-Îº<sup>6</sup><i>O</i>:<i>O</i>â€²-manganate(II)]]
10.1039/C4CC01909A	An unusual water-bridged homospin Co<sup>II</sup> single-chain magnet
10.1021/cg100046j	Synthesis, Structure, and Gas Sorption Studies of a Three-Dimensional Metalâˆ’Organic Framework with NbO Topology
10.1021/cm0202714	Homochiral Metalâˆ’Organic Frameworks Based on Transition Metal Bisphosphonates
10.1016/j.inoche.2014.02.026	Three-dimensional molecular-based magnet of octacyanometalate-based tungstate(V)-cobalt(II) bimetallic assembly with TC=26K
10.1039/C5DT02132D	The effect of cluster size on the optical band gap energy of Zn-based metalâ€“organic frameworks
10.1021/cg501690b	Metalâ€“Organic Frameworks from Divalent Metals and 1,4-Benzenedicarboxylate with Bidentate Pyridine-<i>N</i>-oxide Co-ligands
10.1021/ic00075a060	Synthesis, structure, and spectroscopic characterization of bismuth citrate compounds and bismuth-containing ulcer healing agent colloidal bismuth subcitrate (CBS). 3. Crystal and solution structures of K(NH4)[Bi2(cit)2(H2O)2](H2O)x (x = 2, 4)
10.1007/s10870-009-9607-z	Synthesis, Crystal Structures and Physicochemical Properties of Poly[bis(N,N-Dimethylformamide)tetra(thiocyanato)metal(II) Mercury(II)] (MetalÂ =Â Cadmium and Manganese)
10.1006/jssc.1994.1245	Synthesis and X-Ray Structural Determination of a New Hydroxygallophosphate Ga3P3O12(OH), H3C-NH2-CH3 Isotypic with AlPO4-21
10.1021/acs.inorgchem.6b01119	Porous Coordination Polymer Based on Bipyridinium Carboxylate Linkers with High and Reversible Ammonia Uptake
10.1002/anie.201000320	Ionothermal Synthesis of an Aluminophosphate Molecular Sieve with 20â€Ring Pore Openings
10.1039/C3CE41105B	Structural design of porous coordination networks from tetrahedral building units
10.1021/ic980014u	Assembly of a Porous Three-Dimensional Coordination Polymer:â€‰ Crystal Structure of {[La<sub>2</sub>(adipate)<sub>3</sub>(H<sub>2</sub>O)<sub>4</sub>]6H<sub>2</sub>O}<i><sub>n</sub></i>
10.1021/cg8001114	Structure, Hydrogen Storage, and Luminescence Properties of Three 3D Metalâˆ’Organic Frameworks with NbO and PtS Topologies
10.1021/cg500477s	Syntheses and Structural Characterization of Lithium Carboxylate Frameworks and Guest-Dependent Photoluminescence Study
10.1038/srep25595	Immobilization of Polyoxometalate in the Metal-Organic Framework rht-MOF-1: Towards a Highly Effective Heterogeneous Catalyst and Dye Scavenger
10.1016/j.micromeso.2009.05.025	Flux synthesis of three-dimensional open-framework zinc phosphite and manganese phosphite-oxalate with 12-ring channels
10.1002/anie.200700999	Thermoâ€toâ€Photoâ€Switching of the Chromic Behavior of Salicylideneanilines by Inclusion in a Porous Coordination Network
10.1002/anie.200802545	Singleâ€Crystalline Molecular Flasks: Chemical Transformation with Bulky Reagents in the Pores of Porous Coordination Networks
10.1039/b315243j	A design strategy for four-connected coordination frameworks
10.1021/acs.cgd.6b00805	Single-Crystal-to-Single-Crystal Breathing and Guest Exchange in Co<sup>II</sup> Metalâ€“Organic Frameworks
10.1021/ic901798y	Diverse Manganese(II) Coordination Polymers with Mixed Azide and Zwitterionic Dicarboxylate Ligands: Structure and Magnetic Properties
10.1021/ja904363b	A Pillared-Layer Coordination Polymer with a Rotatable Pillar Acting as a Molecular Gate for Guest Molecules
10.1039/c1ce05612c	Crystal engineering with 1,3,5-triaza-7-phosphaadamantane (PTA): first PTA-driven 3D metalâ€“organic frameworks
10.1039/c0cc05074a	A nanoporous metalâ€“organic framework with accessible Cu2+ sites for the catalytic Henry reaction
10.1021/cg300274n	A Calcium Coordination Framework Having Permanent Porosity and High CO<sub>2</sub>/N<sub>2</sub> Selectivity
10.1021/ic010292k	A Simulation Study on the Topotactic Transformations from Aluminophosphate AlPO<sub>4</sub>-21 to AlPO<sub>4</sub>-25
10.1016/j.molstruc.2016.02.010	Synthesis and structural evaluation of five coordination complexes of benzenepentacarboxylic acid with aza-donor ligands
10.1039/C3CE41062E	A mesoporous lanthanideâ€“organic framework constructed from a dendritic hexacarboxylate with cages of 2.4 nm
10.1007/s11426-014-5153-4	Synthesis, structure, and magnetism of three manganese-organic framework with PtS topology
10.1039/C3DT51143J	Cadmium diruthenium(ii,iii) carbonates showing diverse magnetism behavior arising from variety configuration of [Ru2(CO3)4]n3nâˆ’ layer
10.1021/ja0645483	Topological Control in Heterometallic Metalâˆ’Organic Frameworks by Anion Templating and Metalloligand Design
10.1016/j.ica.2016.02.003	Amine-templated synthesis of two metal phosphonates based on 5-phosphononicotinic acid
10.1016/j.inoche.2009.08.011	Organic template-directed indium phosphite-oxalate hybrid material: Synthesis and characterization of a novel 3D |C6H14N2|[In2(HPO3)3(C2O4)] compound with intersecting channels
10.1021/jacs.5b04674	Mechanically Interlocked Linkers inside Metalâ€“Organic Frameworks: Effect of Ring Size on Rotational Dynamics
10.1021/cg800719u	Self-Assembly of a Series of Metalâˆ’Organic Frameworks Based on 4-Pyridyl-1,2,4-triazole and Copper(II) Ion
10.1016/j.molstruc.2016.07.039	Two novel CPs with double helical chains based rigid tripodal ligands: Syntheses, crystal structures, magnetic susceptibility and fluorescence properties
10.1021/jp048592l	Incorporation of Lithium and Sodium in MIL-74 Super-Sodalites:â€‰ A<sub>2</sub>M<sub>7</sub>(PO<sub>4</sub>)<sub>12</sub>Â·4trenÂ·A(H<sub>2</sub>O)<sub>16</sub> (with A = Li or Na and M = Al or Ga)
10.1016/j.jssc.2004.01.016	Hydrothermal synthesis and structure of a novel solid material with 3-D open-framework: (NH3CH2CH2NH3)(NH3CH2CH2NH2)3Na3[Co4Mo12O24(OH)6 (H2O)2(HPO4)2(PO4)6]Â·8H2O
10.1016/j.poly.2014.09.002	Synthesis, structure and topological analysis of a novel three dimensional Co(II) coordination polymer constructed by an unsymmetrical ligand
10.1016/S1387-7003(03)00172-2	A novel organic/inorganic hybrid nanoporous material incorporating Keggin-type polyoxometalates
10.1021/cm000283u	Three-Dimensional Zinc Phosphates with Open Architectures
10.1039/C6QI00282J	A chiral metalâ€“organic framework with polar channels: unique interweaving six-fold helices and high CO<sub>2</sub>/CH<sub>4</sub> separation
10.1016/j.poly.2012.10.045	Four novel coordination polymers of transition metals built using a semi rigid oxygen donor ligand: Crystal structures, novel topology and emission studies
10.1021/cg301471r	Synthesis, Structures and Photoluminescence Properties of a Series of Alkaline Earth Metal-Based Coordination Networks Synthesized Using Thiophene-Based Linkers
10.1039/c2ce25048a	Amine-templated polymeric Mg formates: crystalline scaffolds exhibiting extensive hydrogen bonding
10.1021/cg301649p	3dâ€“4dâ€“4f Heterotrimetallic 3D Chiral Frameworks Based on Octahedral {Ni<sub>6</sub>Ag<sub>8</sub>S<sub>12</sub>Cl} or Trigonal Dipyramidal {Co<sub>2</sub>Ag<sub>3</sub>S<sub>6</sub>} Clusters: Synthesis, Crystal Structures, and Characterization
10.1039/b102007m	(CN3H6)2Â·Zn(HPO3)2: An open-framework zincophosphite built up from polyhedral 12-rings
10.1021/ja802761z	Selective Adsorption and Separation of <i>ortho</i>-Substituted Alkylaromatics with the Microporous Aluminum Terephthalate MIL-53
10.1002/anie.200460712	Rigid and Flexible: A Highly Porous Metalâ€“Organic Framework with Unusual Guestâ€Dependent Dynamic Behavior
10.1039/c0cc01412e	Self-assembly of nanometre-scale metallacalix[4]arene building blocks and Keggin units to a novel (3,4)-connected 3D self-penetrating framework
10.1021/ic060116h	Rare Earth Coordination Polymers with Zeolite Topology Constructed from 4-Connected Building Units
10.1016/j.jssc.2012.12.030	Microporous metal organic framework [M2(hfipbb)2(ted)] (M=Zn, Co; H2hfipbb=4,4-(hexafluoroisopropylidene)-bis(benzoic acid); ted=triethylenediamine): Synthesis, structure analysis, pore characterization, small gas adsorption and CO2/N2 separation properties
10.1021/ic502664e	Four New Mn<sup>II</sup> Inorganicâ€“Organic Hybrid Frameworks with Diverse Inorganic Magnetic Chainâ€™s Sequences: Syntheses, Structures, Magnetic, NLO, and Dielectric Properties
10.1039/C5DT01456E	Solvent-free heterogeneous catalysis for cyanosilylation in a dynamic cobalt-MOF
10.1016/j.inoche.2016.01.014	A novel cobalt(II) metalâ€“organic framework based on an unprecedented ribbon-shaped secondary building unit
10.1021/ic900172s	Uranyl Diphosphonates with Pillared Structures
10.1021/cg070604f	Amine-Templated Assembly of Metalâ€“Organic Frameworks with Attractive Topologies
10.1039/C6CE00169F	Assemblies of metalâ€“organic frameworks based on a tetrapodal linker for luminescence sensing of tetrahydrofuran
10.1107/S0108270186096993	Preparation and structure of a gallium phosphate framework with clathrated isopropylamine
10.1039/c1ce05864a	Position of substituent dependent dimensionality in Lnâ€“Cu heterometallic coordination polymers
10.1039/C3CC00049D	A â€œpillar-freeâ€, highly porous metalloporphyrinic framework exhibiting eclipsed porphyrin arrays
10.1021/ja103016y	A Metalâˆ’Organic Framework with Covalently Bound Organometallic Complexes
10.1039/a906544j	A novel pyridine-templated open framework gallophosphate
10.1002/adfm.200600265	Guestâ€Induced Chirality in the Ferrimagnetic Nanoporous Diamond Framework Mn<sub>3</sub>(HCOO)<sub>6</sub>
10.1039/c2ce26819a	A rare alb-4,8-Cmce metalâ€“coordination network based on tetrazolate and phosphonate functionalized 1,3,5,7-tetraphenyladamantane
10.1021/ja806624j	High Capacity Hydrogen Adsorption in Cu(II) Tetracarboxylate Framework Materials: The Role of Pore Size, Ligand Functionalization, and Exposed Metal Sites
10.1039/C4CC07611G	Heterometallic cluster-based indiumâ€“organic frameworks
10.1039/C5CE00461F	Two coordination polymers of benzene-1,2,4,5-tetracarboxylic acid (H<sub>4</sub>BTC): in situ ligand syntheses, structures, and luminescent properties
10.1039/b301351k	Gradual increase in the dimensionality of cobalt and mercury coordination networks based on conformation of tetradentate tectons
10.1107/S0108270190002694	Structure of LaCr(CN)6.5H2O
10.1039/C3TA01118F	A photoluminescent microporous metal organic anionic framework for nitroaromatic explosive sensing
10.1021/cg301827p	From (3,6)-Connected <i>kgd,</i> chiral <i>anh</i> to (3,8)-connected <i>tfz-d</i> Nets in Low Nuclear Metal Cluster-Based Networks with Triangular Pyridinedicarboxylate Ligand
10.1039/dt9940001237	Different co-ordination behaviour of 1,2-diaminoethane (en) and tetracyanonickelate(<scp>II</scp>) upon accommodation of polar guest molecules in their metal complex hosts: crystal structures of [M(en)<sub>2</sub>Ni(CN)<sub>4</sub>]Â·2PhNH<sub>2</sub>(M = Ni, Cu, Zn or Cd) and [{Cd(en)}<sub>2</sub>(en){Ni(CN)<sub>4</sub>}<sub>2</sub>]Â·4PhOH
10.1039/c2cc34921c	Significant gas uptake enhancement by post-exchange of zinc(ii) with copper(ii) within a metalâ€“organic framework
10.1039/C3DT00055A	A microporous luminescent europium metalâ€“organic framework for nitro explosive sensing
10.1007/s10876-008-0215-4	Novel Three-Dimensional Coordination Polymers Based on [Mo6Se8(CN)6]7âˆ’ Anions and Mn2+ Cations
10.1039/c2cc17440e	Guest-induced crystal-to-crystal expansion and contraction of a 3-D porous coordination polymer
10.1021/acs.cgd.5b00697	Three-Dimensional Heterometallic Coordination Networks: Syntheses, Crystal Structures, Topologies, and Heterogeneous Catalysis
10.1006/jssc.1999.8597	A Hybrid Open-Framework Aluminum Phosphate-Oxalate Possessing Large Circular 12-Membered Channels
10.1021/ja2108118	Urea Metalâ€“Organic Frameworks as Effective and Size-Selective Hydrogen-Bond Catalysts
10.1021/cg3016904	Gas Adsorption and Magnetic Properties in Isostructural Ni(II), Mn(II), and Co(II) Coordination Polymers
10.1039/c2dt32479b	Highly porous metalâ€“organic framework sustained with 12-connected nanoscopic octahedra
10.1016/j.ica.2016.07.022	Defect engineering of Mn-based MOFs with rod-shaped building units by organic linker fragmentation
10.1039/C4CE00300D	Synthesis, structure, topology and magnetic properties of new coordination polymers based on 5(â€“Br/â€“COOH)-substituted nicotinic acid
10.1039/C7QI00063D	A comparative study of the effect of functional groups on C<sub>2</sub>H<sub>2</sub> adsorption in NbO-type metalâ€“organic frameworks
10.1016/j.inoche.2016.10.008	Octanuclear zinc(II) carboxylate framework based on 1,4-naphthalenedicarboxylic acid
10.1039/C6CE01705C	Coexistence of self- and interpenetration in two (3,6)-connected porous coordination polymers
10.1002/zaac.201400071	Retracted: A 3D Luminescent Metalâ€organic Framework Constructed from Cu<sub>4</sub>I<sub>4</sub> Cubane Clusters and Triangular Imidazole Ligand
10.1016/j.ica.2016.03.026	Two 3D cupric metalâ€“organic frameworks based on the biphenyl-2,3,3â€²,5â€²-tetracarboxylate ligand and possessing 1D nanosized channels
10.1039/c2cc18140a	High-spin versus spin-crossover versus low-spin: geometry intervention in cooperativity in a 3D polymorphic iron(ii)â€“tetrazole MOFs system
10.1016/j.poly.2014.08.020	Syntheses, structures, characterization and photoluminescent properties of six coordination polymers based on multidentate N-donor ligands and polycarboxylate anions
10.5560/ZNB.2013-3007	Three 3D Metal-Organic Frameworks Constructed from Keggin Polyanions and Multi-nuclear Ag<sup>I</sup> Clusters: Assembly, Structures and Properties
10.1039/b908189e	3D metalâ€“organic frameworks incorporating water-soluble tetra-p-sulfonatocalix[4]arene
10.1016/j.molstruc.2014.01.039	Homoleptic ligands vs heteroleptic ligands on coordination polymerizations: Construction and properties of silver(I) coordination polymers containing dialkylbis(4-pyridy)silanes
10.1002/anie.201106429	Metalâ€“Organic Framework Regioisomers Based on Bifunctional Ligands
10.1021/ic0107734	Chiral Noninterpenetrated (10,3)-a Net in the Crystal Structure of Ag(I) and Bisthioether
10.1021/cg049883m	Nanosized Silver(I) Coordination Networks of Mixed Bix-Diphosphine (Bix = 1,4-Bis(imidazol-1-ylmethyl)benzene)
10.1007/s10870-013-0473-3	Synthesis, Characterization and Crystal Structures of Four Coordination Polymers
10.1039/c2ce25588j	Two novel 3D metalâ€“organic frameworks based on two tetrahedral ligands: syntheses, structures, photoluminescence and photocatalytic properties
10.1002/cber.19901230703	Silber(I)â€ und Kupfer(I)â€Komplexe von 1,6â€Cyclodecadiin und 1,7â€Cyclododecadiin
10.1016/S1387-7003(03)00031-5	Three-Dimensional open-framework cobaltâ€“molybdenum phosphate by hydrothermal synthesis: (C2H9N2)4(C2H10N2)[Co3Mo4P4O28]
10.1016/j.ica.2015.11.019	Luminescent cadmium dimethylsuccinate and dimethylglutarate coordination polymers self-assembled in the presence of flexible dipyridylamide ligands with capability for nitrobenzene detection
10.1016/j.inoche.2011.05.032	The Zn(II)-organic coordination polymers based on 2-(pyridin-4-yl)-1H-imidazole-4,5-dicarboxylate ligands: Crystal structures and luminescent properties
10.1039/C6RA15196E	The first 3D hostâ€“guest structure based on a three-fold interpenetrated Ag-pz coordination polymer network and Keggin-type aluminum tungstates with photo/electro-catalytic properties
10.1002/anie.201506345	Ultraâ€Tuning of the Rareâ€Earth fcuâ€MOF Aperture Size for Selective Molecular Exclusion of Branched Paraffins
10.1039/C6CC04808K	Capturing neon â€“ the first experimental structure of neon trapped within a metalâ€“organic environment
10.1016/j.ica.2007.02.019	Transition metal complexes (M=Cu, Ni and Mn) of Schiff-base ligands: Syntheses, crystal structures, and inhibitory bioactivities against urease and xanthine oxidase
10.1039/C5DT02544C	A unique 3D metalâ€“organic framework based on a 12-connected pentanuclear Cd(<scp>ii</scp>) cluster exhibiting proton conduction
10.1016/S1293-2558(00)80088-6	Synthesis and crystal structure of mil-27, a new oxyfluorinated three-dimensional framework metallophosphate obtained with aluminium in four, five and sixfold coordination and templated with the tris(2-aminoethyl)amine
10.1039/c2cc34482c	Selective CO2 adsorption in a metalâ€“organic framework constructed from an organic ligand with flexible joints
10.1016/j.ica.2016.07.008	Construction of a series of rare earth metal-organic frameworks supported by thiophenedicarboxylate linker: Synthesis, characterization, crystal structures and near-infrared/visible luminescence
10.1039/b916878h	Co(ii) and Cr(iii) complexes of formateâ€“formamide mixed ligands: synthesis, structures, single crystal-to-single crystal transformation and magnetic behaviour
10.1039/b911000c	Solvothermal synthesis and magnetic properties of cobalt(II) phosphite structures of varying dimensionality
10.1021/acs.inorgchem.6b01256	Solvent-Dependent Self-Assembly of an Oxalato-Based Three-Dimensional Magnet Exhibiting a Novel Architecture
10.1007/s10904-015-0264-8	3D-Interpenetrating Frameworks of 3âˆž[Cu2(CN)4(Me3Pb)2(bpy)] Containing the Rhombic [Cu2(Âµ3-CN)2] Motifs
10.1039/c1ce05429e	An unusual (3,6)-connected microporous metalâ€“organic framework based on tetrahedral Zn4 clusters with selective adsorption of CO2
10.1002/anie.200705986	A Dynamic, Isocyanurateâ€Functionalized Porous Coordination Polymer
10.1021/ja0665390	Ferroelectric Porous Molecular Crystal, [Mn<sub>3</sub>(HCOO)<sub>6</sub>](C<sub>2</sub>H<sub>5</sub>OH), Exhibiting Ferrimagnetic Transition
10.1016/j.inoche.2014.05.028	A new organically templated open-framework uranyl ethylenediphosphonate
10.1002/chem.201002568	A Family of Chiral Metalâ€“Organic Frameworks
10.1021/acs.inorgchem.6b00221	Nanoscale Synthesis of Two Porphyrin-Based MOFs with Gallium and Indium
10.1039/c2dt31968c	A polar tetrazolyl-carboxyl microporous Zn(ii)â€“MOF: sorption and luminescent properties
10.1002/ejic.201402591	Alkalineâ€Earth (Mgâ€“Ba) Coordination Networks Built Around the Tris(dipicolinato)cerate(3<sup>â€“</sup>) Ion: Highly Hydrated Networks That Survive Dehydration
10.1016/j.jssc.2016.07.015	N-donor co-ligands driven two new Co(II)- coordination polymers with bi- and trinuclear units: Crystal structures, and magnetic properties
10.1007/s13738-013-0356-8	A three-dimensional porous and magnetic framework constructed from copper salt and 5-Methyltetrazole: [Cu8(Metz)9](OH)Â·xH2O
10.1039/b614254k	Twelve-connected porous metalâ€“organic frameworks with high H<sub>2</sub>adsorption
10.1038/nchem.738	A series of isoreticular chiral metalâ€“organic frameworks as a tunable platform for asymmetric catalysis
10.1021/ic048755k	Toward Templated Metalâˆ’Organic Frameworks:â€‰ Synthesis, Structures, Thermal Properties, and Luminescence of Three Novel Lanthanideâˆ’Adipate Frameworks
10.1039/C4TA01900H	A series of metalâ€“organic frameworks based on 5-(4-pyridyl)-isophthalic acid: selective sorption and fluorescence sensing
10.1002/chem.201203080	Solvatochromic Behavior of Chiral Mesoporous Metalâ€“Organic Frameworks and Their Applications for Sensing Small Molecules and Separating Cationic Dyes
10.1021/ic2024296	Highly Porous 4,8-Connected Metalâ€“Organic Frameworks: Synthesis, Characterization, and Hydrogen Uptake
10.1016/j.inoche.2016.05.021	Solvent-free synthesis of new open-framework metal oxalates with different 4-connected topologies
10.1002/chem.201402006	Direct Xâ€ray Observation of Trapped CO<sub>2</sub>in a Predesigned Porphyrinic Metalâ€“Organic Framework
10.1139/cjc-2014-0533	New structure, reconstruction, and behaviour of the coordination polymer framework [CuZn(CN)<sub>4</sub>]<sup>â€“</sup> towards hydrated alkali metal ions
10.1039/C4NJ01946F	Guest-induced reversible structural transitions and concomitant on/off luminescence switching of an Eu(<scp>iii</scp>) metalâ€“organic framework and its application in detecting picric acid
10.1021/acs.cgd.6b01028	Porous Coordination Polymers Containing Pyridine-3,5-Bis(5-azabenzimidazole): Exploration of Water Sorption, Selective Dye Adsorption, and Luminescent Properties
[truncated: 10,237 more rows]
